# Supplementary material for: Insights into pulmonary phosphate homeostasis and osteoclastogenesis emerge from the study of pulmonary alveolar microlithiasis
Source: Nat Commun. 2023 Mar 2;14:1205. doi: 10.1038/s41467-023-36810-8 (PMC9981730; doi:10.1038/s41467-023-36810-8)
Supplement: Supplementary file 5 — Supplementary Data 2 [file 41467_2023_36810_MOESM5_ESM.xlsx]

## Sheet: Sheet1
	Accession	Name	Species	Peptides(95%)
	sp|P10923|OSTP_MOUSE	Osteopontin OS=Mus musculus GN=Spp1 PE=1 SV=1	MOUSE	219
	sp|P29699|FETUA_MOUSE	Alpha-2-HS-glycoprotein OS=Mus musculus GN=Ahsg PE=1 SV=1	MOUSE	139
	sp|P07724|ALBU_MOUSE	Serum albumin OS=Mus musculus GN=Alb PE=1 SV=3	MOUSE	91
	sp|P11499|HS90B_MOUSE	Heat shock protein HSP 90-beta OS=Mus musculus GN=Hsp90ab1 PE=1 SV=3	MOUSE	56
	sp|Q8VDD5|MYH9_MOUSE	Myosin-9 OS=Mus musculus GN=Myh9 PE=1 SV=4	MOUSE	54
	sp|P01027|CO3_MOUSE	Complement C3 OS=Mus musculus GN=C3 PE=1 SV=3	MOUSE	45
	sp|P11087|CO1A1_MOUSE	Collagen alpha-1(I) chain OS=Mus musculus GN=Col1a1 PE=1 SV=4	MOUSE	43
	sp|Q00896|A1AT3_MOUSE	Alpha-1-antitrypsin 1-3 OS=Mus musculus GN=Serpina1c PE=1 SV=2	MOUSE	42
	sp|P07758|A1AT1_MOUSE	Alpha-1-antitrypsin 1-1 OS=Mus musculus GN=Serpina1a PE=1 SV=4	MOUSE	41
	sp|P26041|MOES_MOUSE	Moesin OS=Mus musculus GN=Msn PE=1 SV=3	MOUSE	39
	sp|P07901|HS90A_MOUSE	Heat shock protein HSP 90-alpha OS=Mus musculus GN=Hsp90aa1 PE=1 SV=4	MOUSE	39
	sp|P22599|A1AT2_MOUSE	Alpha-1-antitrypsin 1-2 OS=Mus musculus GN=Serpina1b PE=1 SV=2	MOUSE	36
	sp|P62806|H4_MOUSE	Histone H4 OS=Mus musculus GN=Hist1h4a PE=1 SV=2	MOUSE	35
	sp|Q921I1|TRFE_MOUSE	Serotransferrin OS=Mus musculus GN=Tf PE=1 SV=1	MOUSE	34
	sp|Q8CGP2|H2B1P_MOUSE	Histone H2B type 1-P OS=Mus musculus GN=Hist1h2bp PE=1 SV=3	MOUSE	34
	sp|Q8CGP1|H2B1K_MOUSE	Histone H2B type 1-K OS=Mus musculus GN=Hist1h2bk PE=1 SV=3	MOUSE	34
	sp|Q6ZWY9|H2B1C_MOUSE	Histone H2B type 1-C/E/G OS=Mus musculus GN=Hist1h2bc PE=1 SV=3	MOUSE	34
	sp|Q64525|H2B2B_MOUSE	Histone H2B type 2-B OS=Mus musculus GN=Hist2h2bb PE=1 SV=3	MOUSE	34
	sp|Q64478|H2B1H_MOUSE	Histone H2B type 1-H OS=Mus musculus GN=Hist1h2bh PE=1 SV=3	MOUSE	34
	sp|Q64475|H2B1B_MOUSE	Histone H2B type 1-B OS=Mus musculus GN=Hist1h2bb PE=1 SV=3	MOUSE	34
	sp|P10854|H2B1M_MOUSE	Histone H2B type 1-M OS=Mus musculus GN=Hist1h2bm PE=1 SV=2	MOUSE	34
	sp|P10853|H2B1F_MOUSE	Histone H2B type 1-F/J/L OS=Mus musculus GN=Hist1h2bf PE=1 SV=2	MOUSE	34
	sp|Q61207|SAP_MOUSE	Prosaposin OS=Mus musculus GN=Psap PE=1 SV=2	MOUSE	33
	sp|P60710|ACTB_MOUSE	Actin, cytoplasmic 1 OS=Mus musculus GN=Actb PE=1 SV=1	MOUSE	31
	sp|Q00897|A1AT4_MOUSE	Alpha-1-antitrypsin 1-4 OS=Mus musculus GN=Serpina1d PE=1 SV=1	MOUSE	31
	sp|P20029|GRP78_MOUSE	78 kDa glucose-regulated protein OS=Mus musculus GN=Hspa5 PE=1 SV=3	MOUSE	30
	sp|P09103|PDIA1_MOUSE	Protein disulfide-isomerase OS=Mus musculus GN=P4hb PE=1 SV=2	MOUSE	28
	sp|P07759|SPA3K_MOUSE	Serine protease inhibitor A3K OS=Mus musculus GN=Serpina3k PE=1 SV=2	MOUSE	28
	sp|P19221|THRB_MOUSE	Prothrombin OS=Mus musculus GN=F2 PE=1 SV=1	MOUSE	27
	sp|P48678|LMNA_MOUSE	Prelamin-A/C OS=Mus musculus GN=Lmna PE=1 SV=2	MOUSE	27
	sp|P11589|MUP2_MOUSE	Major urinary protein 2 OS=Mus musculus GN=Mup2 PE=1 SV=1	MOUSE	27
	sp|P50405|PSPB_MOUSE	Pulmonary surfactant-associated protein B OS=Mus musculus GN=Sftpb PE=1 SV=1	MOUSE	26
	sp|P11588|MUP1_MOUSE	Major urinary protein 1 OS=Mus musculus GN=Mup1 PE=1 SV=1	MOUSE	26
	sp|P27773|PDIA3_MOUSE	Protein disulfide-isomerase A3 OS=Mus musculus GN=Pdia3 PE=1 SV=2	MOUSE	23
	sp|P08113|ENPL_MOUSE	Endoplasmin OS=Mus musculus GN=Hsp90b1 PE=1 SV=2	MOUSE	23
	sp|P63017|HSP7C_MOUSE	Heat shock cognate 71 kDa protein OS=Mus musculus GN=Hspa8 PE=1 SV=1	MOUSE	23
	sp|Q01149|CO1A2_MOUSE	Collagen alpha-2(I) chain OS=Mus musculus GN=Col1a2 PE=1 SV=2	MOUSE	23
	sp|P19788|MGP_MOUSE	Matrix Gla protein OS=Mus musculus GN=Mgp PE=3 SV=1	MOUSE	23
	sp|P99024|TBB5_MOUSE	Tubulin beta-5 chain OS=Mus musculus GN=Tubb5 PE=1 SV=1	MOUSE	22
	sp|P11276|FINC_MOUSE	Fibronectin OS=Mus musculus GN=Fn1 PE=1 SV=4	MOUSE	21
	sp|P35564|CALX_MOUSE	Calnexin OS=Mus musculus GN=Canx PE=1 SV=1	MOUSE	19
	sp|P07356|ANXA2_MOUSE	Annexin A2 OS=Mus musculus GN=Anxa2 PE=1 SV=2	MOUSE	19
	sp|P14211|CALR_MOUSE	Calreticulin OS=Mus musculus GN=Calr PE=1 SV=1	MOUSE	19
	sp|P68372|TBB4B_MOUSE	Tubulin beta-4B chain OS=Mus musculus GN=Tubb4b PE=1 SV=1	MOUSE	19
	sp|P09405|NUCL_MOUSE	Nucleolin OS=Mus musculus GN=Ncl PE=1 SV=2	MOUSE	18
	sp|P20152|VIME_MOUSE	Vimentin OS=Mus musculus GN=Vim PE=1 SV=3	MOUSE	18
	sp|P05213|TBA1B_MOUSE	Tubulin alpha-1B chain OS=Mus musculus GN=Tuba1b PE=1 SV=2	MOUSE	17
	sp|P08226|APOE_MOUSE	Apolipoprotein E OS=Mus musculus GN=Apoe PE=1 SV=2	MOUSE	17
	sp|Q8R1M2|H2AJ_MOUSE	Histone H2A.J OS=Mus musculus GN=H2afj PE=1 SV=1	MOUSE	17
	sp|Q8CGP7|H2A1K_MOUSE	Histone H2A type 1-K OS=Mus musculus GN=Hist1h2ak PE=1 SV=3	MOUSE	17
	sp|Q8CGP6|H2A1H_MOUSE	Histone H2A type 1-H OS=Mus musculus GN=Hist1h2ah PE=1 SV=3	MOUSE	17
	sp|Q8CGP5|H2A1F_MOUSE	Histone H2A type 1-F OS=Mus musculus GN=Hist1h2af PE=1 SV=3	MOUSE	17
	sp|Q8BFU2|H2A3_MOUSE	Histone H2A type 3 OS=Mus musculus GN=Hist3h2a PE=1 SV=3	MOUSE	17
	sp|P22752|H2A1_MOUSE	Histone H2A type 1 OS=Mus musculus GN=Hist1h2ab PE=1 SV=3	MOUSE	17
	sp|Q6GSS7|H2A2A_MOUSE	Histone H2A type 2-A OS=Mus musculus GN=Hist2h2aa1 PE=1 SV=3	MOUSE	17
	sp|Q64523|H2A2C_MOUSE	Histone H2A type 2-C OS=Mus musculus GN=Hist2h2ac PE=1 SV=3	MOUSE	17
	sp|P27661|H2AX_MOUSE	Histone H2AX OS=Mus musculus GN=H2afx PE=1 SV=2	MOUSE	17
	sp|Q00898|A1AT5_MOUSE	Alpha-1-antitrypsin 1-5 OS=Mus musculus GN=Serpina1e PE=1 SV=1	MOUSE	17
	sp|Q61233|PLSL_MOUSE	Plastin-2 OS=Mus musculus GN=Lcp1 PE=1 SV=4	MOUSE	16
	sp|P68373|TBA1C_MOUSE	Tubulin alpha-1C chain OS=Mus musculus GN=Tuba1c PE=1 SV=1	MOUSE	16
	sp|P06683|CO9_MOUSE	Complement component C9 OS=Mus musculus GN=C9 PE=1 SV=2	MOUSE	16
	sp|P29788|VTNC_MOUSE	Vitronectin OS=Mus musculus GN=Vtn PE=1 SV=2	MOUSE	16
	sp|P18242|CATD_MOUSE	Cathepsin D OS=Mus musculus GN=Ctsd PE=1 SV=1	MOUSE	16
	sp|P26350|PTMA_MOUSE	Prothymosin alpha OS=Mus musculus GN=Ptma PE=1 SV=2	MOUSE	16
	sp|P97429|ANXA4_MOUSE	Annexin A4 OS=Mus musculus GN=Anxa4 PE=1 SV=4	MOUSE	15
	sp|Q91X72|HEMO_MOUSE	Hemopexin OS=Mus musculus GN=Hpx PE=1 SV=2	MOUSE	15
	sp|P07309|TTHY_MOUSE	Transthyretin OS=Mus musculus GN=Ttr PE=1 SV=1	MOUSE	15
	sp|P10605|CATB_MOUSE	Cathepsin B OS=Mus musculus GN=Ctsb PE=1 SV=2	MOUSE	15
	sp|P48036|ANXA5_MOUSE	Annexin A5 OS=Mus musculus GN=Anxa5 PE=1 SV=1	MOUSE	14
	sp|P20060|HEXB_MOUSE	Beta-hexosaminidase subunit beta OS=Mus musculus GN=Hexb PE=1 SV=2	MOUSE	14
	sp|P35700|PRDX1_MOUSE	Peroxiredoxin-1 OS=Mus musculus GN=Prdx1 PE=1 SV=1	MOUSE	14
	sp|P26040|EZRI_MOUSE	Ezrin OS=Mus musculus GN=Ezr PE=1 SV=3	MOUSE	14
	sp|P68368|TBA4A_MOUSE	Tubulin alpha-4A chain OS=Mus musculus GN=Tuba4a PE=1 SV=1	MOUSE	14
	sp|O35639|ANXA3_MOUSE	Annexin A3 OS=Mus musculus GN=Anxa3 PE=1 SV=4	MOUSE	13
	sp|P10107|ANXA1_MOUSE	Annexin A1 OS=Mus musculus GN=Anxa1 PE=1 SV=2	MOUSE	13
	sp|P04186|CFAB_MOUSE	Complement factor B OS=Mus musculus GN=Cfb PE=1 SV=2	MOUSE	13
	sp|P32261|ANT3_MOUSE	Antithrombin-III OS=Mus musculus GN=Serpinc1 PE=1 SV=1	MOUSE	13
	sp|Q00623|APOA1_MOUSE	Apolipoprotein A-I OS=Mus musculus GN=Apoa1 PE=1 SV=2	MOUSE	13
	sp|P08003|PDIA4_MOUSE	Protein disulfide-isomerase A4 OS=Mus musculus GN=Pdia4 PE=1 SV=3	MOUSE	13
	sp|P02088|HBB1_MOUSE	Hemoglobin subunit beta-1 OS=Mus musculus GN=Hbb-b1 PE=1 SV=2	MOUSE	13
	sp|Q61362|CH3L1_MOUSE	Chitinase-3-like protein 1 OS=Mus musculus GN=Chi3l1 PE=1 SV=3	MOUSE	13
	sp|P08074|CBR2_MOUSE	Carbonyl reductase [NADPH] 2 OS=Mus musculus GN=Cbr2 PE=1 SV=1	MOUSE	13
	sp|P30681|HMGB2_MOUSE	High mobility group protein B2 OS=Mus musculus GN=Hmgb2 PE=1 SV=3	MOUSE	13
	sp|P08905|LYZ2_MOUSE	Lysozyme C-2 OS=Mus musculus GN=Lyz2 PE=1 SV=2	MOUSE	13
	sp|P14824|ANXA6_MOUSE	Annexin A6 OS=Mus musculus GN=Anxa6 PE=1 SV=3	MOUSE	12
	sp|P58252|EF2_MOUSE	Elongation factor 2 OS=Mus musculus GN=Eef2 PE=1 SV=2	MOUSE	12
	sp|P99027|RLA2_MOUSE	60S acidic ribosomal protein P2 OS=Mus musculus GN=Rplp2 PE=1 SV=3	MOUSE	12
	sp|P13020|GELS_MOUSE	Gelsolin OS=Mus musculus GN=Gsn PE=1 SV=3	MOUSE	11
	sp|Q6PDM2|SRSF1_MOUSE	Serine/arginine-rich splicing factor 1 OS=Mus musculus GN=Srsf1 PE=1 SV=3	MOUSE	11
	sp|P35242|SFTPA_MOUSE	Pulmonary surfactant-associated protein A OS=Mus musculus GN=Sftpa1 PE=1 SV=1	MOUSE	11
	sp|P84228|H32_MOUSE	Histone H3.2 OS=Mus musculus GN=Hist1h3b PE=1 SV=2	MOUSE	11
	sp|P68433|H31_MOUSE	Histone H3.1 OS=Mus musculus GN=Hist1h3a PE=1 SV=2	MOUSE	11
	sp|P11835|ITB2_MOUSE	Integrin beta-2 OS=Mus musculus GN=Itgb2 PE=1 SV=2	MOUSE	10
	sp|Q61937|NPM_MOUSE	Nucleophosmin OS=Mus musculus GN=Npm1 PE=1 SV=1	MOUSE	10
	sp|P50404|SFTPD_MOUSE	Pulmonary surfactant-associated protein D OS=Mus musculus GN=Sftpd PE=1 SV=1	MOUSE	10
	sp|Q99P91|GPNMB_MOUSE	Transmembrane glycoprotein NMB OS=Mus musculus GN=Gpnmb PE=1 SV=2	MOUSE	10
	sp|P31725|S10A9_MOUSE	Protein S100-A9 OS=Mus musculus GN=S100a9 PE=1 SV=3	MOUSE	10
	sp|Q922R8|PDIA6_MOUSE	Protein disulfide-isomerase A6 OS=Mus musculus GN=Pdia6 PE=1 SV=3	MOUSE	9
	sp|P06728|APOA4_MOUSE	Apolipoprotein A-IV OS=Mus musculus GN=Apoa4 PE=1 SV=3	MOUSE	9
	sp|Q8BG05|ROA3_MOUSE	Heterogeneous nuclear ribonucleoprotein A3 OS=Mus musculus GN=Hnrnpa3 PE=1 SV=1	MOUSE	9
	sp|Q60930|VDAC2_MOUSE	Voltage-dependent anion-selective channel protein 2 OS=Mus musculus GN=Vdac2 PE=1 SV=2	MOUSE	9
	sp|P16858|G3P_MOUSE	Glyceraldehyde-3-phosphate dehydrogenase OS=Mus musculus GN=Gapdh PE=1 SV=2	MOUSE	9
	sp|Q3THW5|H2AV_MOUSE	Histone H2A.V OS=Mus musculus GN=H2afv PE=1 SV=3	MOUSE	9
	sp|P0C0S6|H2AZ_MOUSE	Histone H2A.Z OS=Mus musculus GN=H2afz PE=1 SV=2	MOUSE	9
	sp|Q06318|UTER_MOUSE	Uteroglobin OS=Mus musculus GN=Scgb1a1 PE=1 SV=1	MOUSE	9
	sp|Q61592|GAS6_MOUSE	Growth arrest-specific protein 6 OS=Mus musculus GN=Gas6 PE=2 SV=2	MOUSE	8
	sp|Q9CQC6|BZW1_MOUSE	Basic leucine zipper and W2 domain-containing protein 1 OS=Mus musculus GN=Bzw1 PE=1 SV=1	MOUSE	8
	sp|Q08761|PROS_MOUSE	Vitamin K-dependent protein S OS=Mus musculus GN=Pros1 PE=2 SV=1	MOUSE	8
	sp|Q9Z1N5|DX39B_MOUSE	Spliceosome RNA helicase Ddx39b OS=Mus musculus GN=Ddx39b PE=1 SV=1	MOUSE	8
	sp|P20918|PLMN_MOUSE	Plasminogen OS=Mus musculus GN=Plg PE=1 SV=3	MOUSE	8
	sp|Q6ZWX6|IF2A_MOUSE	Eukaryotic translation initiation factor 2 subunit 1 OS=Mus musculus GN=Eif2s1 PE=1 SV=3	MOUSE	8
	sp|Q9WU78|PDC6I_MOUSE	Programmed cell death 6-interacting protein OS=Mus musculus GN=Pdcd6ip PE=1 SV=3	MOUSE	8
	sp|P63101|1433Z_MOUSE	14-3-3 protein zeta/delta OS=Mus musculus GN=Ywhaz PE=1 SV=1	MOUSE	8
	sp|P18760|COF1_MOUSE	Cofilin-1 OS=Mus musculus GN=Cfl1 PE=1 SV=3	MOUSE	8
	sp|P10126|EF1A1_MOUSE	Elongation factor 1-alpha 1 OS=Mus musculus GN=Eef1a1 PE=1 SV=3	MOUSE	8
	sp|O70370|CATS_MOUSE	Cathepsin S OS=Mus musculus GN=Ctss PE=1 SV=2	MOUSE	8
	sp|O08992|SDCB1_MOUSE	Syntenin-1 OS=Mus musculus GN=Sdcbp PE=1 SV=1	MOUSE	8
	sp|Q6IRU2|TPM4_MOUSE	Tropomyosin alpha-4 chain OS=Mus musculus GN=Tpm4 PE=1 SV=3	MOUSE	8
	sp|Q9CQI6|COTL1_MOUSE	Coactosin-like protein OS=Mus musculus GN=Cotl1 PE=1 SV=3	MOUSE	8
	sp|P62204|CALM_MOUSE	Calmodulin OS=Mus musculus GN=Calm1 PE=1 SV=2	MOUSE	8
	sp|P84244|H33_MOUSE	Histone H3.3 OS=Mus musculus GN=H3f3a PE=1 SV=2	MOUSE	8
	sp|P02301|H3C_MOUSE	Histone H3.3C OS=Mus musculus GN=H3f3c PE=3 SV=3	MOUSE	8
	sp|P02089|HBB2_MOUSE	Hemoglobin subunit beta-2 OS=Mus musculus GN=Hbb-b2 PE=1 SV=2	MOUSE	8
	sp|P14733|LMNB1_MOUSE	Lamin-B1 OS=Mus musculus GN=Lmnb1 PE=1 SV=3	MOUSE	7
	sp|Q62422|OSTF1_MOUSE	Osteoclast-stimulating factor 1 OS=Mus musculus GN=Ostf1 PE=1 SV=2	MOUSE	7
	sp|P60843|IF4A1_MOUSE	Eukaryotic initiation factor 4A-I OS=Mus musculus GN=Eif4a1 PE=1 SV=1	MOUSE	7
	sp|P51881|ADT2_MOUSE	ADP/ATP translocase 2 OS=Mus musculus GN=Slc25a5 PE=1 SV=3	MOUSE	7
	sp|P21107|TPM3_MOUSE	Tropomyosin alpha-3 chain OS=Mus musculus GN=Tpm3 PE=1 SV=3	MOUSE	7
	sp|P24369|PPIB_MOUSE	Peptidyl-prolyl cis-trans isomerase B OS=Mus musculus GN=Ppib PE=1 SV=2	MOUSE	7
	sp|O35381|AN32A_MOUSE	Acidic leucine-rich nuclear phosphoprotein 32 family member A OS=Mus musculus GN=Anp32a PE=1 SV=1	MOUSE	7
	sp|P62984|RL40_MOUSE	Ubiquitin-60S ribosomal protein L40 OS=Mus musculus GN=Uba52 PE=1 SV=2	MOUSE	7
	sp|P62983|RS27A_MOUSE	Ubiquitin-40S ribosomal protein S27a OS=Mus musculus GN=Rps27a PE=1 SV=2	MOUSE	7
	sp|P0CG49|UBB_MOUSE	Polyubiquitin-B OS=Mus musculus GN=Ubb PE=2 SV=1	MOUSE	7
	sp|P0CG50|UBC_MOUSE	Polyubiquitin-C OS=Mus musculus GN=Ubc PE=1 SV=2	MOUSE	7
	sp|P01942|HBA_MOUSE	Hemoglobin subunit alpha OS=Mus musculus GN=Hba PE=1 SV=2	MOUSE	7
	sp|P43277|H13_MOUSE	Histone H1.3 OS=Mus musculus GN=Hist1h1d PE=1 SV=2	MOUSE	7
	sp|P16110|LEG3_MOUSE	Galectin-3 OS=Mus musculus GN=Lgals3 PE=1 SV=3	MOUSE	7
	sp|P23953|EST1C_MOUSE	Carboxylesterase 1C OS=Mus musculus GN=Ces1c PE=1 SV=4	MOUSE	7
	sp|Q6ZQ38|CAND1_MOUSE	Cullin-associated NEDD8-dissociated protein 1 OS=Mus musculus GN=Cand1 PE=1 SV=2	MOUSE	7
	sp|Q3THE2|ML12B_MOUSE	Myosin regulatory light chain 12B OS=Mus musculus GN=Myl12b PE=1 SV=2	MOUSE	7
	sp|O88947|FA10_MOUSE	Coagulation factor X OS=Mus musculus GN=F10 PE=1 SV=1	MOUSE	7
	sp|Q6URW6|MYH14_MOUSE	Myosin-14 OS=Mus musculus GN=Myh14 PE=1 SV=1	MOUSE	7
	sp|Q9CQV8|1433B_MOUSE	14-3-3 protein beta/alpha OS=Mus musculus GN=Ywhab PE=1 SV=3	MOUSE	7
	sp|P68254|1433T_MOUSE	14-3-3 protein theta OS=Mus musculus GN=Ywhaq PE=1 SV=1	MOUSE	7
	sp|P62259|1433E_MOUSE	14-3-3 protein epsilon OS=Mus musculus GN=Ywhae PE=1 SV=1	MOUSE	7
	sp|P43274|H14_MOUSE	Histone H1.4 OS=Mus musculus GN=Hist1h1e PE=1 SV=2	MOUSE	7
	sp|P14869|RLA0_MOUSE	60S acidic ribosomal protein P0 OS=Mus musculus GN=Rplp0 PE=1 SV=3	MOUSE	6
	sp|Q69ZN7|MYOF_MOUSE	Myoferlin OS=Mus musculus GN=Myof PE=1 SV=2	MOUSE	6
	sp|Q60605|MYL6_MOUSE	Myosin light polypeptide 6 OS=Mus musculus GN=Myl6 PE=1 SV=3	MOUSE	6
	sp|Q8VEK3|HNRPU_MOUSE	Heterogeneous nuclear ribonucleoprotein U OS=Mus musculus GN=Hnrnpu PE=1 SV=1	MOUSE	6
	sp|Q60932|VDAC1_MOUSE	Voltage-dependent anion-selective channel protein 1 OS=Mus musculus GN=Vdac1 PE=1 SV=3	MOUSE	6
	sp|Q03265|ATPA_MOUSE	ATP synthase subunit alpha, mitochondrial OS=Mus musculus GN=Atp5a1 PE=1 SV=1	MOUSE	6
	sp|Q9WUU7|CATZ_MOUSE	Cathepsin Z OS=Mus musculus GN=Ctsz PE=1 SV=1	MOUSE	6
	sp|P49290|PERE_MOUSE	Eosinophil peroxidase OS=Mus musculus GN=Epx PE=1 SV=2	MOUSE	6
	sp|Q61029|LAP2B_MOUSE	Lamina-associated polypeptide 2, isoforms beta/delta/epsilon/gamma OS=Mus musculus GN=Tmpo PE=1 SV=4	MOUSE	6
	sp|Q61033|LAP2A_MOUSE	Lamina-associated polypeptide 2, isoforms alpha/zeta OS=Mus musculus GN=Tmpo PE=1 SV=4	MOUSE	6
	sp|Q9EQU5|SET_MOUSE	Protein SET OS=Mus musculus GN=Set PE=1 SV=1	MOUSE	6
	sp|Q99L47|F10A1_MOUSE	Hsc70-interacting protein OS=Mus musculus GN=St13 PE=1 SV=1	MOUSE	6
	sp|P15864|H12_MOUSE	Histone H1.2 OS=Mus musculus GN=Hist1h1c PE=1 SV=2	MOUSE	6
	sp|P21614|VTDB_MOUSE	Vitamin D-binding protein OS=Mus musculus GN=Gc PE=1 SV=2	MOUSE	6
	sp|P29416|HEXA_MOUSE	Beta-hexosaminidase subunit alpha OS=Mus musculus GN=Hexa PE=1 SV=2	MOUSE	6
	sp|P61979|HNRPK_MOUSE	Heterogeneous nuclear ribonucleoprotein K OS=Mus musculus GN=Hnrnpk PE=1 SV=1	MOUSE	6
	sp|P29391|FRIL1_MOUSE	Ferritin light chain 1 OS=Mus musculus GN=Ftl1 PE=1 SV=2	MOUSE	6
	sp|P63158|HMGB1_MOUSE	High mobility group protein B1 OS=Mus musculus GN=Hmgb1 PE=1 SV=2	MOUSE	6
	sp|Q99PT1|GDIR1_MOUSE	Rho GDP-dissociation inhibitor 1 OS=Mus musculus GN=Arhgdia PE=1 SV=3	MOUSE	6
	sp|Q91WP6|SPA3N_MOUSE	Serine protease inhibitor A3N OS=Mus musculus GN=Serpina3n PE=1 SV=1	MOUSE	6
	sp|P28798|GRN_MOUSE	Granulins OS=Mus musculus GN=Grn PE=1 SV=2	MOUSE	6
	sp|Q9QZQ8|H2AY_MOUSE	Core histone macro-H2A.1 OS=Mus musculus GN=H2afy PE=1 SV=3	MOUSE	6
	sp|P01887|B2MG_MOUSE	Beta-2-microglobulin OS=Mus musculus GN=B2m PE=1 SV=2	MOUSE	6
	sp|P68510|1433F_MOUSE	14-3-3 protein eta OS=Mus musculus GN=Ywhah PE=1 SV=2	MOUSE	6
	sp|P27005|S10A8_MOUSE	Protein S100-A8 OS=Mus musculus GN=S100a8 PE=1 SV=3	MOUSE	6
	sp|Q91YQ5|RPN1_MOUSE	Dolichyl-diphosphooligosaccharide--protein glycosyltransferase subunit 1 OS=Mus musculus GN=Rpn1 PE=1 SV=1	MOUSE	5
	sp|Q61598|GDIB_MOUSE	Rab GDP dissociation inhibitor beta OS=Mus musculus GN=Gdi2 PE=1 SV=1	MOUSE	5
	sp|P70663|SPRL1_MOUSE	SPARC-like protein 1 OS=Mus musculus GN=Sparcl1 PE=1 SV=3	MOUSE	5
	sp|P62137|PP1A_MOUSE	Serine/threonine-protein phosphatase PP1-alpha catalytic subunit OS=Mus musculus GN=Ppp1ca PE=1 SV=1	MOUSE	5
	sp|O08692|NGP_MOUSE	Neutrophilic granule protein OS=Mus musculus GN=Ngp PE=1 SV=1	MOUSE	5
	sp|Q9QXH4|ITAX_MOUSE	Integrin alpha-X OS=Mus musculus GN=Itgax PE=1 SV=1	MOUSE	5
	sp|Q3TEA8|HP1B3_MOUSE	Heterochromatin protein 1-binding protein 3 OS=Mus musculus GN=Hp1bp3 PE=1 SV=1	MOUSE	5
	sp|P56480|ATPB_MOUSE	ATP synthase subunit beta, mitochondrial OS=Mus musculus GN=Atp5b PE=1 SV=2	MOUSE	5
	sp|P19973|LSP1_MOUSE	Lymphocyte-specific protein 1 OS=Mus musculus GN=Lsp1 PE=1 SV=2	MOUSE	5
	sp|Q9Z0J0|NPC2_MOUSE	Epididymal secretory protein E1 OS=Mus musculus GN=Npc2 PE=1 SV=1	MOUSE	5
	sp|P12023|A4_MOUSE	Amyloid beta A4 protein OS=Mus musculus GN=App PE=1 SV=3	MOUSE	5
	sp|Q68FL4|SAHH3_MOUSE	Putative adenosylhomocysteinase 3 OS=Mus musculus GN=Ahcyl2 PE=1 SV=1	MOUSE	5
	sp|Q9JKF1|IQGA1_MOUSE	Ras GTPase-activating-like protein IQGAP1 OS=Mus musculus GN=Iqgap1 PE=1 SV=2	MOUSE	5
	sp|P01867|IGG2B_MOUSE	Ig gamma-2B chain C region OS=Mus musculus GN=Igh-3 PE=1 SV=3	MOUSE	5
	sp|O35685|NUDC_MOUSE	Nuclear migration protein nudC OS=Mus musculus GN=Nudc PE=1 SV=1	MOUSE	5
	sp|P24452|CAPG_MOUSE	Macrophage-capping protein OS=Mus musculus GN=Capg PE=1 SV=2	MOUSE	5
	sp|Q9WV54|ASAH1_MOUSE	Acid ceramidase OS=Mus musculus GN=Asah1 PE=1 SV=1	MOUSE	5
	sp|Q8BL97|SRSF7_MOUSE	Serine/arginine-rich splicing factor 7 OS=Mus musculus GN=Srsf7 PE=1 SV=1	MOUSE	5
	sp|P06797|CATL1_MOUSE	Cathepsin L1 OS=Mus musculus GN=Ctsl PE=1 SV=2	MOUSE	5
	sp|P14847|CRP_MOUSE	C-reactive protein OS=Mus musculus GN=Crp PE=1 SV=2	MOUSE	5
	sp|Q3UM45|PP1R7_MOUSE	Protein phosphatase 1 regulatory subunit 7 OS=Mus musculus GN=Ppp1r7 PE=1 SV=2	MOUSE	5
	sp|O88569|ROA2_MOUSE	Heterogeneous nuclear ribonucleoproteins A2/B1 OS=Mus musculus GN=Hnrnpa2b1 PE=1 SV=2	MOUSE	5
	sp|Q9EST5|AN32B_MOUSE	Acidic leucine-rich nuclear phosphoprotein 32 family member B OS=Mus musculus GN=Anp32b PE=1 SV=1	MOUSE	5
	sp|P61982|1433G_MOUSE	14-3-3 protein gamma OS=Mus musculus GN=Ywhag PE=1 SV=2	MOUSE	5
	sp|P06151|LDHA_MOUSE	L-lactate dehydrogenase A chain OS=Mus musculus GN=Ldha PE=1 SV=3	MOUSE	4
	sp|Q9Z0N1|IF2G_MOUSE	Eukaryotic translation initiation factor 2 subunit 3, X-linked OS=Mus musculus GN=Eif2s3x PE=1 SV=2	MOUSE	4
	sp|Q9ESB3|HRG_MOUSE	Histidine-rich glycoprotein OS=Mus musculus GN=Hrg PE=1 SV=2	MOUSE	4
	sp|Q80SW1|SAHH2_MOUSE	Putative adenosylhomocysteinase 2 OS=Mus musculus GN=Ahcyl1 PE=1 SV=1	MOUSE	4
	sp|P60766|CDC42_MOUSE	Cell division control protein 42 homolog OS=Mus musculus GN=Cdc42 PE=1 SV=2	MOUSE	4
	sp|Q61646|HPT_MOUSE	Haptoglobin OS=Mus musculus GN=Hp PE=1 SV=1	MOUSE	4
	sp|Q9CQI3|GMFB_MOUSE	Glia maturation factor beta OS=Mus musculus GN=Gmfb PE=1 SV=3	MOUSE	4
	sp|P49945|FRIL2_MOUSE	Ferritin light chain 2 OS=Mus musculus GN=Ftl2 PE=3 SV=2	MOUSE	4
	sp|Q9WUM4|COR1C_MOUSE	Coronin-1C OS=Mus musculus GN=Coro1c PE=1 SV=2	MOUSE	4
	sp|P16675|PPGB_MOUSE	Lysosomal protective protein OS=Mus musculus GN=Ctsa PE=1 SV=1	MOUSE	4
	sp|Q9JHK5|PLEK_MOUSE	Pleckstrin OS=Mus musculus GN=Plek PE=1 SV=1	MOUSE	4
	sp|Q8BHG1|NRDC_MOUSE	Nardilysin OS=Mus musculus GN=Nrd1 PE=1 SV=1	MOUSE	4
	sp|O70251|EF1B_MOUSE	Elongation factor 1-beta OS=Mus musculus GN=Eef1b PE=1 SV=5	MOUSE	4
	sp|P17182|ENOA_MOUSE	Alpha-enolase OS=Mus musculus GN=Eno1 PE=1 SV=3	MOUSE	4
	sp|P08249|MDHM_MOUSE	Malate dehydrogenase, mitochondrial OS=Mus musculus GN=Mdh2 PE=1 SV=3	MOUSE	4
	sp|Q9D1G1|RAB1B_MOUSE	Ras-related protein Rab-1B OS=Mus musculus GN=Rab1b PE=1 SV=1	MOUSE	4
	sp|P62821|RAB1A_MOUSE	Ras-related protein Rab-1A OS=Mus musculus GN=Rab1A PE=1 SV=3	MOUSE	4
	sp|Q922Q8|LRC59_MOUSE	Leucine-rich repeat-containing protein 59 OS=Mus musculus GN=Lrrc59 PE=1 SV=1	MOUSE	4
	sp|P51150|RAB7A_MOUSE	Ras-related protein Rab-7a OS=Mus musculus GN=Rab7a PE=1 SV=2	MOUSE	4
	sp|P62827|RAN_MOUSE	GTP-binding nuclear protein Ran OS=Mus musculus GN=Ran PE=1 SV=3	MOUSE	4
	sp|P62962|PROF1_MOUSE	Profilin-1 OS=Mus musculus GN=Pfn1 PE=1 SV=2	MOUSE	4
	sp|P49182|HEP2_MOUSE	Heparin cofactor 2 OS=Mus musculus GN=Serpind1 PE=1 SV=1	MOUSE	4
	sp|O89017|LGMN_MOUSE	Legumain OS=Mus musculus GN=Lgmn PE=1 SV=1	MOUSE	4
	sp|Q9D8B3|CHM4B_MOUSE	Charged multivesicular body protein 4b OS=Mus musculus GN=Chmp4b PE=1 SV=2	MOUSE	4
	sp|Q8K1I3|SPP24_MOUSE	Secreted phosphoprotein 24 OS=Mus musculus GN=Spp2 PE=1 SV=2	MOUSE	4
	sp|Q9Z204|HNRPC_MOUSE	Heterogeneous nuclear ribonucleoproteins C1/C2 OS=Mus musculus GN=Hnrnpc PE=1 SV=1	MOUSE	4
	sp|P01869|IGH1M_MOUSE	Ig gamma-1 chain C region, membrane-bound form OS=Mus musculus GN=Ighg1 PE=1 SV=2	MOUSE	4
	sp|P01868|IGHG1_MOUSE	Ig gamma-1 chain C region secreted form OS=Mus musculus GN=Ighg1 PE=1 SV=1	MOUSE	4
	sp|P97384|ANX11_MOUSE	Annexin A11 OS=Mus musculus GN=Anxa11 PE=1 SV=2	MOUSE	4
	sp|O70194|EIF3D_MOUSE	Eukaryotic translation initiation factor 3 subunit D OS=Mus musculus GN=Eif3d PE=1 SV=2	MOUSE	4
	sp|Q01768|NDKB_MOUSE	Nucleoside diphosphate kinase B OS=Mus musculus GN=Nme2 PE=1 SV=1	MOUSE	4
	sp|P63001|RAC1_MOUSE	Ras-related C3 botulinum toxin substrate 1 OS=Mus musculus GN=Rac1 PE=1 SV=1	MOUSE	4
	sp|P60764|RAC3_MOUSE	Ras-related C3 botulinum toxin substrate 3 OS=Mus musculus GN=Rac3 PE=1 SV=1	MOUSE	4
	sp|Q9Z1Q5|CLIC1_MOUSE	Chloride intracellular channel protein 1 OS=Mus musculus GN=Clic1 PE=1 SV=3	MOUSE	4
	sp|P62897|CYC_MOUSE	Cytochrome c, somatic OS=Mus musculus GN=Cycs PE=1 SV=2	MOUSE	4
	sp|P33587|PROC_MOUSE	Vitamin K-dependent protein C OS=Mus musculus GN=Proc PE=1 SV=2	MOUSE	4
	sp|O08784|TCOF_MOUSE	Treacle protein OS=Mus musculus GN=Tcof1 PE=1 SV=1	MOUSE	4
	sp|Q60817|NACA_MOUSE	Nascent polypeptide-associated complex subunit alpha OS=Mus musculus GN=Naca PE=1 SV=1	MOUSE	4
	sp|P70670|NACAM_MOUSE	Nascent polypeptide-associated complex subunit alpha, muscle-specific form OS=Mus musculus GN=Naca PE=1 SV=2	MOUSE	4
	sp|B9EJ86|OSBL8_MOUSE	Oxysterol-binding protein-related protein 8 OS=Mus musculus GN=Osbpl8 PE=1 SV=1	MOUSE	4
	sp|P84104|SRSF3_MOUSE	Serine/arginine-rich splicing factor 3 OS=Mus musculus GN=Srsf3 PE=1 SV=1	MOUSE	4
	sp|P51859|HDGF_MOUSE	Hepatoma-derived growth factor OS=Mus musculus GN=Hdgf PE=1 SV=2	MOUSE	4
	sp|P02463|CO4A1_MOUSE	Collagen alpha-1(IV) chain OS=Mus musculus GN=Col4a1 PE=1 SV=4	MOUSE	4
	sp|P01865|GCAM_MOUSE	Ig gamma-2A chain C region, membrane-bound form OS=Mus musculus GN=Igh-1a PE=1 SV=3	MOUSE	4
	sp|P01863|GCAA_MOUSE	Ig gamma-2A chain C region, A allele OS=Mus musculus GN=Ighg PE=1 SV=1	MOUSE	4
	sp|P40142|TKT_MOUSE	Transketolase OS=Mus musculus GN=Tkt PE=1 SV=1	MOUSE	4
	sp|P55097|CATK_MOUSE	Cathepsin K OS=Mus musculus GN=Ctsk PE=2 SV=2	MOUSE	4
	sp|P34928|APOC1_MOUSE	Apolipoprotein C-I OS=Mus musculus GN=Apoc1 PE=1 SV=1	MOUSE	4
	sp|P62141|PP1B_MOUSE	Serine/threonine-protein phosphatase PP1-beta catalytic subunit OS=Mus musculus GN=Ppp1cb PE=1 SV=3	MOUSE	4
	sp|P01837|IGKC_MOUSE	Ig kappa chain C region OS=Mus musculus PE=1 SV=1	MOUSE	4
	sp|P10639|THIO_MOUSE	Thioredoxin OS=Mus musculus GN=Txn PE=1 SV=3	MOUSE	4
	sp|P04939|MUP3_MOUSE	Major urinary protein 3 OS=Mus musculus GN=Mup3 PE=1 SV=1	MOUSE	4
	sp|Q9D8N0|EF1G_MOUSE	Elongation factor 1-gamma OS=Mus musculus GN=Eef1g PE=1 SV=3	MOUSE	3
	sp|P50580|PA2G4_MOUSE	Proliferation-associated protein 2G4 OS=Mus musculus GN=Pa2g4 PE=1 SV=3	MOUSE	3
	sp|Q05793|PGBM_MOUSE	Basement membrane-specific heparan sulfate proteoglycan core protein OS=Mus musculus GN=Hspg2 PE=1 SV=1	MOUSE	3
	sp|O35405|PLD3_MOUSE	Phospholipase D3 OS=Mus musculus GN=Pld3 PE=1 SV=1	MOUSE	3
	sp|Q06890|CLUS_MOUSE	Clusterin OS=Mus musculus GN=Clu PE=1 SV=1	MOUSE	3
	sp|Q8CCK0|H2AW_MOUSE	Core histone macro-H2A.2 OS=Mus musculus GN=H2afy2 PE=1 SV=3	MOUSE	3
	sp|Q05144|RAC2_MOUSE	Ras-related C3 botulinum toxin substrate 2 OS=Mus musculus GN=Rac2 PE=1 SV=1	MOUSE	3
	sp|Q05117|PPA5_MOUSE	Tartrate-resistant acid phosphatase type 5 OS=Mus musculus GN=Acp5 PE=1 SV=2	MOUSE	3
	sp|A1L314|MPEG1_MOUSE	Macrophage-expressed gene 1 protein OS=Mus musculus GN=Mpeg1 PE=1 SV=1	MOUSE	3
	sp|P68037|UB2L3_MOUSE	Ubiquitin-conjugating enzyme E2 L3 OS=Mus musculus GN=Ube2l3 PE=1 SV=1	MOUSE	3
	sp|P57776|EF1D_MOUSE	Elongation factor 1-delta OS=Mus musculus GN=Eef1d PE=1 SV=3	MOUSE	3
	sp|P11031|TCP4_MOUSE	Activated RNA polymerase II transcriptional coactivator p15 OS=Mus musculus GN=Sub1 PE=1 SV=3	MOUSE	3
	sp|P10493|NID1_MOUSE	Nidogen-1 OS=Mus musculus GN=Nid1 PE=1 SV=2	MOUSE	3
	sp|Q3UHX2|HAP28_MOUSE	28 kDa heat- and acid-stable phosphoprotein OS=Mus musculus GN=Pdap1 PE=1 SV=1	MOUSE	3
	sp|Q9DCN2|NB5R3_MOUSE	NADH-cytochrome b5 reductase 3 OS=Mus musculus GN=Cyb5r3 PE=1 SV=3	MOUSE	3
	sp|P59325|IF5_MOUSE	Eukaryotic translation initiation factor 5 OS=Mus musculus GN=Eif5 PE=1 SV=1	MOUSE	3
	sp|Q99JI6|RAP1B_MOUSE	Ras-related protein Rap-1b OS=Mus musculus GN=Rap1b PE=1 SV=2	MOUSE	3
	sp|P62835|RAP1A_MOUSE	Ras-related protein Rap-1A OS=Mus musculus GN=Rap1a PE=1 SV=1	MOUSE	3
	sp|P28656|NP1L1_MOUSE	Nucleosome assembly protein 1-like 1 OS=Mus musculus GN=Nap1l1 PE=1 SV=2	MOUSE	3
	sp|P01899|HA11_MOUSE	H-2 class I histocompatibility antigen, D-B alpha chain OS=Mus musculus GN=H2-D1 PE=1 SV=2	MOUSE	3
	sp|P01897|HA1L_MOUSE	H-2 class I histocompatibility antigen, L-D alpha chain OS=Mus musculus GN=H2-L PE=1 SV=2	MOUSE	3
	sp|Q920B9|SP16H_MOUSE	FACT complex subunit SPT16 OS=Mus musculus GN=Supt16h PE=1 SV=2	MOUSE	3
	sp|P05202|AATM_MOUSE	Aspartate aminotransferase, mitochondrial OS=Mus musculus GN=Got2 PE=1 SV=1	MOUSE	3
	sp|Q60648|SAP3_MOUSE	Ganglioside GM2 activator OS=Mus musculus GN=Gm2a PE=1 SV=2	MOUSE	3
	sp|Q8BH64|EHD2_MOUSE	EH domain-containing protein 2 OS=Mus musculus GN=Ehd2 PE=1 SV=1	MOUSE	3
	sp|Q9CPW4|ARPC5_MOUSE	Actin-related protein 2/3 complex subunit 5 OS=Mus musculus GN=Arpc5 PE=1 SV=3	MOUSE	3
	sp|Q9QUI0|RHOA_MOUSE	Transforming protein RhoA OS=Mus musculus GN=Rhoa PE=1 SV=1	MOUSE	3
	sp|Q62159|RHOC_MOUSE	Rho-related GTP-binding protein RhoC OS=Mus musculus GN=Rhoc PE=1 SV=2	MOUSE	3
	sp|Q8VCM7|FIBG_MOUSE	Fibrinogen gamma chain OS=Mus musculus GN=Fgg PE=1 SV=1	MOUSE	3
	sp|P67984|RL22_MOUSE	60S ribosomal protein L22 OS=Mus musculus GN=Rpl22 PE=1 SV=2	MOUSE	3
	sp|P23116|EIF3A_MOUSE	Eukaryotic translation initiation factor 3 subunit A OS=Mus musculus GN=Eif3a PE=1 SV=5	MOUSE	3
	sp|P09813|APOA2_MOUSE	Apolipoprotein A-II OS=Mus musculus GN=Apoa2 PE=1 SV=2	MOUSE	3
	sp|Q9WVA4|TAGL2_MOUSE	Transgelin-2 OS=Mus musculus GN=Tagln2 PE=1 SV=4	MOUSE	3
	sp|Q08857|CD36_MOUSE	Platelet glycoprotein 4 OS=Mus musculus GN=Cd36 PE=1 SV=2	MOUSE	3
	sp|Q8BH35|CO8B_MOUSE	Complement component C8 beta chain OS=Mus musculus GN=C8b PE=1 SV=1	MOUSE	3
	sp|Q60931|VDAC3_MOUSE	Voltage-dependent anion-selective channel protein 3 OS=Mus musculus GN=Vdac3 PE=1 SV=1	MOUSE	3
	sp|A6X935|ITIH4_MOUSE	Inter alpha-trypsin inhibitor, heavy chain 4 OS=Mus musculus GN=Itih4 PE=1 SV=2	MOUSE	3
	sp|P63242|IF5A1_MOUSE	Eukaryotic translation initiation factor 5A-1 OS=Mus musculus GN=Eif5a PE=1 SV=2	MOUSE	3
	sp|Q8BGY2|IF5A2_MOUSE	Eukaryotic translation initiation factor 5A-2 OS=Mus musculus GN=Eif5a2 PE=1 SV=3	MOUSE	3
	sp|Q9D1A2|CNDP2_MOUSE	Cytosolic non-specific dipeptidase OS=Mus musculus GN=Cndp2 PE=1 SV=1	MOUSE	3
	sp|P97298|PEDF_MOUSE	Pigment epithelium-derived factor OS=Mus musculus GN=Serpinf1 PE=1 SV=2	MOUSE	3
	sp|P06800|PTPRC_MOUSE	Receptor-type tyrosine-protein phosphatase C OS=Mus musculus GN=Ptprc PE=1 SV=3	MOUSE	3
	sp|P09528|FRIH_MOUSE	Ferritin heavy chain OS=Mus musculus GN=Fth1 PE=1 SV=2	MOUSE	3
	sp|P62702|RS4X_MOUSE	40S ribosomal protein S4, X isoform OS=Mus musculus GN=Rps4x PE=1 SV=2	MOUSE	3
	sp|Q8BTM8|FLNA_MOUSE	Filamin-A OS=Mus musculus GN=Flna PE=1 SV=5	MOUSE	3
	sp|P62320|SMD3_MOUSE	Small nuclear ribonucleoprotein Sm D3 OS=Mus musculus GN=Snrpd3 PE=1 SV=1	MOUSE	3
	sp|P61027|RAB10_MOUSE	Ras-related protein Rab-10 OS=Mus musculus GN=Rab10 PE=1 SV=1	MOUSE	3
	sp|O88456|CPNS1_MOUSE	Calpain small subunit 1 OS=Mus musculus GN=Capns1 PE=1 SV=1	MOUSE	3
	sp|Q9CXW3|CYBP_MOUSE	Calcyclin-binding protein OS=Mus musculus GN=Cacybp PE=1 SV=1	MOUSE	3
	sp|O35841|API5_MOUSE	Apoptosis inhibitor 5 OS=Mus musculus GN=Api5 PE=1 SV=2	MOUSE	3
	sp|P08122|CO4A2_MOUSE	Collagen alpha-2(IV) chain OS=Mus musculus GN=Col4a2 PE=1 SV=4	MOUSE	3
	sp|P61028|RAB8B_MOUSE	Ras-related protein Rab-8B OS=Mus musculus GN=Rab8b PE=1 SV=1	MOUSE	3
	sp|P01864|GCAB_MOUSE	Ig gamma-2A chain C region secreted form OS=Mus musculus PE=1 SV=1	MOUSE	3
	sp|Q9QZS0|CO4A3_MOUSE	Collagen alpha-3(IV) chain OS=Mus musculus GN=Col4a3 PE=1 SV=2	MOUSE	3
	sp|P48962|ADT1_MOUSE	ADP/ATP translocase 1 OS=Mus musculus GN=Slc25a4 PE=1 SV=4	MOUSE	3
	sp|P15532|NDKA_MOUSE	Nucleoside diphosphate kinase A OS=Mus musculus GN=Nme1 PE=1 SV=1	MOUSE	3
	sp|P46467|VPS4B_MOUSE	Vacuolar protein sorting-associated protein 4B OS=Mus musculus GN=Vps4b PE=1 SV=2	MOUSE	2
	sp|P01896|HA1Z_MOUSE	H-2 class I histocompatibility antigen, alpha chain (Fragment) OS=Mus musculus PE=2 SV=1	MOUSE	2
	sp|P01898|HA10_MOUSE	H-2 class I histocompatibility antigen, Q10 alpha chain OS=Mus musculus GN=H2-Q10 PE=1 SV=3	MOUSE	2
	sp|P14426|HA13_MOUSE	H-2 class I histocompatibility antigen, D-K alpha chain OS=Mus musculus GN=H2-D1 PE=1 SV=1	MOUSE	2
	sp|Q61147|CERU_MOUSE	Ceruloplasmin OS=Mus musculus GN=Cp PE=1 SV=2	MOUSE	2
	sp|Q8R1B4|EIF3C_MOUSE	Eukaryotic translation initiation factor 3 subunit C OS=Mus musculus GN=Eif3c PE=1 SV=1	MOUSE	2
	sp|P23198|CBX3_MOUSE	Chromobox protein homolog 3 OS=Mus musculus GN=Cbx3 PE=1 SV=2	MOUSE	2
	sp|P60867|RS20_MOUSE	40S ribosomal protein S20 OS=Mus musculus GN=Rps20 PE=1 SV=1	MOUSE	2
	sp|Q60668|HNRPD_MOUSE	Heterogeneous nuclear ribonucleoprotein D0 OS=Mus musculus GN=Hnrnpd PE=1 SV=2	MOUSE	2
	sp|Q7TNV0|DEK_MOUSE	Protein DEK OS=Mus musculus GN=Dek PE=1 SV=1	MOUSE	2
	sp|Q8VDN2|AT1A1_MOUSE	Sodium/potassium-transporting ATPase subunit alpha-1 OS=Mus musculus GN=Atp1a1 PE=1 SV=1	MOUSE	2
	sp|Q9R0P5|DEST_MOUSE	Destrin OS=Mus musculus GN=Dstn PE=1 SV=3	MOUSE	2
	sp|P08752|GNAI2_MOUSE	Guanine nucleotide-binding protein G(i) subunit alpha-2 OS=Mus musculus GN=Gnai2 PE=1 SV=5	MOUSE	2
	sp|Q99KN9|EPN4_MOUSE	Clathrin interactor 1 OS=Mus musculus GN=Clint1 PE=1 SV=2	MOUSE	2
	sp|Q61656|DDX5_MOUSE	Probable ATP-dependent RNA helicase DDX5 OS=Mus musculus GN=Ddx5 PE=1 SV=2	MOUSE	2
	sp|P97821|CATC_MOUSE	Dipeptidyl peptidase 1 OS=Mus musculus GN=Ctsc PE=1 SV=1	MOUSE	2
	sp|P31996|CD68_MOUSE	Macrosialin OS=Mus musculus GN=Cd68 PE=1 SV=1	MOUSE	2
	sp|Q9Z1T1|AP3B1_MOUSE	AP-3 complex subunit beta-1 OS=Mus musculus GN=Ap3b1 PE=1 SV=2	MOUSE	2
	sp|P21460|CYTC_MOUSE	Cystatin-C OS=Mus musculus GN=Cst3 PE=1 SV=2	MOUSE	2
	sp|Q8VCG4|CO8G_MOUSE	Complement component C8 gamma chain OS=Mus musculus GN=C8g PE=1 SV=1	MOUSE	2
	sp|Q8BMJ3|IF1AX_MOUSE	Eukaryotic translation initiation factor 1A, X-chromosomal OS=Mus musculus GN=Eif1ax PE=2 SV=3	MOUSE	2
	sp|Q60872|IF1A_MOUSE	Eukaryotic translation initiation factor 1A OS=Mus musculus GN=Eif1a PE=2 SV=3	MOUSE	2
	sp|Q61878|PRG2_MOUSE	Bone marrow proteoglycan OS=Mus musculus GN=Prg2 PE=1 SV=1	MOUSE	2
	sp|P25444|RS2_MOUSE	40S ribosomal protein S2 OS=Mus musculus GN=Rps2 PE=1 SV=3	MOUSE	2
	sp|P16294|FA9_MOUSE	Coagulation factor IX OS=Mus musculus GN=F9 PE=2 SV=3	MOUSE	2
	sp|P14483|HB2A_MOUSE	H-2 class II histocompatibility antigen, A beta chain OS=Mus musculus GN=H2-Ab1 PE=1 SV=1	MOUSE	2
	sp|P97371|PSME1_MOUSE	Proteasome activator complex subunit 1 OS=Mus musculus GN=Psme1 PE=1 SV=2	MOUSE	2
	sp|P35980|RL18_MOUSE	60S ribosomal protein L18 OS=Mus musculus GN=Rpl18 PE=1 SV=3	MOUSE	2
	sp|Q99L45|IF2B_MOUSE	Eukaryotic translation initiation factor 2 subunit 2 OS=Mus musculus GN=Eif2s2 PE=1 SV=1	MOUSE	2
	sp|P28665|MUG1_MOUSE	Murinoglobulin-1 OS=Mus musculus GN=Mug1 PE=1 SV=3	MOUSE	2
	sp|P28666|MUG2_MOUSE	Murinoglobulin-2 OS=Mus musculus GN=Mug2 PE=1 SV=2	MOUSE	2
	sp|Q9CZ13|QCR1_MOUSE	Cytochrome b-c1 complex subunit 1, mitochondrial OS=Mus musculus GN=Uqcrc1 PE=1 SV=2	MOUSE	2
	sp|O08795|GLU2B_MOUSE	Glucosidase 2 subunit beta OS=Mus musculus GN=Prkcsh PE=1 SV=1	MOUSE	2
	sp|O54734|OST48_MOUSE	Dolichyl-diphosphooligosaccharide--protein glycosyltransferase 48 kDa subunit OS=Mus musculus GN=Ddost PE=1 SV=2	MOUSE	2
	sp|P28063|PSB8_MOUSE	Proteasome subunit beta type-8 OS=Mus musculus GN=Psmb8 PE=1 SV=2	MOUSE	2
	sp|Q8K182|CO8A_MOUSE	Complement component C8 alpha chain OS=Mus musculus GN=C8a PE=1 SV=1	MOUSE	2
	sp|P17742|PPIA_MOUSE	Peptidyl-prolyl cis-trans isomerase A OS=Mus musculus GN=Ppia PE=1 SV=2	MOUSE	2
	sp|Q9R0Q7|TEBP_MOUSE	Prostaglandin E synthase 3 OS=Mus musculus GN=Ptges3 PE=1 SV=1	MOUSE	2
	sp|P52480|KPYM_MOUSE	Pyruvate kinase PKM OS=Mus musculus GN=Pkm PE=1 SV=4	MOUSE	2
	sp|P53026|RL10A_MOUSE	60S ribosomal protein L10a OS=Mus musculus GN=Rpl10a PE=1 SV=3	MOUSE	2
	sp|O35295|PURB_MOUSE	Transcriptional activator protein Pur-beta OS=Mus musculus GN=Purb PE=1 SV=3	MOUSE	2
	sp|O08677|KNG1_MOUSE	Kininogen-1 OS=Mus musculus GN=Kng1 PE=1 SV=1	MOUSE	2
	sp|P97822|AN32E_MOUSE	Acidic leucine-rich nuclear phosphoprotein 32 family member E OS=Mus musculus GN=Anp32e PE=1 SV=2	MOUSE	2
	sp|Q9Z0M5|LICH_MOUSE	Lysosomal acid lipase/cholesteryl ester hydrolase OS=Mus musculus GN=Lipa PE=1 SV=2	MOUSE	2
	sp|Q9CQL1|MGN2_MOUSE	Protein mago nashi homolog 2 OS=Mus musculus GN=Magohb PE=2 SV=1	MOUSE	2
	sp|P61327|MGN_MOUSE	Protein mago nashi homolog OS=Mus musculus GN=Magoh PE=2 SV=1	MOUSE	2
	sp|Q8BH43|WASF2_MOUSE	Wiskott-Aldrich syndrome protein family member 2 OS=Mus musculus GN=Wasf2 PE=1 SV=1	MOUSE	2
	sp|Q9CXU9|EIF1B_MOUSE	Eukaryotic translation initiation factor 1b OS=Mus musculus GN=Eif1b PE=1 SV=2	MOUSE	2
	sp|P48024|EIF1_MOUSE	Eukaryotic translation initiation factor 1 OS=Mus musculus GN=Eif1 PE=1 SV=2	MOUSE	2
	sp|Q9EQ06|DHB11_MOUSE	Estradiol 17-beta-dehydrogenase 11 OS=Mus musculus GN=Hsd17b11 PE=1 SV=1	MOUSE	2
	sp|P28653|PGS1_MOUSE	Biglycan OS=Mus musculus GN=Bgn PE=1 SV=1	MOUSE	2
	sp|Q8K0E8|FIBB_MOUSE	Fibrinogen beta chain OS=Mus musculus GN=Fgb PE=1 SV=1	MOUSE	2
	sp|P01631|KV2A7_MOUSE	Ig kappa chain V-II region 26-10 OS=Mus musculus PE=1 SV=1	MOUSE	2
	sp|P30355|AL5AP_MOUSE	Arachidonate 5-lipoxygenase-activating protein OS=Mus musculus GN=Alox5ap PE=1 SV=2	MOUSE	2
	sp|P07091|S10A4_MOUSE	Protein S100-A4 OS=Mus musculus GN=S100a4 PE=1 SV=1	MOUSE	2
	sp|P24668|MPRD_MOUSE	Cation-dependent mannose-6-phosphate receptor OS=Mus musculus GN=M6pr PE=1 SV=1	MOUSE	2
	sp|Q9JMH6|TRXR1_MOUSE	Thioredoxin reductase 1, cytoplasmic OS=Mus musculus GN=Txnrd1 PE=1 SV=3	MOUSE	2
	sp|P57780|ACTN4_MOUSE	Alpha-actinin-4 OS=Mus musculus GN=Actn4 PE=1 SV=1	MOUSE	2
	sp|O88990|ACTN3_MOUSE	Alpha-actinin-3 OS=Mus musculus GN=Actn3 PE=2 SV=1	MOUSE	2
	sp|Q7TPR4|ACTN1_MOUSE	Alpha-actinin-1 OS=Mus musculus GN=Actn1 PE=1 SV=1	MOUSE	2
	sp|Q8JZQ9|EIF3B_MOUSE	Eukaryotic translation initiation factor 3 subunit B OS=Mus musculus GN=Eif3b PE=1 SV=1	MOUSE	2
	sp|O88531|PPT1_MOUSE	Palmitoyl-protein thioesterase 1 OS=Mus musculus GN=Ppt1 PE=1 SV=2	MOUSE	2
	sp|Q9Z0U1|ZO2_MOUSE	Tight junction protein ZO-2 OS=Mus musculus GN=Tjp2 PE=1 SV=2	MOUSE	2
	sp|P46061|RAGP1_MOUSE	Ran GTPase-activating protein 1 OS=Mus musculus GN=Rangap1 PE=1 SV=2	MOUSE	2
	sp|P14152|MDHC_MOUSE	Malate dehydrogenase, cytoplasmic OS=Mus musculus GN=Mdh1 PE=1 SV=3	MOUSE	2
	sp|P35278|RAB5C_MOUSE	Ras-related protein Rab-5C OS=Mus musculus GN=Rab5c PE=1 SV=2	MOUSE	2
	sp|Q9D1D4|TMEDA_MOUSE	Transmembrane emp24 domain-containing protein 10 OS=Mus musculus GN=Tmed10 PE=1 SV=1	MOUSE	2
	sp|P42208|SEPT2_MOUSE	Septin-2 OS=Mus musculus GN=Sept2 PE=1 SV=2	MOUSE	2
	sp|Q9D0J8|PTMS_MOUSE	Parathymosin OS=Mus musculus GN=Ptms PE=1 SV=3	MOUSE	2
	sp|Q9EQP2|EHD4_MOUSE	EH domain-containing protein 4 OS=Mus musculus GN=Ehd4 PE=1 SV=1	MOUSE	2
	sp|Q8R143|PTTG_MOUSE	Pituitary tumor-transforming gene 1 protein-interacting protein OS=Mus musculus GN=Pttg1ip PE=1 SV=1	MOUSE	2
	sp|O08709|PRDX6_MOUSE	Peroxiredoxin-6 OS=Mus musculus GN=Prdx6 PE=1 SV=3	MOUSE	2
	sp|P12246|SAMP_MOUSE	Serum amyloid P-component OS=Mus musculus GN=Apcs PE=1 SV=2	MOUSE	2
	sp|P34022|RANG_MOUSE	Ran-specific GTPase-activating protein OS=Mus musculus GN=Ranbp1 PE=1 SV=2	MOUSE	2
	sp|Q62093|SRSF2_MOUSE	Serine/arginine-rich splicing factor 2 OS=Mus musculus GN=Srsf2 PE=1 SV=4	MOUSE	2
	sp|Q61805|LBP_MOUSE	Lipopolysaccharide-binding protein OS=Mus musculus GN=Lbp PE=1 SV=2	MOUSE	2
	sp|P56565|S10A1_MOUSE	Protein S100-A1 OS=Mus musculus GN=S100a1 PE=1 SV=2	MOUSE	2
	sp|P00405|COX2_MOUSE	Cytochrome c oxidase subunit 2 OS=Mus musculus GN=Mtco2 PE=1 SV=1	MOUSE	2
	sp|Q9WVL7|CXL15_MOUSE	C-X-C motif chemokine 15 OS=Mus musculus GN=Cxcl15 PE=1 SV=1	MOUSE	2
	sp|Q9CWK8|SNX2_MOUSE	Sorting nexin-2 OS=Mus musculus GN=Snx2 PE=1 SV=2	MOUSE	2
	sp|Q9WV80|SNX1_MOUSE	Sorting nexin-1 OS=Mus musculus GN=Snx1 PE=1 SV=1	MOUSE	2
	sp|P21841|PSPC_MOUSE	Pulmonary surfactant-associated protein C OS=Mus musculus GN=Sftpc PE=1 SV=1	MOUSE	2
	sp|O08663|MAP2_MOUSE	Methionine aminopeptidase 2 OS=Mus musculus GN=Metap2 PE=1 SV=1	MOUSE	2
	sp|P61358|RL27_MOUSE	60S ribosomal protein L27 OS=Mus musculus GN=Rpl27 PE=1 SV=2	MOUSE	2
	sp|P39447|ZO1_MOUSE	Tight junction protein ZO-1 OS=Mus musculus GN=Tjp1 PE=1 SV=2	MOUSE	2
	sp|O55022|PGRC1_MOUSE	Membrane-associated progesterone receptor component 1 OS=Mus musculus GN=Pgrmc1 PE=1 SV=4	MOUSE	2
	sp|P12265|BGLR_MOUSE	Beta-glucuronidase OS=Mus musculus GN=Gusb PE=1 SV=2	MOUSE	2
	sp|Q9CZM2|RL15_MOUSE	60S ribosomal protein L15 OS=Mus musculus GN=Rpl15 PE=2 SV=4	MOUSE	2
	sp|Q99KH8|STK24_MOUSE	Serine/threonine-protein kinase 24 OS=Mus musculus GN=Stk24 PE=1 SV=1	MOUSE	2
	sp|Q99JT2|STK26_MOUSE	Serine/threonine-protein kinase 26 OS=Mus musculus GN=Stk26 PE=1 SV=1	MOUSE	2
	sp|P43276|H15_MOUSE	Histone H1.5 OS=Mus musculus GN=Hist1h1b PE=1 SV=2	MOUSE	2
	sp|Q06335|APLP2_MOUSE	Amyloid-like protein 2 OS=Mus musculus GN=Aplp2 PE=1 SV=4	MOUSE	2
	sp|Q6P4T2|U520_MOUSE	U5 small nuclear ribonucleoprotein 200 kDa helicase OS=Mus musculus GN=Snrnp200 PE=1 SV=1	MOUSE	2
	sp|P10711|TCEA1_MOUSE	Transcription elongation factor A protein 1 OS=Mus musculus GN=Tcea1 PE=1 SV=2	MOUSE	2
	sp|Q9CQQ7|AT5F1_MOUSE	ATP synthase F(0) complex subunit B1, mitochondrial OS=Mus musculus GN=Atp5f1 PE=1 SV=1	MOUSE	2
	sp|P49312|ROA1_MOUSE	Heterogeneous nuclear ribonucleoprotein A1 OS=Mus musculus GN=Hnrnpa1 PE=1 SV=2	MOUSE	2
	sp|Q9WTY4|AQP5_MOUSE	Aquaporin-5 OS=Mus musculus GN=Aqp5 PE=1 SV=1	MOUSE	2
	sp|O35744|CHIL3_MOUSE	Chitinase-like protein 3 OS=Mus musculus GN=Chil3 PE=1 SV=2	MOUSE	2
	sp|Q5FW60|MUP20_MOUSE	Major urinary protein 20 OS=Mus musculus GN=Mup20 PE=1 SV=1	MOUSE	2
	sp|P19001|K1C19_MOUSE	Keratin, type I cytoskeletal 19 OS=Mus musculus GN=Krt19 PE=1 SV=1	MOUSE	2
	sp|Q6IFX2|K1C42_MOUSE	Keratin, type I cytoskeletal 42 OS=Mus musculus GN=Krt42 PE=1 SV=1	MOUSE	2
	sp|P40240|CD9_MOUSE	CD9 antigen OS=Mus musculus GN=Cd9 PE=1 SV=2	MOUSE	2
	sp|Q8BG15|CTSL2_MOUSE	CTD small phosphatase-like protein 2 OS=Mus musculus GN=Ctdspl2 PE=1 SV=1	MOUSE	2
