# Supplementary material for: Insights into pulmonary phosphate homeostasis and osteoclastogenesis emerge from the study of pulmonary alveolar microlithiasis
Source: Nat Commun. 2023 Mar 2;14:1205. doi: 10.1038/s41467-023-36810-8 (PMC9981730; doi:10.1038/s41467-023-36810-8)
Supplement: Supplementary file 6 — Supplementary Data 3 [file 41467_2023_36810_MOESM6_ESM.xlsx]

## Sheet: 2017
Common Name	Adduct	Category	Main Class	Sub Class	Exact m/z	Formula	Observed m/z	ppm Error
carnitine(16:0)	[M+H]+	Fatty Acyls [FA]	Fatty esters [FA07]	Fatty acyl carnitines [FA0707]	400.343	C23H46N1O4	400.341	-4.00915
carnitine(18:0)	[M+H]+	Fatty Acyls [FA]	Fatty esters [FA07]	Fatty acyl carnitines [FA0707]	428.374	C25H50N1O4	428.373	-3.22236
CE(18:2)	[M+NH4]+	Sterol Lipids [ST]	Sterols [ST01]	Steryl esters [ST0102]	666.619	C45H80N1O2	666.617	-2.56894
CE(20:4)	[M+NH4]+	Sterol Lipids [ST]	Sterols [ST01]	Steryl esters [ST0102]	690.619	C47H80N1O2	690.618	-1.9494
CE(22:4)	[M+NH4]+	Sterol Lipids [ST]	Sterols [ST01]	Steryl esters [ST0102]	718.65	C49H84N1O2	718.649	-2.02787
CE(22:5)	[M+NH4]+	Sterol Lipids [ST]	Sterols [ST01]	Steryl esters [ST0102]	716.635	C49H82N1O2	716.633	-1.89812
Cer(d18:0/24:0)	[M+H]+	Sphingolipids [SP]	Ceramides [SP02]	N-acylsphinganines (dihydroceramides) [SP0202]	652.661	C42H86N1O3	652.659	-2.38911
Cer(d18:1/0:0)	[M+H]+	Sphingolipids [SP]	Sphingoid bases [SP01]	Sphing-4-enines (Sphingosines) [SP0101]	300.29	C18H38N1O2	300.289	-4.42591
Cer(m18:0/24:0)	[M+H]+	Sphingolipids [SP]	Other Sphingolipids [SP00]	-	636.666	C42H86N1O2	636.665	-1.8316
DG(16:0/0:0/16:0)	[M+NH4]+	Glycerolipids [GL]	Diradylglycerols [GL02]	Diacylglycerols [GL0201]	586.541	C35H72N1O5	586.539	-3.5114
DG(16:0/16:1/0:0)	[M+NH4]+	Glycerolipids [GL]	Diradylglycerols [GL02]	Diacylglycerols [GL0201]	584.525	C35H70N1O5	584.523	-3.56627
DG(16:0/18:1/0:0)	[M+NH4]+	Glycerolipids [GL]	Diradylglycerols [GL02]	Diacylglycerols [GL0201]	612.557	C37H74N1O5	612.554	-3.88327
DG(16:0/18:2/0:0)	[M+NH4]+	Glycerolipids [GL]	Diradylglycerols [GL02]	Diacylglycerols [GL0201]	610.541	C37H72N1O5	610.539	-3.5733
DG(16:0/20:4/0:0)	[M+NH4]+	Glycerolipids [GL]	Diradylglycerols [GL02]	Diacylglycerols [GL0201]	634.541	C39H72N1O5	634.539	-3.43815
DG(16:0/22:5/0:0)	[M+NH4]+	Glycerolipids [GL]	Diradylglycerols [GL02]	Diacylglycerols [GL0201]	660.557	C41H74N1O5	660.555	-3.32388
DG(16:0/22:6/0:0)	[M+NH4]+	Glycerolipids [GL]	Diradylglycerols [GL02]	Diacylglycerols [GL0201]	658.541	C41H72N1O5	658.539	-2.66407
DG(18:0/18:1/0:0)	[M+NH4]+	Glycerolipids [GL]	Diradylglycerols [GL02]	Diacylglycerols [GL0201]	640.588	C39H78N1O5	640.586	-3.31499
DG(18:0/18:2/0:0)	[M+NH4]+	Glycerolipids [GL]	Diradylglycerols [GL02]	Diacylglycerols [GL0201]	638.572	C39H76N1O5	638.57	-3.208
DG(18:0/20:4/0:0)	[M+NH4]+	Glycerolipids [GL]	Diradylglycerols [GL02]	Diacylglycerols [GL0201]	662.572	C41H76N1O5	662.57	-2.81544
DG(18:0/22:6/0:0)	[M+NH4]+	Glycerolipids [GL]	Diradylglycerols [GL02]	Diacylglycerols [GL0201]	686.572	C43H76N1O5	686.57	-2.89482
DG(18:1/0:0/18:1)	[M+NH4]+	Glycerolipids [GL]	Diradylglycerols [GL02]	Diacylglycerols [GL0201]	638.572	C39H76N1O5	638.57	-3.59033
DG(18:1/18:2/0:0)	[M+NH4]+	Glycerolipids [GL]	Diradylglycerols [GL02]	Diacylglycerols [GL0201]	636.557	C39H74N1O5	636.554	-3.54509
HexCer(d18:1/22:0)	[M+H]+	Sphingolipids [SP]	Neutral glycosphingolipids [SP05]	Simple Glc series [SP0501]	784.667	C46H90N1O8	784.664	-3.00051
HexCer(d18:1/24:0)	[M+H]+	Sphingolipids [SP]	Neutral glycosphingolipids [SP05]	Simple Glc series [SP0501]	812.698	C48H94N1O8	812.697	-1.5316
LacCer(d18:1/24:1)	[M+H]+	Sphingolipids [SP]	Neutral glycosphingolipids [SP05]	Simple Glc series [SP0501]	974.751	C54H104N1O13	974.748	-2.57398
MG(0:0/20:4/0:0)	[M+NH4]+	Glycerolipids [GL]	Monoradylglycerols [GL01]	Monoacylglycerols [GL0101]	396.311	C23H42N1O4	396.31	-4.23179
MG(0:0/22:6/0:0)	[M+NH4]+	Glycerolipids [GL]	Monoradylglycerols [GL01]	Monoacylglycerols [GL0101]	420.311	C25H42N1O4	420.31	-3.4819
MG(18:2/0:0/0:0)	[M+NH4]+	Glycerolipids [GL]	Monoradylglycerols [GL01]	Monoacylglycerols [GL0101]	372.311	C21H42N1O4	372.31	-3.84883
PC(0:0/14:0)_A	[M+H]+	Glycerophospholipids [GP]	Glycerophosphocholines [GP01]	Monoacylglycerophosphocholines [GP0105]	468.309	C22H47N1O7P1	468.308	-3.14828
PC(0:0/14:0)_B	[M+H]+	Glycerophospholipids [GP]	Glycerophosphocholines [GP01]	Monoacylglycerophosphocholines [GP0105]	468.309	C22H47N1O7P1	468.307	-3.99544
PC(0:0/16:0)_A	[M+H]+	Glycerophospholipids [GP]	Glycerophosphocholines [GP01]	Monoacylglycerophosphocholines [GP0105]	496.34	C24H51N1O7P1	496.338	-3.9935
PC(0:0/16:0)_B	[M+H]+	Glycerophospholipids [GP]	Glycerophosphocholines [GP01]	Monoacylglycerophosphocholines [GP0105]	496.34	C24H51N1O7P1	496.338	-4.05499
PC(0:0/18:0)_A	[M+H]+	Glycerophospholipids [GP]	Glycerophosphocholines [GP01]	Monoacylglycerophosphocholines [GP0105]	524.372	C26H55N1O7P1	524.37	-3.06059
PC(0:0/18:0)_B	[M+H]+	Glycerophospholipids [GP]	Glycerophosphocholines [GP01]	Monoacylglycerophosphocholines [GP0105]	524.372	C26H55N1O7P1	524.369	-4.22457
PC(0:0/18:1)_A	[M+H]+	Glycerophospholipids [GP]	Glycerophosphocholines [GP01]	Monoacylglycerophosphocholines [GP0105]	522.356	C26H53N1O7P1	522.354	-3.7045
PC(0:0/18:1)_B	[M+H]+	Glycerophospholipids [GP]	Glycerophosphocholines [GP01]	Monoacylglycerophosphocholines [GP0105]	522.356	C26H53N1O7P1	522.354	-3.58765
PC(0:0/20:4)_A	[M+H]+	Glycerophospholipids [GP]	Glycerophosphocholines [GP01]	Monoacylglycerophosphocholines [GP0105]	544.34	C28H51N1O7P1	544.338	-3.64135
PC(0:0/20:4)_B	[M+H]+	Glycerophospholipids [GP]	Glycerophosphocholines [GP01]	Monoacylglycerophosphocholines [GP0105]	544.34	C28H51N1O7P1	544.338	-4.08987
PC(12:0/0:0)	[M+H]+	Glycerophospholipids [GP]	Glycerophosphocholines [GP01]	Monoacylglycerophosphocholines [GP0105]	440.278	C20H43N1O7P1	440.277	-2.4727
PC(14:0/14:0)	[M+H]+	Glycerophospholipids [GP]	Glycerophosphocholines [GP01]	Diacylglycerophosphocholines [GP0101]	678.507	C36H73N1O8P1	678.505	-2.9003
PC(14:0/15:0)	[M+H]+	Glycerophospholipids [GP]	Glycerophosphocholines [GP01]	Diacylglycerophosphocholines [GP0101]	692.523	C37H75N1O8P1	692.521	-2.89364
PC(14:0/16:0)_A	[M+H]+	Glycerophospholipids [GP]	Glycerophosphocholines [GP01]	Diacylglycerophosphocholines [GP0101]	706.539	C38H77N1O8P1	706.537	-2.59684
PC(14:0/16:0)_B	[M+H]+	Glycerophospholipids [GP]	Glycerophosphocholines [GP01]	Diacylglycerophosphocholines [GP0101]	706.539	C38H77N1O8P1	706.537	-2.51046
PC(14:0/16:1)_A	[M+H]+	Glycerophospholipids [GP]	Glycerophosphocholines [GP01]	Diacylglycerophosphocholines [GP0101]	704.523	C38H75N1O8P1	704.521	-3.10425
PC(14:0/16:1)_B	[M+H]+	Glycerophospholipids [GP]	Glycerophosphocholines [GP01]	Diacylglycerophosphocholines [GP0101]	704.523	C38H75N1O8P1	704.52	-3.62406
PC(14:0/2:0)_A	[M+H]+	Glycerophospholipids [GP]	Glycerophosphocholines [GP01]	Diacylglycerophosphocholines [GP0101]	510.32	C24H49N1O8P1	510.318	-2.84969
PC(14:0/2:0)_B	[M+H]+	Glycerophospholipids [GP]	Glycerophosphocholines [GP01]	Diacylglycerophosphocholines [GP0101]	510.32	C24H49N1O8P1	510.318	-2.19188
PC(14:0/20:4)	[M+H]+	Glycerophospholipids [GP]	Glycerophosphocholines [GP01]	Diacylglycerophosphocholines [GP0101]	754.539	C42H77N1O8P1	754.536	-3.40234
PC(14:0/22:6)	[M+H]+	Glycerophospholipids [GP]	Glycerophosphocholines [GP01]	Diacylglycerophosphocholines [GP0101]	778.539	C44H77N1O8P1	778.537	-2.12149
PC(14:1/0:0)_A	[M+H]+	Glycerophospholipids [GP]	Glycerophosphocholines [GP01]	Monoacylglycerophosphocholines [GP0105]	466.293	C22H45N1O7P1	466.292	-2.56103
PC(14:1/0:0)_B	[M+H]+	Glycerophospholipids [GP]	Glycerophosphocholines [GP01]	Monoacylglycerophosphocholines [GP0105]	466.293	C22H45N1O7P1	466.292	-2.82282
PC(14:1/16:0)	[M+H]+	Glycerophospholipids [GP]	Glycerophosphocholines [GP01]	Diacylglycerophosphocholines [GP0101]	704.523	C38H75N1O8P1	704.521	-2.32455
PC(14:1/16:1)	[M+H]+	Glycerophospholipids [GP]	Glycerophosphocholines [GP01]	Diacylglycerophosphocholines [GP0101]	702.507	C38H73N1O8P1	702.506	-1.49798
PC(15:0/0:0)_A	[M+H]+	Glycerophospholipids [GP]	Glycerophosphocholines [GP01]	Monoacylglycerophosphocholines [GP0105]	482.325	C23H49N1O7P1	482.323	-3.08575
PC(15:0/0:0)_B	[M+H]+	Glycerophospholipids [GP]	Glycerophosphocholines [GP01]	Monoacylglycerophosphocholines [GP0105]	482.325	C23H49N1O7P1	482.323	-3.40211
PC(15:0/16:0)_A	[M+H]+	Glycerophospholipids [GP]	Glycerophosphocholines [GP01]	Diacylglycerophosphocholines [GP0101]	720.554	C39H79N1O8P1	720.552	-2.59634
PC(15:0/16:0)_B	[M+H]+	Glycerophospholipids [GP]	Glycerophosphocholines [GP01]	Diacylglycerophosphocholines [GP0101]	720.554	C39H79N1O8P1	720.552	-3.52811
PC(15:0/16:1);PC(15:1/16:0)	[M+H]+	Glycerophospholipids [GP]	Glycerophosphocholines [GP01]	Diacylglycerophosphocholines [GP0101]	718.539	C39H77N1O8P1	718.537	-2.80831
PC(15:0/18:2)	[M+H]+	Glycerophospholipids [GP]	Glycerophosphocholines [GP01]	Diacylglycerophosphocholines [GP0101]	744.554	C41H79N1O8P1	744.552	-2.75858
PC(15:0/20:4)	[M+H]+	Glycerophospholipids [GP]	Glycerophosphocholines [GP01]	Diacylglycerophosphocholines [GP0101]	768.554	C43H79N1O8P1	768.552	-2.83127
PC(15:0/22:6)	[M+H]+	Glycerophospholipids [GP]	Glycerophosphocholines [GP01]	Diacylglycerophosphocholines [GP0101]	792.554	C45H79N1O8P1	792.552	-3.43863
PC(15:1/0:0)	[M+H]+	Glycerophospholipids [GP]	Glycerophosphocholines [GP01]	Monoacylglycerophosphocholines [GP0105]	480.309	C23H47N1O7P1	480.308	-3.06963
PC(15:1/16:0)	[M+H]+	Glycerophospholipids [GP]	Glycerophosphocholines [GP01]	Diacylglycerophosphocholines [GP0101]	718.539	C39H77N1O8P1	718.537	-2.55347
PC(16:0/16:0)_A	[M+H]+	Glycerophospholipids [GP]	Glycerophosphocholines [GP01]	Diacylglycerophosphocholines [GP0101]	734.57	C40H81N1O8P1	734.568	-3.14745
PC(16:0/16:0)_B	[M+H]+	Glycerophospholipids [GP]	Glycerophosphocholines [GP01]	Diacylglycerophosphocholines [GP0101]	734.57	C40H81N1O8P1	734.567	-4.31071
PC(16:0/16:1)_A	[M+H]+	Glycerophospholipids [GP]	Glycerophosphocholines [GP01]	Diacylglycerophosphocholines [GP0101]	732.554	C40H79N1O8P1	732.551	-4.05355
PC(16:0/16:1)_B	[M+H]+	Glycerophospholipids [GP]	Glycerophosphocholines [GP01]	Diacylglycerophosphocholines [GP0101]	732.554	C40H79N1O8P1	732.552	-3.80359
PC(16:0/16:1)_C	[M+H]+	Glycerophospholipids [GP]	Glycerophosphocholines [GP01]	Diacylglycerophosphocholines [GP0101]	732.554	C40H79N1O8P1	732.552	-2.97041
PC(16:0/16:4)	[M+H]+	Glycerophospholipids [GP]	Glycerophosphocholines [GP01]	Diacylglycerophosphocholines [GP0101]	726.507	C40H73N1O8P1	726.506	-1.86856
PC(16:0/17:0)_A	[M+H]+	Glycerophospholipids [GP]	Glycerophosphocholines [GP01]	Diacylglycerophosphocholines [GP0101]	748.586	C41H83N1O8P1	748.583	-3.87047
PC(16:0/17:0)_B	[M+H]+	Glycerophospholipids [GP]	Glycerophosphocholines [GP01]	Diacylglycerophosphocholines [GP0101]	748.586	C41H83N1O8P1	748.582	-4.1966
PC(16:0/17:1)	[M+H]+	Glycerophospholipids [GP]	Glycerophosphocholines [GP01]	Diacylglycerophosphocholines [GP0101]	746.57	C41H81N1O8P1	746.567	-3.58738
PC(16:0/18:0)	[M+H]+	Glycerophospholipids [GP]	Glycerophosphocholines [GP01]	Diacylglycerophosphocholines [GP0101]	762.601	C42H85N1O8P1	762.599	-3.4975
PC(16:0/18:1)	[M+H]+	Glycerophospholipids [GP]	Glycerophosphocholines [GP01]	Diacylglycerophosphocholines [GP0101]	760.586	C42H83N1O8P1	760.583	-4.05014
PC(16:0/18:2)	[M+H]+	Glycerophospholipids [GP]	Glycerophosphocholines [GP01]	Diacylglycerophosphocholines [GP0101]	758.57	C42H81N1O8P1	758.567	-3.93294
PC(16:0/18:3)_A	[M+H]+	Glycerophospholipids [GP]	Glycerophosphocholines [GP01]	Diacylglycerophosphocholines [GP0101]	756.554	C42H79N1O8P1	756.552	-2.7955
PC(16:0/18:3)_B	[M+H]+	Glycerophospholipids [GP]	Glycerophosphocholines [GP01]	Diacylglycerophosphocholines [GP0101]	756.554	C42H79N1O8P1	756.552	-3.68293
PC(16:0/19:0)	[M+H]+	Glycerophospholipids [GP]	Glycerophosphocholines [GP01]	Diacylglycerophosphocholines [GP0101]	776.617	C43H87N1O8P1	776.615	-3.00923
PC(16:0/2:0)	[M+H]+	Glycerophospholipids [GP]	Glycerophosphocholines [GP01]	Diacylglycerophosphocholines [GP0101]	538.351	C26H53N1O8P1	538.35	-2.17062
PC(16:0/20:3)	[M+H]+	Glycerophospholipids [GP]	Glycerophosphocholines [GP01]	Diacylglycerophosphocholines [GP0101]	784.586	C44H83N1O8P1	784.583	-3.61508
PC(16:0/20:4)	[M+H]+	Glycerophospholipids [GP]	Glycerophosphocholines [GP01]	Diacylglycerophosphocholines [GP0101]	782.57	C44H81N1O8P1	782.567	-4.1243
PC(16:0/20:5)	[M+H]+	Glycerophospholipids [GP]	Glycerophosphocholines [GP01]	Diacylglycerophosphocholines [GP0101]	780.554	C44H79N1O8P1	780.552	-3.10052
PC(16:0/22:4)	[M+H]+	Glycerophospholipids [GP]	Glycerophosphocholines [GP01]	Diacylglycerophosphocholines [GP0101]	810.601	C46H85N1O8P1	810.599	-3.36569
PC(16:0/22:5)_A	[M+H]+	Glycerophospholipids [GP]	Glycerophosphocholines [GP01]	Diacylglycerophosphocholines [GP0101]	808.586	C46H83N1O8P1	808.583	-3.65875
PC(16:0/22:5)_B	[M+H]+	Glycerophospholipids [GP]	Glycerophosphocholines [GP01]	Diacylglycerophosphocholines [GP0101]	808.586	C46H83N1O8P1	808.582	-3.96068
PC(16:0/22:6)	[M+H]+	Glycerophospholipids [GP]	Glycerophosphocholines [GP01]	Diacylglycerophosphocholines [GP0101]	806.57	C46H81N1O8P1	806.568	-3.01783
PC(16:0/24:0)	[M+H]+	Glycerophospholipids [GP]	Glycerophosphocholines [GP01]	Diacylglycerophosphocholines [GP0101]	846.695	C48H97N1O8P1	846.693	-2.31807
PC(16:0/24:1)	[M+H]+	Glycerophospholipids [GP]	Glycerophosphocholines [GP01]	Diacylglycerophosphocholines [GP0101]	844.679	C48H95N1O8P1	844.678	-2.23481
PC(16:0/26:0)	[M+H]+	Glycerophospholipids [GP]	Glycerophosphocholines [GP01]	Diacylglycerophosphocholines [GP0101]	874.726	C50H101N1O8P1	874.725	-1.95206
PC(16:0/5:0(CHO))	[M+H]+	Glycerophospholipids [GP]	Oxidized glycerophospholipids [GP20]	Oxidized glycerophosphocholines [GP2001]	594.377	C29H57N1O9P1	594.375	-3.12237
PC(16:0/O-16:0)	[M+H]+	Glycerophospholipids [GP]	Glycerophosphocholines [GP01]	1-acyl,2-alkylglycerophosphocholines [GP0108]	720.591	C40H83N1O7P1	720.588	-3.64462
PC(16:1/0:0)_A	[M+H]+	Glycerophospholipids [GP]	Glycerophosphocholines [GP01]	Monoacylglycerophosphocholines [GP0105]	494.325	C24H49N1O7P1	494.323	-4.06036
PC(16:1/0:0)_B	[M+H]+	Glycerophospholipids [GP]	Glycerophosphocholines [GP01]	Monoacylglycerophosphocholines [GP0105]	494.325	C24H49N1O7P1	494.322	-4.73946
PC(16:1/16:1)	[M+H]+	Glycerophospholipids [GP]	Glycerophosphocholines [GP01]	Diacylglycerophosphocholines [GP0101]	730.539	C40H77N1O8P1	730.536	-3.34702
PC(16:1/18:2)_A	[M+H]+	Glycerophospholipids [GP]	Glycerophosphocholines [GP01]	Diacylglycerophosphocholines [GP0101]	756.554	C42H79N1O8P1	756.552	-3.52158
PC(16:1/18:2)_B	[M+H]+	Glycerophospholipids [GP]	Glycerophosphocholines [GP01]	Diacylglycerophosphocholines [GP0101]	756.554	C42H79N1O8P1	756.552	-2.63415
PC(16:1/18:3)	[M+H]+	Glycerophospholipids [GP]	Glycerophosphocholines [GP01]	Diacylglycerophosphocholines [GP0101]	754.539	C42H77N1O8P1	754.537	-1.62273
PC(16:1/2:0)	[M+H]+	Glycerophospholipids [GP]	Glycerophosphocholines [GP01]	Diacylglycerophosphocholines [GP0101]	536.335	C26H51N1O8P1	536.334	-2.38035
PC(16:1/20:4)	[M+H]+	Glycerophospholipids [GP]	Glycerophosphocholines [GP01]	Diacylglycerophosphocholines [GP0101]	780.554	C44H79N1O8P1	780.552	-2.78774
PC(16:1/20:5)	[M+H]+	Glycerophospholipids [GP]	Glycerophosphocholines [GP01]	Diacylglycerophosphocholines [GP0101]	778.539	C44H77N1O8P1	778.537	-2.27829
PC(16:1/22:6)	[M+H]+	Glycerophospholipids [GP]	Glycerophosphocholines [GP01]	Diacylglycerophosphocholines [GP0101]	804.554	C46H79N1O8P1	804.551	-3.61493
PC(16:2/0:0)_A	[M+H]+	Glycerophospholipids [GP]	Glycerophosphocholines [GP01]	Monoacylglycerophosphocholines [GP0105]	492.309	C24H47N1O7P1	492.308	-2.68486
PC(16:2/0:0)_B	[M+H]+	Glycerophospholipids [GP]	Glycerophosphocholines [GP01]	Monoacylglycerophosphocholines [GP0105]	492.309	C24H47N1O7P1	492.308	-2.87083
PC(16:2/0:0)_C	[M+H]+	Glycerophospholipids [GP]	Glycerophosphocholines [GP01]	Monoacylglycerophosphocholines [GP0105]	492.309	C24H47N1O7P1	492.308	-2.87083
PC(16:2/14:0)	[M+H]+	Glycerophospholipids [GP]	Glycerophosphocholines [GP01]	Diacylglycerophosphocholines [GP0101]	702.507	C38H73N1O8P1	702.506	-2.01928
PC(16:2/15:0)	[M+H]+	Glycerophospholipids [GP]	Glycerophosphocholines [GP01]	Diacylglycerophosphocholines [GP0101]	716.523	C39H75N1O8P1	716.521	-2.71153
PC(16:2/16:0)_A	[M+H]+	Glycerophospholipids [GP]	Glycerophosphocholines [GP01]	Diacylglycerophosphocholines [GP0101]	730.539	C40H77N1O8P1	730.536	-3.51411
PC(16:2/16:0)_B	[M+H]+	Glycerophospholipids [GP]	Glycerophosphocholines [GP01]	Diacylglycerophosphocholines [GP0101]	730.539	C40H77N1O8P1	730.537	-2.84572
PC(16:2/16:0)_C	[M+H]+	Glycerophospholipids [GP]	Glycerophosphocholines [GP01]	Diacylglycerophosphocholines [GP0101]	730.539	C40H77N1O8P1	730.537	-2.67863
PC(16:2/2:0)_A	[M+H]+	Glycerophospholipids [GP]	Glycerophosphocholines [GP01]	Diacylglycerophosphocholines [GP0101]	534.32	C26H49N1O8P1	534.319	-1.86496
PC(16:2/2:0)_B	[M+H]+	Glycerophospholipids [GP]	Glycerophosphocholines [GP01]	Diacylglycerophosphocholines [GP0101]	534.32	C26H49N1O8P1	534.318	-2.66457
PC(16:3/0:0)_A	[M+H]+	Glycerophospholipids [GP]	Glycerophosphocholines [GP01]	Monoacylglycerophosphocholines [GP0105]	490.293	C24H45N1O7P1	490.292	-2.93362
PC(16:3/0:0)_B	[M+H]+	Glycerophospholipids [GP]	Glycerophosphocholines [GP01]	Monoacylglycerophosphocholines [GP0105]	490.293	C24H45N1O7P1	490.292	-2.93362
PC(16:3/16:0)	[M+H]+	Glycerophospholipids [GP]	Glycerophosphocholines [GP01]	Diacylglycerophosphocholines [GP0101]	728.523	C40H75N1O8P1	728.521	-3.08577
PC(16:3/16:1)	[M+H]+	Glycerophospholipids [GP]	Glycerophosphocholines [GP01]	Diacylglycerophosphocholines [GP0101]	726.507	C40H73N1O8P1	726.506	-1.78455
PC(17:0/0:0)_A	[M+H]+	Glycerophospholipids [GP]	Glycerophosphocholines [GP01]	Monoacylglycerophosphocholines [GP0105]	510.356	C25H53N1O7P1	510.354	-3.7318
PC(17:0/0:0)_B	[M+H]+	Glycerophospholipids [GP]	Glycerophosphocholines [GP01]	Monoacylglycerophosphocholines [GP0105]	510.356	C25H53N1O7P1	510.354	-4.09059
PC(17:0/20:4)	[M+H]+	Glycerophospholipids [GP]	Glycerophosphocholines [GP01]	Diacylglycerophosphocholines [GP0101]	796.586	C45H83N1O8P1	796.583	-3.63724
PC(17:0/22:6)	[M+H]+	Glycerophospholipids [GP]	Glycerophosphocholines [GP01]	Diacylglycerophosphocholines [GP0101]	820.586	C47H83N1O8P1	820.583	-3.3821
PC(17:1/0:0)	[M+H]+	Glycerophospholipids [GP]	Glycerophosphocholines [GP01]	Monoacylglycerophosphocholines [GP0105]	508.34	C25H51N1O7P1	508.338	-4.13937
PC(18:0/18:1)	[M+H]+	Glycerophospholipids [GP]	Glycerophosphocholines [GP01]	Diacylglycerophosphocholines [GP0101]	788.617	C44H87N1O8P1	788.614	-3.50521
PC(18:0/18:2)	[M+H]+	Glycerophospholipids [GP]	Glycerophosphocholines [GP01]	Diacylglycerophosphocholines [GP0101]	786.601	C44H85N1O8P1	786.598	-3.62357
PC(18:0/20:3)	[M+H]+	Glycerophospholipids [GP]	Glycerophosphocholines [GP01]	Diacylglycerophosphocholines [GP0101]	812.617	C46H87N1O8P1	812.614	-3.4768
PC(18:0/20:4)	[M+H]+	Glycerophospholipids [GP]	Glycerophosphocholines [GP01]	Diacylglycerophosphocholines [GP0101]	810.601	C46H85N1O8P1	810.599	-3.44099
PC(18:0/22:4)	[M+H]+	Glycerophospholipids [GP]	Glycerophosphocholines [GP01]	Diacylglycerophosphocholines [GP0101]	838.633	C48H89N1O8P1	838.63	-2.94891
PC(18:0/22:5)_A	[M+H]+	Glycerophospholipids [GP]	Glycerophosphocholines [GP01]	Diacylglycerophosphocholines [GP0101]	836.617	C48H87N1O8P1	836.614	-3.52297
PC(18:0/22:5)_B	[M+H]+	Glycerophospholipids [GP]	Glycerophosphocholines [GP01]	Diacylglycerophosphocholines [GP0101]	836.617	C48H87N1O8P1	836.614	-2.93933
PC(18:0/22:6)	[M+H]+	Glycerophospholipids [GP]	Glycerophosphocholines [GP01]	Diacylglycerophosphocholines [GP0101]	834.601	C48H85N1O8P1	834.599	-3.34204
PC(18:1/18:1)	[M+H]+	Glycerophospholipids [GP]	Glycerophosphocholines [GP01]	Diacylglycerophosphocholines [GP0101]	786.601	C44H85N1O8P1	786.599	-3.46838
PC(18:1/18:2)	[M+H]+	Glycerophospholipids [GP]	Glycerophosphocholines [GP01]	Diacylglycerophosphocholines [GP0101]	784.586	C44H83N1O8P1	784.582	-4.08184
PC(18:1/22:6)	[M+H]+	Glycerophospholipids [GP]	Glycerophosphocholines [GP01]	Diacylglycerophosphocholines [GP0101]	832.586	C48H83N1O8P1	832.583	-3.04012
PC(18:2/0:0)_A	[M+H]+	Glycerophospholipids [GP]	Glycerophosphocholines [GP01]	Monoacylglycerophosphocholines [GP0105]	520.34	C26H51N1O7P1	520.338	-4.16121
PC(18:2/0:0)_B	[M+H]+	Glycerophospholipids [GP]	Glycerophosphocholines [GP01]	Monoacylglycerophosphocholines [GP0105]	520.34	C26H51N1O7P1	520.338	-4.04391
PC(18:2/18:2)	[M+H]+	Glycerophospholipids [GP]	Glycerophosphocholines [GP01]	Diacylglycerophosphocholines [GP0101]	782.57	C44H81N1O8P1	782.567	-3.81232
PC(18:2/19:0)	[M+H]+	Glycerophospholipids [GP]	Glycerophosphocholines [GP01]	Diacylglycerophosphocholines [GP0101]	800.617	C45H87N1O8P1	800.615	-2.84279
PC(18:2/20:4)	[M+H]+	Glycerophospholipids [GP]	Glycerophosphocholines [GP01]	Diacylglycerophosphocholines [GP0101]	806.57	C46H81N1O8P1	806.567	-3.16917
PC(18:2/20:5)	[M+H]+	Glycerophospholipids [GP]	Glycerophosphocholines [GP01]	Diacylglycerophosphocholines [GP0101]	804.554	C46H79N1O8P1	804.553	-2.09768
PC(18:2/22:6)	[M+H]+	Glycerophospholipids [GP]	Glycerophosphocholines [GP01]	Diacylglycerophosphocholines [GP0101]	830.57	C48H81N1O8P1	830.568	-2.63668
PC(18:3/0:0)_A	[M+H]+	Glycerophospholipids [GP]	Glycerophosphocholines [GP01]	Monoacylglycerophosphocholines [GP0105]	518.325	C26H49N1O7P1	518.323	-3.16582
PC(18:3/0:0)_B	[M+H]+	Glycerophospholipids [GP]	Glycerophosphocholines [GP01]	Monoacylglycerophosphocholines [GP0105]	518.325	C26H49N1O7P1	518.323	-3.99011
PC(18:4/0:0)	[M+H]+	Glycerophospholipids [GP]	Glycerophosphocholines [GP01]	Monoacylglycerophosphocholines [GP0105]	516.309	C26H47N1O7P1	516.308	-2.56006
PC(20:0/0:0)	[M+H]+	Glycerophospholipids [GP]	Glycerophosphocholines [GP01]	Monoacylglycerophosphocholines [GP0105]	552.403	C28H59N1O7P1	552.402	-2.33285
PC(20:0/20:4)	[M+H]+	Glycerophospholipids [GP]	Glycerophosphocholines [GP01]	Diacylglycerophosphocholines [GP0101]	838.633	C48H89N1O8P1	838.63	-3.45837
PC(20:1/0:0)_A	[M+H]+	Glycerophospholipids [GP]	Glycerophosphocholines [GP01]	Monoacylglycerophosphocholines [GP0105]	550.387	C28H57N1O7P1	550.385	-3.27398
PC(20:1/0:0)_B	[M+H]+	Glycerophospholipids [GP]	Glycerophosphocholines [GP01]	Monoacylglycerophosphocholines [GP0105]	550.387	C28H57N1O7P1	550.386	-2.49771
PC(20:2/0:0)	[M+H]+	Glycerophospholipids [GP]	Glycerophosphocholines [GP01]	Monoacylglycerophosphocholines [GP0105]	548.372	C28H55N1O7P1	548.37	-2.92664
PC(20:3/0:0)	[M+H]+	Glycerophospholipids [GP]	Glycerophosphocholines [GP01]	Monoacylglycerophosphocholines [GP0105]	546.356	C28H53N1O7P1	546.354	-3.09491
PC(20:3/20:4)	[M+H]+	Glycerophospholipids [GP]	Glycerophosphocholines [GP01]	Diacylglycerophosphocholines [GP0101]	832.586	C48H83N1O8P1	832.583	-2.82019
PC(20:4/20:4)	[M+H]+	Glycerophospholipids [GP]	Glycerophosphocholines [GP01]	Diacylglycerophosphocholines [GP0101]	830.57	C48H81N1O8P1	830.568	-2.71017
PC(20:4/22:0)	[M+H]+	Glycerophospholipids [GP]	Glycerophosphocholines [GP01]	Diacylglycerophosphocholines [GP0101]	866.664	C50H93N1O8P1	866.661	-3.26335
PC(20:4/22:6)	[M+H]+	Glycerophospholipids [GP]	Glycerophosphocholines [GP01]	Diacylglycerophosphocholines [GP0101]	854.57	C50H81N1O8P1	854.567	-3.06259
PC(20:5/0:0)_A	[M+H]+	Glycerophospholipids [GP]	Glycerophosphocholines [GP01]	Monoacylglycerophosphocholines [GP0105]	542.325	C28H49N1O7P1	542.323	-2.57554
PC(20:5/0:0)_B	[M+H]+	Glycerophospholipids [GP]	Glycerophosphocholines [GP01]	Monoacylglycerophosphocholines [GP0105]	542.325	C28H49N1O7P1	542.323	-3.4759
PC(20:5/22:6)	[M+H]+	Glycerophospholipids [GP]	Glycerophosphocholines [GP01]	Diacylglycerophosphocholines [GP0101]	852.554	C50H79N1O8P1	852.552	-2.26594
PC(22:0/0:0)	[M+H]+	Glycerophospholipids [GP]	Glycerophosphocholines [GP01]	Monoacylglycerophosphocholines [GP0105]	580.434	C30H63N1O7P1	580.433	-2.09602
PC(22:4/0:0)	[M+H]+	Glycerophospholipids [GP]	Glycerophosphocholines [GP01]	Monoacylglycerophosphocholines [GP0105]	572.372	C30H55N1O7P1	572.37	-3.23047
PC(22:6/0:0)_A	[M+H]+	Glycerophospholipids [GP]	Glycerophosphocholines [GP01]	Monoacylglycerophosphocholines [GP0105]	568.34	C30H51N1O7P1	568.338	-3.70237
PC(22:6/0:0)_B	[M+H]+	Glycerophospholipids [GP]	Glycerophosphocholines [GP01]	Monoacylglycerophosphocholines [GP0105]	568.34	C30H51N1O7P1	568.338	-3.91716
PC(22:6/22:6)	[M+H]+	Glycerophospholipids [GP]	Glycerophosphocholines [GP01]	Diacylglycerophosphocholines [GP0101]	878.57	C52H81N1O8P1	878.568	-2.83998
PC(24:0/0:0)_A	[M+H]+	Glycerophospholipids [GP]	Glycerophosphocholines [GP01]	Monoacylglycerophosphocholines [GP0105]	608.466	C32H67N1O7P1	608.464	-2.58319
PC(24:0/0:0)_B	[M+H]+	Glycerophospholipids [GP]	Glycerophosphocholines [GP01]	Monoacylglycerophosphocholines [GP0105]	608.466	C32H67N1O7P1	608.464	-2.88412
PC(8:0/8:0)	[M+H]+	Glycerophospholipids [GP]	Glycerophosphocholines [GP01]	Diacylglycerophosphocholines [GP0101]	510.32	C24H49N1O8P1	510.318	-2.49088
PC(O-16:0/0:0)	[M+H]+	Glycerophospholipids [GP]	Glycerophosphocholines [GP01]	Monoalkylglycerophosphocholines [GP0106]	482.361	C24H53N1O6P1	482.359	-3.89251
PC(O-16:0/16:1)	[M+H]+	Glycerophospholipids [GP]	Glycerophosphocholines [GP01]	1-alkyl,2-acylglycerophosphocholines [GP0102]	718.575	C40H81N1O7P1	718.573	-2.84024
PC(O-16:0/22:4)	[M+H]+	Glycerophospholipids [GP]	Glycerophosphocholines [GP01]	1-alkyl,2-acylglycerophosphocholines [GP0102]	796.622	C46H87N1O7P1	796.619	-3.81924
PC(O-18:0/0:0)	[M+H]+	Glycerophospholipids [GP]	Glycerophosphocholines [GP01]	Monoalkylglycerophosphocholines [GP0106]	510.392	C26H57N1O6P1	510.391	-3.65711
PC(P-18:0/22:6)	[M+H]+	Glycerophospholipids [GP]	Glycerophosphocholines [GP01]	1-(1Z-alkenyl),2-acylglycerophosphocholines [GP0103]	818.606	C48H85N1O7P1	818.603	-4.12001
SM(d18:1/20:0)	[M+H]+	Sphingolipids [SP]	Phosphosphingolipids [SP03]	Ceramide phosphocholines (sphingomyelins) [SP0301]	759.638	C43H88N2O6P1	759.636	-2.81153
SM(d18:1/23:0)	[M+H]+	Sphingolipids [SP]	Phosphosphingolipids [SP03]	Ceramide phosphocholines (sphingomyelins) [SP0301]	801.685	C46H94N2O6P1	801.683	-2.74386
SM(d18:1/24:0)	[M+H]+	Sphingolipids [SP]	Phosphosphingolipids [SP03]	Ceramide phosphocholines (sphingomyelins) [SP0301]	815.701	C47H96N2O6P1	815.698	-3.0402
SM(d18:1/24:1)	[M+H]+	Sphingolipids [SP]	Phosphosphingolipids [SP03]	Ceramide phosphocholines (sphingomyelins) [SP0301]	813.685	C47H94N2O6P1	813.682	-3.90358
SM(d18:1/25:0)	[M+H]+	Sphingolipids [SP]	Phosphosphingolipids [SP03]	Ceramide phosphocholines (sphingomyelins) [SP0301]	829.716	C48H98N2O6P1	829.714	-2.49074
SM(d18:1/26:0)	[M+H]+	Sphingolipids [SP]	Phosphosphingolipids [SP03]	Ceramide phosphocholines (sphingomyelins) [SP0301]	843.732	C49H100N2O6P1	843.73	-2.34739
SM(d18:1/26:1)	[M+H]+	Sphingolipids [SP]	Phosphosphingolipids [SP03]	Ceramide phosphocholines (sphingomyelins) [SP0301]	841.716	C49H98N2O6P1	841.714	-2.60026
SM(d18:2/16:0)	[M+H]+	Sphingolipids [SP]	Phosphosphingolipids [SP03]	Ceramide phosphocholines (sphingomyelins) [SP0301]	701.56	C39H78N2O6P1	701.558	-2.24138
SM(d18:2/22:0)	[M+H]+	Sphingolipids [SP]	Phosphosphingolipids [SP03]	Ceramide phosphocholines (sphingomyelins) [SP0301]	785.654	C45H90N2O6P1	785.652	-2.58083
SM(d18:2/24:1)	[M+H]+	Sphingolipids [SP]	Phosphosphingolipids [SP03]	Ceramide phosphocholines (sphingomyelins) [SP0301]	811.669	C47H92N2O6P1	811.667	-3.29448
TG(14:0/16:0/16:0)	[M+NH4]+	Glycerolipids [GL]	Triradylglycerols [GL03]	Triacylglycerols [GL0301]	796.739	C49H98N1O6	796.738	-1.94041
TG(14:0/16:0/18:2);TG(16:0/16:1/16:1);TG(14:0/16:1/18:1)	[M+NH4]+	Glycerolipids [GL]	Triradylglycerols [GL03]	Triacylglycerols [GL0301]	820.739	C51H98N1O6	820.738	-1.95803
TG(14:0/18:1/18:1);TG(16:0/16:1/18:1)	[M+NH4]+	Glycerolipids [GL]	Triradylglycerols [GL03]	Triacylglycerols [GL0301]	848.771	C53H102N1O6	848.769	-2.02419
TG(16:0/16:0/16:0)	[M+NH4]+	Glycerolipids [GL]	Triradylglycerols [GL03]	Triacylglycerols [GL0301]	824.771	C51H102N1O6	824.769	-2.60111
TG(16:0/16:0/16:1)	[M+NH4]+	Glycerolipids [GL]	Triradylglycerols [GL03]	Triacylglycerols [GL0301]	822.755	C51H100N1O6	822.753	-1.97021
TG(16:0/16:0/18:0)	[M+NH4]+	Glycerolipids [GL]	Triradylglycerols [GL03]	Triacylglycerols [GL0301]	852.802	C53H106N1O6	852.8	-1.78697
TG(16:0/16:0/18:1)	[M+NH4]+	Glycerolipids [GL]	Triradylglycerols [GL03]	Triacylglycerols [GL0301]	850.786	C53H104N1O6	850.784	-2.89669
TG(16:0/16:1/18:1);TG(16:0/16:0/18:2)	[M+NH4]+	Glycerolipids [GL]	Triradylglycerols [GL03]	Triacylglycerols [GL0301]	848.771	C53H102N1O6	848.769	-2.52756
TG(16:0/18:0/18:1)	[M+NH4]+	Glycerolipids [GL]	Triradylglycerols [GL03]	Triacylglycerols [GL0301]	878.818	C55H108N1O6	878.816	-1.74996
TG(16:0/18:1/18:1)	[M+NH4]+	Glycerolipids [GL]	Triradylglycerols [GL03]	Triacylglycerols [GL0301]	876.802	C55H106N1O6	876.8	-1.80766
TG(16:0/18:1/18:2)	[M+NH4]+	Glycerolipids [GL]	Triradylglycerols [GL03]	Triacylglycerols [GL0301]	874.786	C55H104N1O6	874.784	-2.6079
TG(16:0/18:2/18:2)	[M+NH4]+	Glycerolipids [GL]	Triradylglycerols [GL03]	Triacylglycerols [GL0301]	872.771	C55H102N1O6	872.769	-2.38812
TG(16:1/16:1/18:1);TG(16:0/16:1/18:2);TG(14:0/18:1/18:2)	[M+NH4]+	Glycerolipids [GL]	Triradylglycerols [GL03]	Triacylglycerols [GL0301]	846.755	C53H100N1O6	846.754	-1.69812
TG(16:1/18:1/18:2)	[M+NH4]+	Glycerolipids [GL]	Triradylglycerols [GL03]	Triacylglycerols [GL0301]	872.771	C55H102N1O6	872.769	-2.10839
TG(16:1/18:2/18:2)	[M+NH4]+	Glycerolipids [GL]	Triradylglycerols [GL03]	Triacylglycerols [GL0301]	870.755	C55H100N1O6	870.754	-1.58122
TG(18:0/18:1/18:1)	[M+NH4]+	Glycerolipids [GL]	Triradylglycerols [GL03]	Triacylglycerols [GL0301]	904.833	C57H110N1O6	904.832	-1.80692
TG(18:0/18:1/18:2)	[M+NH4]+	Glycerolipids [GL]	Triradylglycerols [GL03]	Triacylglycerols [GL0301]	902.818	C57H108N1O6	902.816	-1.97386
TG(18:1/18:1/18:1)	[M+NH4]+	Glycerolipids [GL]	Triradylglycerols [GL03]	Triacylglycerols [GL0301]	902.818	C57H108N1O6	902.816	-1.50062
TG(18:1/18:1/18:2)	[M+NH4]+	Glycerolipids [GL]	Triradylglycerols [GL03]	Triacylglycerols [GL0301]	900.802	C57H106N1O6	900.8	-2.16604
TG(18:2/18:2/18:2)	[M+NH4]+	Glycerolipids [GL]	Triradylglycerols [GL03]	Triacylglycerols [GL0301]	896.771	C57H102N1O6	896.769	-1.57553
Cer(d18:0/24:0)	[M-H]-	Sphingolipids [SP]	Ceramides [SP02]	N-acylsphinganines (dihydroceramides) [SP0202]	650.645	C42H84N1O3	650.646	1.28343
Cer(d18:1/16:0)	[M-H]-	Sphingolipids [SP]	Ceramides [SP02]	N-acylsphingosines (ceramides) [SP0201]	536.504	C34H66N1O3	536.505	0.858785
Cer(d18:1/22:0)	[M-H]-	Sphingolipids [SP]	Ceramides [SP02]	N-acylsphingosines (ceramides) [SP0201]	620.598	C40H78N1O3	620.598	0.402365
Cer(d18:1/23:0)	[M-H]-	Sphingolipids [SP]	Ceramides [SP02]	N-acylsphingosines (ceramides) [SP0201]	634.614	C41H80N1O3	634.614	1.00993
Cer(d18:1/24:0)	[M-H]-	Sphingolipids [SP]	Ceramides [SP02]	N-acylsphingosines (ceramides) [SP0201]	648.63	C42H82N1O3	648.63	0.590186
Cer(d18:1/24:1)	[M-H]-	Sphingolipids [SP]	Ceramides [SP02]	N-acylsphingosines (ceramides) [SP0201]	646.614	C42H80N1O3	646.614	0.424839
Cer(d18:1/25:0)	[M-H]-	Sphingolipids [SP]	Ceramides [SP02]	N-acylsphingosines (ceramides) [SP0201]	662.645	C43H84N1O3	662.646	1.3523
Cer(d18:1/26:0)	[M-H]-	Sphingolipids [SP]	Ceramides [SP02]	N-acylsphingosines (ceramides) [SP0201]	676.661	C44H86N1O3	676.661	0.852647
Cer(d18:2/16:0)	[M-H]-	Sphingolipids [SP]	Ceramides [SP02]	N-acylsphingosines (ceramides) [SP0201]	534.489	C34H64N1O3	534.489	0.545571
Cer(d18:2/22:0)	[M-H]-	Sphingolipids [SP]	Ceramides [SP02]	N-acylsphingosines (ceramides) [SP0201]	618.582	C40H76N1O3	618.583	0.919598
PE(16:0/0:0)_A	[M-H]-	Glycerophospholipids [GP]	Glycerophosphoethanolamines [GP02]	Monoacylglycerophosphoethanolamines [GP0205]	452.278	C21H43N1O7P1	452.278	0.764252
PE(16:0/0:0)_B	[M-H]-	Glycerophospholipids [GP]	Glycerophosphoethanolamines [GP02]	Monoacylglycerophosphoethanolamines [GP0205]	452.278	C21H43N1O7P1	452.278	-0.180402
PE(16:0/16:0)	[M-H]-	Glycerophospholipids [GP]	Glycerophosphoethanolamines [GP02]	Diacylglycerophosphoethanolamines [GP0201]	690.507	C37H73N1O8P1	690.508	0.685778
PE(16:0/16:1)	[M-H]-	Glycerophospholipids [GP]	Glycerophosphoethanolamines [GP02]	Diacylglycerophosphoethanolamines [GP0201]	688.492	C37H71N1O8P1	688.492	0.88537
PE(16:0/18:1)	[M-H]-	Glycerophospholipids [GP]	Glycerophosphoethanolamines [GP02]	Diacylglycerophosphoethanolamines [GP0201]	716.523	C39H75N1O8P1	716.523	0.440223
PE(16:0/18:2)	[M-H]-	Glycerophospholipids [GP]	Glycerophosphoethanolamines [GP02]	Diacylglycerophosphoethanolamines [GP0201]	714.507	C39H73N1O8P1	714.508	0.662743
PE(16:0/20:3)	[M-H]-	Glycerophospholipids [GP]	Glycerophosphoethanolamines [GP02]	Diacylglycerophosphoethanolamines [GP0201]	740.523	C41H75N1O8P1	740.524	1.00291
PE(16:0/20:4)_A	[M-H]-	Glycerophospholipids [GP]	Glycerophosphoethanolamines [GP02]	Diacylglycerophosphoethanolamines [GP0201]	738.507	C41H73N1O8P1	738.508	1.13708
PE(16:0/20:4)_B	[M-H]-	Glycerophospholipids [GP]	Glycerophosphoethanolamines [GP02]	Diacylglycerophosphoethanolamines [GP0201]	738.507	C41H73N1O8P1	738.508	0.723852
PE(16:0/20:5)	[M-H]-	Glycerophospholipids [GP]	Glycerophosphoethanolamines [GP02]	Diacylglycerophosphoethanolamines [GP0201]	736.492	C41H71N1O8P1	736.492	0.579049
PE(16:0/22:4)	[M-H]-	Glycerophospholipids [GP]	Glycerophosphoethanolamines [GP02]	Diacylglycerophosphoethanolamines [GP0201]	766.539	C43H77N1O8P1	766.539	0.472905
PE(16:0/22:5)	[M-H]-	Glycerophospholipids [GP]	Glycerophosphoethanolamines [GP02]	Diacylglycerophosphoethanolamines [GP0201]	764.523	C43H75N1O8P1	764.524	0.891589
PE(16:0/22:6)	[M-H]-	Glycerophospholipids [GP]	Glycerophosphoethanolamines [GP02]	Diacylglycerophosphoethanolamines [GP0201]	762.507	C43H73N1O8P1	762.507	-0.659702
PE(16:1/0:0)	[M-H]-	Glycerophospholipids [GP]	Glycerophosphoethanolamines [GP02]	Monoacylglycerophosphoethanolamines [GP0205]	450.262	C21H41N1O7P1	450.263	0.915482
PE(16:1/18:0)	[M-H]-	Glycerophospholipids [GP]	Glycerophosphoethanolamines [GP02]	Diacylglycerophosphoethanolamines [GP0201]	716.523	C39H75N1O8P1	716.523	0.610587
PE(16:1/18:1)	[M-H]-	Glycerophospholipids [GP]	Glycerophosphoethanolamines [GP02]	Diacylglycerophosphoethanolamines [GP0201]	714.507	C39H73N1O8P1	714.508	1.00443
PE(16:1/18:2)	[M-H]-	Glycerophospholipids [GP]	Glycerophosphoethanolamines [GP02]	Diacylglycerophosphoethanolamines [GP0201]	712.492	C39H71N1O8P1	712.492	0.769882
PE(16:1/20:4)_A	[M-H]-	Glycerophospholipids [GP]	Glycerophosphoethanolamines [GP02]	Diacylglycerophosphoethanolamines [GP0201]	736.492	C41H71N1O8P1	736.492	0.0818121
PE(16:1/20:4)_B	[M-H]-	Glycerophospholipids [GP]	Glycerophosphoethanolamines [GP02]	Diacylglycerophosphoethanolamines [GP0201]	736.492	C41H71N1O8P1	736.492	-0.00106077
PE(17:0/20:4)	[M-H]-	Glycerophospholipids [GP]	Glycerophosphoethanolamines [GP02]	Diacylglycerophosphoethanolamines [GP0201]	752.523	C42H75N1O8P1	752.523	-0.229696
PE(18:0/0:0)	[M-H]-	Glycerophospholipids [GP]	Glycerophosphoethanolamines [GP02]	Monoacylglycerophosphoethanolamines [GP0205]	480.309	C23H47N1O7P1	480.309	0.806162
PE(18:0/18:1)	[M-H]-	Glycerophospholipids [GP]	Glycerophosphoethanolamines [GP02]	Diacylglycerophosphoethanolamines [GP0201]	744.554	C41H79N1O8P1	744.554	0.192544
PE(18:0/18:2)	[M-H]-	Glycerophospholipids [GP]	Glycerophosphoethanolamines [GP02]	Diacylglycerophosphoethanolamines [GP0201]	742.539	C41H77N1O8P1	742.539	0.405992
PE(18:0/20:3)	[M-H]-	Glycerophospholipids [GP]	Glycerophosphoethanolamines [GP02]	Diacylglycerophosphoethanolamines [GP0201]	768.554	C43H79N1O8P1	768.554	0.107116
PE(18:0/20:4)	[M-H]-	Glycerophospholipids [GP]	Glycerophosphoethanolamines [GP02]	Diacylglycerophosphoethanolamines [GP0201]	766.539	C43H77N1O8P1	766.539	-0.00484116
PE(18:0/22:4)	[M-H]-	Glycerophospholipids [GP]	Glycerophosphoethanolamines [GP02]	Diacylglycerophosphoethanolamines [GP0201]	794.57	C45H81N1O8P1	794.57	0.00921784
PE(18:0/22:6)	[M-H]-	Glycerophospholipids [GP]	Glycerophosphoethanolamines [GP02]	Diacylglycerophosphoethanolamines [GP0201]	790.539	C45H77N1O8P1	790.539	0.612962
PE(18:1/0:0)	[M-H]-	Glycerophospholipids [GP]	Glycerophosphoethanolamines [GP02]	Monoacylglycerophosphoethanolamines [GP0205]	478.293	C23H45N1O7P1	478.293	-0.263592
PE(18:1/18:1)	[M-H]-	Glycerophospholipids [GP]	Glycerophosphoethanolamines [GP02]	Diacylglycerophosphoethanolamines [GP0201]	742.539	C41H77N1O8P1	742.539	0.159398
PE(18:1/18:2)	[M-H]-	Glycerophospholipids [GP]	Glycerophosphoethanolamines [GP02]	Diacylglycerophosphoethanolamines [GP0201]	740.523	C41H75N1O8P1	740.524	1.41501
PE(18:1/20:4)	[M-H]-	Glycerophospholipids [GP]	Glycerophosphoethanolamines [GP02]	Diacylglycerophosphoethanolamines [GP0201]	764.523	C43H75N1O8P1	764.523	0.0932465
PE(18:1/22:6)	[M-H]-	Glycerophospholipids [GP]	Glycerophosphoethanolamines [GP02]	Diacylglycerophosphoethanolamines [GP0201]	788.523	C45H75N1O8P1	788.523	0.632239
PE(18:2/0:0)	[M-H]-	Glycerophospholipids [GP]	Glycerophosphoethanolamines [GP02]	Monoacylglycerophosphoethanolamines [GP0205]	476.278	C23H43N1O7P1	476.278	0.405365
PE(18:2/18:2)	[M-H]-	Glycerophospholipids [GP]	Glycerophosphoethanolamines [GP02]	Diacylglycerophosphoethanolamines [GP0201]	738.507	C41H73N1O8P1	738.509	1.63296
PE(20:1/0:0)	[M-H]-	Glycerophospholipids [GP]	Glycerophosphoethanolamines [GP02]	Monoacylglycerophosphoethanolamines [GP0205]	506.325	C25H49N1O7P1	506.325	1.15907
PE(20:4/0:0)	[M-H]-	Glycerophospholipids [GP]	Glycerophosphoethanolamines [GP02]	Monoacylglycerophosphoethanolamines [GP0205]	500.278	C25H43N1O7P1	500.279	2.03295
PE(20:5/0:0)	[M-H]-	Glycerophospholipids [GP]	Glycerophosphoethanolamines [GP02]	Monoacylglycerophosphoethanolamines [GP0205]	498.262	C25H41N1O7P1	498.262	0.521049
PE(22:4/0:0)	[M-H]-	Glycerophospholipids [GP]	Glycerophosphoethanolamines [GP02]	Monoacylglycerophosphoethanolamines [GP0205]	528.309	C27H47N1O7P1	528.309	-0.0757872
PE(22:6/0:0)	[M-H]-	Glycerophospholipids [GP]	Glycerophosphoethanolamines [GP02]	Monoacylglycerophosphoethanolamines [GP0205]	524.278	C27H43N1O7P1	524.278	0.950339
PE(O-16:0/20:4)	[M-H]-	Glycerophospholipids [GP]	Glycerophosphoethanolamines [GP02]	1-alkyl,2-acylglycerophosphoethanolamines [GP0202]	724.528	C41H75N1O7P1	724.529	0.641042
PE(O-16:0/22:6)	[M-H]-	Glycerophospholipids [GP]	Glycerophosphoethanolamines [GP02]	1-alkyl,2-acylglycerophosphoethanolamines [GP0202]	748.528	C43H75N1O7P1	748.528	0.131247
PE(O-18:0/16:0)	[M-H]-	Glycerophospholipids [GP]	Glycerophosphoethanolamines [GP02]	1-alkyl,2-acylglycerophosphoethanolamines [GP0202]	704.559	C39H79N1O7P1	704.56	0.588244
PE(P-16:0/16:0)	[M-H]-	Glycerophospholipids [GP]	Glycerophosphoethanolamines [GP02]	1-(1Z-alkenyl),2-acylglycerophosphoethanolamines [GP0203]	674.513	C37H73N1O7P1	674.513	0.741999
PE(P-16:0/18:1)	[M-H]-	Glycerophospholipids [GP]	Glycerophosphoethanolamines [GP02]	1-(1Z-alkenyl),2-acylglycerophosphoethanolamines [GP0203]	700.528	C39H75N1O7P1	700.528	0.0531128
PE(P-16:0/18:2)	[M-H]-	Glycerophospholipids [GP]	Glycerophosphoethanolamines [GP02]	1-(1Z-alkenyl),2-acylglycerophosphoethanolamines [GP0203]	698.513	C39H73N1O7P1	698.513	0.541748
PE(P-16:0/20:4)	[M-H]-	Glycerophospholipids [GP]	Glycerophosphoethanolamines [GP02]	1-(1Z-alkenyl),2-acylglycerophosphoethanolamines [GP0203]	722.513	C41H73N1O7P1	722.512	-0.912344
PE(P-16:0/20:5)	[M-H]-	Glycerophospholipids [GP]	Glycerophosphoethanolamines [GP02]	1-(1Z-alkenyl),2-acylglycerophosphoethanolamines [GP0203]	720.497	C41H71N1O7P1	720.497	0.459888
PE(P-16:0/22:4)	[M-H]-	Glycerophospholipids [GP]	Glycerophosphoethanolamines [GP02]	1-(1Z-alkenyl),2-acylglycerophosphoethanolamines [GP0203]	750.544	C43H77N1O7P1	750.544	-0.131675
PE(P-16:0/22:5)	[M-H]-	Glycerophospholipids [GP]	Glycerophosphoethanolamines [GP02]	1-(1Z-alkenyl),2-acylglycerophosphoethanolamines [GP0203]	748.528	C43H75N1O7P1	748.528	-0.194914
PE(P-16:0/22:6)	[M-H]-	Glycerophospholipids [GP]	Glycerophosphoethanolamines [GP02]	1-(1Z-alkenyl),2-acylglycerophosphoethanolamines [GP0203]	746.513	C43H73N1O7P1	746.512	-0.147169
PE(P-18:0/16:0)	[M-H]-	Glycerophospholipids [GP]	Glycerophosphoethanolamines [GP02]	1-(1Z-alkenyl),2-acylglycerophosphoethanolamines [GP0203]	702.544	C39H77N1O7P1	702.544	0.554347
PE(P-18:0/20:4)	[M-H]-	Glycerophospholipids [GP]	Glycerophosphoethanolamines [GP02]	1-(1Z-alkenyl),2-acylglycerophosphoethanolamines [GP0203]	750.544	C43H77N1O7P1	750.544	-0.375639
PE(P-18:0/22:4)	[M-H]-	Glycerophospholipids [GP]	Glycerophosphoethanolamines [GP02]	1-(1Z-alkenyl),2-acylglycerophosphoethanolamines [GP0203]	778.575	C45H81N1O7P1	778.575	-0.269548
PE(P-18:0/22:5)	[M-H]-	Glycerophospholipids [GP]	Glycerophosphoethanolamines [GP02]		776.559	C45H79N1O7P1	776.56	0.37651
PE(P-18:0/22:6)	[M-H]-	Glycerophospholipids [GP]	Glycerophosphoethanolamines [GP02]	1-(1Z-alkenyl),2-acylglycerophosphoethanolamines [GP0203]	774.544	C45H77N1O7P1	774.543	-0.442801
PE(P-20:0/20:4)	[M-H]-	Glycerophospholipids [GP]	Glycerophosphoethanolamines [GP02]	1-(1Z-alkenyl),2-acylglycerophosphoethanolamines [GP0203]	778.575	C45H81N1O7P1	778.575	0.122419
PG(14:0/16:0)	[M-H]-	Glycerophospholipids [GP]	Glycerophosphoglycerols [GP04]	Diacylglycerophosphoglycerols [GP0401]	693.471	C36H70O10P1	693.471	0.356562
PG(16:0/0:0)	[M-H]-	Glycerophospholipids [GP]	Glycerophosphoglycerols [GP04]	Monoacylglycerophosphoglycerols [GP0405]	483.272	C22H44O9P1	483.272	0.333016
PG(16:0/16:0)_A	[M-H]-	Glycerophospholipids [GP]	Glycerophosphoglycerols [GP04]	Diacylglycerophosphoglycerols [GP0401]	721.502	C38H74O10P1	721.503	0.696382
PG(16:0/16:0)_B	[M-H]-	Glycerophospholipids [GP]	Glycerophosphoglycerols [GP04]	Diacylglycerophosphoglycerols [GP0401]	721.502	C38H74O10P1	721.502	-0.0649686
PG(16:0/16:1)	[M-H]-	Glycerophospholipids [GP]	Glycerophosphoglycerols [GP04]	Diacylglycerophosphoglycerols [GP0401]	719.486	C38H72O10P1	719.487	0.293585
PG(16:0/18:1)_A	[M-H]-	Glycerophospholipids [GP]	Glycerophosphoglycerols [GP04]	Diacylglycerophosphoglycerols [GP0401]	747.518	C40H76O10P1	747.518	0.378989
PG(16:0/18:1)_B	[M-H]-	Glycerophospholipids [GP]	Glycerophosphoglycerols [GP04]	Diacylglycerophosphoglycerols [GP0401]	747.518	C40H76O10P1	747.517	-1.17237
PG(16:0/18:2)_A	[M-H]-	Glycerophospholipids [GP]	Glycerophosphoglycerols [GP04]	Diacylglycerophosphoglycerols [GP0401]	745.502	C40H74O10P1	745.502	0.182737
PG(16:0/18:2)_B	[M-H]-	Glycerophospholipids [GP]	Glycerophosphoglycerols [GP04]	Diacylglycerophosphoglycerols [GP0401]	745.502	C40H74O10P1	745.501	-1.04533
PG(16:0/18:3)	[M-H]-	Glycerophospholipids [GP]	Glycerophosphoglycerols [GP04]	Diacylglycerophosphoglycerols [GP0401]	743.486	C40H72O10P1	743.487	0.530387
PG(16:0/20:4)	[M-H]-	Glycerophospholipids [GP]	Glycerophosphoglycerols [GP04]	Diacylglycerophosphoglycerols [GP0401]	769.502	C42H74O10P1	769.502	-0.616141
PG(16:0/20:5)	[M-H]-	Glycerophospholipids [GP]	Glycerophosphoglycerols [GP04]	Diacylglycerophosphoglycerols [GP0401]	767.486	C42H72O10P1	767.486	0.195698
PG(16:0/22:6)_A	[M-H]-	Glycerophospholipids [GP]	Glycerophosphoglycerols [GP04]	Diacylglycerophosphoglycerols [GP0401]	793.502	C44H74O10P1	793.502	-0.0590736
PG(16:0/22:6)_B	[M-H]-	Glycerophospholipids [GP]	Glycerophosphoglycerols [GP04]	Diacylglycerophosphoglycerols [GP0401]	793.502	C44H74O10P1	793.501	-0.90518
PG(16:1/18:2)	[M-H]-	Glycerophospholipids [GP]	Glycerophosphoglycerols [GP04]	Diacylglycerophosphoglycerols [GP0401]	743.486	C40H72O10P1	743.487	0.366201
PG(18:0/18:1)	[M-H]-	Glycerophospholipids [GP]	Glycerophosphoglycerols [GP04]	Diacylglycerophosphoglycerols [GP0401]	775.549	C42H80O10P1	775.549	-0.171376
PG(18:0/18:2)	[M-H]-	Glycerophospholipids [GP]	Glycerophosphoglycerols [GP04]	Diacylglycerophosphoglycerols [GP0401]	773.533	C42H78O10P1	773.534	0.663806
PG(18:0/20:4)	[M-H]-	Glycerophospholipids [GP]	Glycerophosphoglycerols [GP04]	Diacylglycerophosphoglycerols [GP0401]	797.533	C44H78O10P1	797.533	0.184651
PG(18:0/22:6)_A	[M-H]-	Glycerophospholipids [GP]	Glycerophosphoglycerols [GP04]	Diacylglycerophosphoglycerols [GP0401]	821.533	C46H78O10P1	821.533	-0.340802
PG(18:0/22:6)_B	[M-H]-	Glycerophospholipids [GP]	Glycerophosphoglycerols [GP04]	Diacylglycerophosphoglycerols [GP0401]	821.533	C46H78O10P1	821.533	-0.786568
PG(18:1/0:0)	[M-H]-	Glycerophospholipids [GP]	Glycerophosphoglycerols [GP04]	Monoacylglycerophosphoglycerols [GP0405]	509.288	C24H46O9P1	509.289	1.204
PG(18:1/18:1)_A	[M-H]-	Glycerophospholipids [GP]	Glycerophosphoglycerols [GP04]	Diacylglycerophosphoglycerols [GP0401]	773.533	C42H78O10P1	773.533	-0.519759
PG(18:1/18:1)_B	[M-H]-	Glycerophospholipids [GP]	Glycerophosphoglycerols [GP04]	Diacylglycerophosphoglycerols [GP0401]	773.533	C42H78O10P1	773.534	0.900519
PG(18:1/18:2)_A	[M-H]-	Glycerophospholipids [GP]	Glycerophosphoglycerols [GP04]	Diacylglycerophosphoglycerols [GP0401]	771.518	C42H76O10P1	771.518	1.07919
PG(18:1/18:2)_B	[M-H]-	Glycerophospholipids [GP]	Glycerophosphoglycerols [GP04]	Diacylglycerophosphoglycerols [GP0401]	771.518	C42H76O10P1	771.518	-0.0283532
PG(18:1/20:4)	[M-H]-	Glycerophospholipids [GP]	Glycerophosphoglycerols [GP04]	Diacylglycerophosphoglycerols [GP0401]	795.518	C44H76O10P1	795.518	0.202674
PG(18:1/22:6)	[M-H]-	Glycerophospholipids [GP]	Glycerophosphoglycerols [GP04]	Diacylglycerophosphoglycerols [GP0401]	819.518	C46H76O10P1	819.517	-0.175646
PG(18:2/0:0)	[M-H]-	Glycerophospholipids [GP]	Glycerophosphoglycerols [GP04]	Monoacylglycerophosphoglycerols [GP0405]	507.272	C24H44O9P1	507.272	0.13678
PG(18:2/18:2)	[M-H]-	Glycerophospholipids [GP]	Glycerophosphoglycerols [GP04]	Diacylglycerophosphoglycerols [GP0401]	769.502	C42H74O10P1	769.503	0.652943
PG(20:4/22:6)	[M-H]-	Glycerophospholipids [GP]	Glycerophosphoglycerols [GP04]	Diacylglycerophosphoglycerols [GP0401]	841.502	C48H74O10P1	841.502	-0.128235
PG(22:6/0:0)	[M-H]-	Glycerophospholipids [GP]	Glycerophosphoglycerols [GP04]	Monoacylglycerophosphoglycerols [GP0405]	555.272	C28H44O9P1	555.272	0.0699966
PG(22:6/22:6)	[M-H]-	Glycerophospholipids [GP]	Glycerophosphoglycerols [GP04]	Diacylglycerophosphoglycerols [GP0401]	865.502	C50H74O10P1	865.502	-0.195199
PI(16:0/22:6)	[M-H]-	Glycerophospholipids [GP]	Glycerophosphoinositols [GP06]	Diacylglycerophosphoinositols [GP0601]	881.518	C47H78O13P1	881.518	0.00609301

## Sheet: 2018
row m/z	row retention time	row identity	FXM_Stone_PAM_0316_wash01_peak-height	FXM_Stone_PAM_0317_wash02_peak-height	Adduct	Category	Main Class	Sub Class
666.617	28.3134	CE(18:2)	655980	276834	[M+NH4]+	Sterol Lipids [ST]	Sterols [ST01]	Steryl esters [ST0102]
538.519	20.5879	Cer(d18:1/16:0)	3.43079e+06	872271	[M+H]+	Sphingolipids [SP]	Ceramides [SP02]	N-acylsphingosines (ceramides) [SP0201]
650.643	25.203	Cer(d18:1/24:0)	3.16781e+06	735588	[M+H]+	Sphingolipids [SP]	Ceramides [SP02]	N-acylsphingosines (ceramides) [SP0201]
648.628	24.311	Cer(d18:1/24:1)	5.84296e+06	1.48951e+06	[M+H]+	Sphingolipids [SP]	Ceramides [SP02]	N-acylsphingosines (ceramides) [SP0201]
614.571	24.0794	DG(16:0/18:0/0:0)	509751	306910	[M+NH4]+	Glycerolipids [GL]	Diradylglycerols [GL02]	Diacylglycerols [GL0201]
612.555	23.179	DG(16:0/18:1/0:0)	626250	465045	[M+NH4]+	Glycerolipids [GL]	Diradylglycerols [GL02]	Diacylglycerols [GL0201]
610.538	22.2223	DG(16:0/18:2/0:0)	265615	218225	[M+NH4]+	Glycerolipids [GL]	Diradylglycerols [GL02]	Diacylglycerols [GL0201]
642.603	24.9433	DG(18:0/0:0/18:0)	612170	403935	[M+NH4]+	Glycerolipids [GL]	Diradylglycerols [GL02]	Diacylglycerols [GL0201]
640.586	24.1385	DG(18:0/18:1/0:0)	839264	427086	[M+NH4]+	Glycerolipids [GL]	Diradylglycerols [GL02]	Diacylglycerols [GL0201]
638.572	23.2461	DG(18:0/18:2/0:0)	574379	301185	[M+NH4]+	Glycerolipids [GL]	Diradylglycerols [GL02]	Diacylglycerols [GL0201]
662.571	23.1955	DG(18:0/20:4/0:0)	1.0869e+06	695571	[M+NH4]+	Glycerolipids [GL]	Diradylglycerols [GL02]	Diacylglycerols [GL0201]
638.572	23.2461	DG(18:1/0:0/18:1)	574379	301185	[M+NH4]+	Glycerolipids [GL]	Diradylglycerols [GL02]	Diacylglycerols [GL0201]
636.556	22.3435	DG(18:1/18:2/0:0)	320645	201593	[M+NH4]+	Glycerolipids [GL]	Diradylglycerols [GL02]	Diacylglycerols [GL0201]
812.697	24.311	HexCer(d18:1/24:0)	675410	269859	[M+H]+	Sphingolipids [SP]	Neutral glycosphingolipids [SP05]	Simple Glc series [SP0501]
974.749	23.9031	LacCer(d18:1/24:1)	985414	369233	[M+H]+	Sphingolipids [SP]	Neutral glycosphingolipids [SP05]	Simple Glc series [SP0501]
524.37	9.0521	PC(0:0/18:0)	1.93104e+06	1152644	[M+H]+	Glycerophospholipids [GP]	Glycerophosphocholines [GP01]	Monoacylglycerophosphocholines [GP0105]
678.506	15.7674	PC(14:0/14:0)	2130071	655355	[M+H]+	Glycerophospholipids [GP]	Glycerophosphocholines [GP01]	Diacylglycerophosphocholines [GP0101]
706.538	18.0227	PC(14:0/16:0)	14000000	7768900	[M+H]+	Glycerophospholipids [GP]	Glycerophosphocholines [GP01]	Diacylglycerophosphocholines [GP0101]
704.52	16.0709	PC(14:0/16:1)_A	562497	170597	[M+H]+	Glycerophospholipids [GP]	Glycerophosphocholines [GP01]	Diacylglycerophosphocholines [GP0101]
704.521	16.2651	PC(14:0/16:1)_B	882049	296598	[M+H]+	Glycerophospholipids [GP]	Glycerophosphocholines [GP01]	Diacylglycerophosphocholines [GP0101]
730.538	16.6374	PC(14:0/18:2);PC(16:1/16:1)	1.82063e+06	584920	[M+H]+	Glycerophospholipids [GP]	Glycerophosphocholines [GP01]	Diacylglycerophosphocholines [GP0101]
720.552	19.0873	PC(15:0/16:0)	1.68651e+06	554619	[M+H]+	Glycerophospholipids [GP]	Glycerophosphocholines [GP01]	Diacylglycerophosphocholines [GP0101]
744.554	17.7444	PC(15:0/18:2)	297402	72530.6	[M+H]+	Glycerophospholipids [GP]	Glycerophosphocholines [GP01]	Diacylglycerophosphocholines [GP0101]
734.569	20.0875	PC(16:0/16:0)	106000000	60000000	[M+H]+	Glycerophospholipids [GP]	Glycerophosphocholines [GP01]	Diacylglycerophosphocholines [GP0101]
732.554	18.4958	PC(16:0/16:1)	7.69456e+06	3.2283e+06	[M+H]+	Glycerophospholipids [GP]	Glycerophosphocholines [GP01]	Diacylglycerophosphocholines [GP0101]
732.553	18.3025	PC(16:0/16:1)_A;PC(14:0/18:1)	10700000	2.75115e+06	[M+H]+	Glycerophospholipids [GP]	Glycerophosphocholines [GP01]	Diacylglycerophosphocholines [GP0101]
732.554	18.4958	PC(16:0/16:1)_B;PC(14:0/18:1)	7.69456e+06	3.2283e+06	[M+H]+	Glycerophospholipids [GP]	Glycerophosphocholines [GP01]	Diacylglycerophosphocholines [GP0101]
762.6	21.7594	PC(16:0/18:0)	11600000	4442616	[M+H]+	Glycerophospholipids [GP]	Glycerophosphocholines [GP01]	Diacylglycerophosphocholines [GP0101]
760.585	20.2349	PC(16:0/18:1)	78500000	35200000	[M+H]+	Glycerophospholipids [GP]	Glycerophosphocholines [GP01]	Diacylglycerophosphocholines [GP0101]
758.568	18.8114	PC(16:0/18:2)	54500000	22800000	[M+H]+	Glycerophospholipids [GP]	Glycerophosphocholines [GP01]	Diacylglycerophosphocholines [GP0101]
756.553	17.7444	PC(16:0/18:3)	1.93036e+06	536732	[M+H]+	Glycerophospholipids [GP]	Glycerophosphocholines [GP01]	Diacylglycerophosphocholines [GP0101]
784.585	19.3315	PC(16:0/20:3)	6.01916e+06	1.47969e+06	[M+H]+	Glycerophospholipids [GP]	Glycerophosphocholines [GP01]	Diacylglycerophosphocholines [GP0101]
782.568	18.552	PC(16:0/20:4)	13800000	6.78686e+06	[M+H]+	Glycerophospholipids [GP]	Glycerophosphocholines [GP01]	Diacylglycerophosphocholines [GP0101]
780.553	17.179	PC(16:0/20:5)	749080	188656	[M+H]+	Glycerophospholipids [GP]	Glycerophosphocholines [GP01]	Diacylglycerophosphocholines [GP0101]
810.6	19.9514	PC(16:0/22:4)	3354024	1.04123e+06	[M+H]+	Glycerophospholipids [GP]	Glycerophosphocholines [GP01]	Diacylglycerophosphocholines [GP0101]
808.585	18.7397	PC(16:0/22:5);PC(18:1/20:4)	5590075	2.17835e+06	[M+H]+	Glycerophospholipids [GP]	Glycerophosphocholines [GP01]	Diacylglycerophosphocholines [GP0101]
806.569	18.0617	PC(16:0/22:6)	933711	509238	[M+H]+	Glycerophospholipids [GP]	Glycerophosphocholines [GP01]	Diacylglycerophosphocholines [GP0101]
758.568	18.5334	PC(16:1/18:1)	1.87985e+06	646316	[M+H]+	Glycerophospholipids [GP]	Glycerophosphocholines [GP01]	Diacylglycerophosphocholines [GP0101]
756.554	16.9124	PC(16:1/18:2)	794532	218396	[M+H]+	Glycerophospholipids [GP]	Glycerophosphocholines [GP01]	Diacylglycerophosphocholines [GP0101]
730.534	17.7444	PC(16:2/16:0)	254032	80973.7	[M+H]+	Glycerophospholipids [GP]	Glycerophosphocholines [GP01]	Diacylglycerophosphocholines [GP0101]
772.586	19.7924	PC(17:0/18:2)	727059	208940	[M+H]+	Glycerophospholipids [GP]	Glycerophosphocholines [GP01]	Diacylglycerophosphocholines [GP0101]
788.616	21.9196	PC(18:0/18:1)	25400000	10300000	[M+H]+	Glycerophospholipids [GP]	Glycerophosphocholines [GP01]	Diacylglycerophosphocholines [GP0101]
786.6	20.7189	PC(18:0/18:2)	23800000	10000000	[M+H]+	Glycerophospholipids [GP]	Glycerophosphocholines [GP01]	Diacylglycerophosphocholines [GP0101]
784.585	19.7924	PC(18:0/18:3)	607876	149357	[M+H]+	Glycerophospholipids [GP]	Glycerophosphocholines [GP01]	Diacylglycerophosphocholines [GP0101]
812.614	21.1982	PC(18:0/20:3)	4443104	1.30483e+06	[M+H]+	Glycerophospholipids [GP]	Glycerophosphocholines [GP01]	Diacylglycerophosphocholines [GP0101]
810.6	20.4944	PC(18:0/20:4)	11600000	6.67444e+06	[M+H]+	Glycerophospholipids [GP]	Glycerophosphocholines [GP01]	Diacylglycerophosphocholines [GP0101]
808.585	19.3017	PC(18:0/20:5)	518554	131375	[M+H]+	Glycerophospholipids [GP]	Glycerophosphocholines [GP01]	Diacylglycerophosphocholines [GP0101]
838.632	21.6429	PC(18:0/22:4)	2.52714e+06	598871	[M+H]+	Glycerophospholipids [GP]	Glycerophosphocholines [GP01]	Diacylglycerophosphocholines [GP0101]
786.6	20.4187	PC(18:1/18:1)	22200000	8.03658e+06	[M+H]+	Glycerophospholipids [GP]	Glycerophosphocholines [GP01]	Diacylglycerophosphocholines [GP0101]
784.584	18.9949	PC(18:1/18:2)	19600000	6880848	[M+H]+	Glycerophospholipids [GP]	Glycerophosphocholines [GP01]	Diacylglycerophosphocholines [GP0101]
814.631	21.9374	PC(18:1/20:1)	2.12912e+06	579844	[M+H]+	Glycerophospholipids [GP]	Glycerophosphocholines [GP01]	Diacylglycerophosphocholines [GP0101]
810.6	19.5417	PC(18:1/20:3)	2.09456e+06	508997	[M+H]+	Glycerophospholipids [GP]	Glycerophosphocholines [GP01]	Diacylglycerophosphocholines [GP0101]
808.585	18.7397	PC(18:1/20:4)	5590075	2.17835e+06	[M+H]+	Glycerophospholipids [GP]	Glycerophosphocholines [GP01]	Diacylglycerophosphocholines [GP0101]
832.585	18.2454	PC(18:1/22:6)	317326	112844	[M+H]+	Glycerophospholipids [GP]	Glycerophosphocholines [GP01]	Diacylglycerophosphocholines [GP0101]
520.339	6.61085	PC(18:2/0:0)_A	182708	74167.6	[M+H]+	Glycerophospholipids [GP]	Glycerophosphocholines [GP01]	Monoacylglycerophosphocholines [GP0105]
520.339	6.81461	PC(18:2/0:0)_B	271848	198286	[M+H]+	Glycerophospholipids [GP]	Glycerophosphocholines [GP01]	Monoacylglycerophosphocholines [GP0105]
782.568	17.4304	PC(18:2/18:2)	3.30254e+06	963583	[M+H]+	Glycerophospholipids [GP]	Glycerophosphocholines [GP01]	Diacylglycerophosphocholines [GP0101]
812.614	20.7189	PC(18:2/20:1);PC(18:1/20:2)	2.0974e+06	625831	[M+H]+	Glycerophospholipids [GP]	Glycerophosphocholines [GP01]	Diacylglycerophosphocholines [GP0101]
808.585	18.002	PC(18:2/20:3)	410697	167854	[M+H]+	Glycerophospholipids [GP]	Glycerophosphocholines [GP01]	Diacylglycerophosphocholines [GP0101]
806.569	17.1219	PC(18:2/20:4)	1.01843e+06	293063	[M+H]+	Glycerophospholipids [GP]	Glycerophosphocholines [GP01]	Diacylglycerophosphocholines [GP0101]
834.599	18.8491	PC(20:2/20:4)	417148	128055	[M+H]+	Glycerophospholipids [GP]	Glycerophosphocholines [GP01]	Diacylglycerophosphocholines [GP0101]
830.569	16.7044	PC(20:4/20:4)	121532	43172	[M+H]+	Glycerophospholipids [GP]	Glycerophosphocholines [GP01]	Diacylglycerophosphocholines [GP0101]
720.589	21.2569	PC(16:0/O-16:0)	7477479	2997435	[M+H]+	Glycerophospholipids [GP]	Glycerophosphocholines [GP01]	1-alkyl,2-acylglycerophosphocholines [GP0102]
744.59	20.0875	PC(O-16:0/18:2)	2.62449e+06	1.15029e+06	[M+H]+	Glycerophospholipids [GP]	Glycerophosphocholines [GP01]	1-alkyl,2-acylglycerophosphocholines [GP0102]
748.621	22.6383	PC(O-18:0/16:0)	1.35928e+06	622128	[M+H]+	Glycerophospholipids [GP]	Glycerophosphocholines [GP01]	1-alkyl,2-acylglycerophosphocholines [GP0102]
508.375	8.40644	PC(O-18:1/0:0)?	670815	395899	[M+H]+	Glycerophospholipids [GP]	Glycerophosphocholines [GP01]	Monoalkylglycerophosphocholines [GP0106]
770.605	20.1691	PC(O-18:1/18:2)	4.18645e+06	1.64215e+06	[M+H]+	Glycerophospholipids [GP]	Glycerophosphocholines [GP01]	1-alkyl,2-acylglycerophosphocholines [GP0102]
794.604	19.9059	PC(O-18:1/20:4)	10800000	2565874	[M+H]+	Glycerophospholipids [GP]	Glycerophosphocholines [GP01]	1-alkyl,2-acylglycerophosphocholines [GP0102]
718.574	21.0443	PC(P-16:0/16:0)	11100000	2.88094e+06	[M+H]+	Glycerophospholipids [GP]	Glycerophosphocholines [GP01]	1-(1Z-alkenyl),2-acylglycerophosphocholines [GP0103]
742.574	19.7924	PC(P-16:0/18:2)	3.43659e+06	755211	[M+H]+	Glycerophospholipids [GP]	Glycerophosphocholines [GP01]	1-(1Z-alkenyl),2-acylglycerophosphocholines [GP0103]
766.574	19.4876	PC(P-16:0/20:4)	8703376	2.3833e+06	[M+H]+	Glycerophospholipids [GP]	Glycerophosphocholines [GP01]	1-(1Z-alkenyl),2-acylglycerophosphocholines [GP0103]
794.604	20.8511	PC(P-16:0/22:4)	2.48906e+06	574295	[M+H]+	Glycerophospholipids [GP]	Glycerophosphocholines [GP01]	1-(1Z-alkenyl),2-acylglycerophosphocholines [GP0103]
790.572	18.9756	PC(P-16:0/22:6)	488390	144123	[M+H]+	Glycerophospholipids [GP]	Glycerophosphocholines [GP01]	1-(1Z-alkenyl),2-acylglycerophosphocholines [GP0103]
822.636	21.1982	PC(P-18:0/22:4)	1.46342e+06	371223	[M+H]+	Glycerophospholipids [GP]	Glycerophosphocholines [GP01]	1-(1Z-alkenyl),2-acylglycerophosphocholines [GP0103]
818.603	19.4239	PC(P-18:0/22:6)	472330	102962	[M+H]+	Glycerophospholipids [GP]	Glycerophosphocholines [GP01]	1-(1Z-alkenyl),2-acylglycerophosphocholines [GP0103]
675.544	15.7961	SM(d16:1/16:0)	1.07122e+06	771398	[M+H]+	Sphingolipids [SP]	Phosphosphingolipids [SP03]	Ceramide phosphocholines (sphingomyelins) [SP0301]
689.558	16.9712	SM(d17:1/16:0)	801386	495969	[M+H]+	Sphingolipids [SP]	Phosphosphingolipids [SP03]	Ceramide phosphocholines (sphingomyelins) [SP0301]
703.575	18.0983	SM(d18:1/16:0)	26100000	20800000	[M+H]+	Sphingolipids [SP]	Phosphosphingolipids [SP03]	Ceramide phosphocholines (sphingomyelins) [SP0301]
731.605	20.1691	SM(d18:1/18:0)	3611183	3.14127e+06	[M+H]+	Sphingolipids [SP]	Phosphosphingolipids [SP03]	Ceramide phosphocholines (sphingomyelins) [SP0301]
759.638	21.9374	SM(d18:1/20:0)	2.10247e+06	1.60784e+06	[M+H]+	Sphingolipids [SP]	Phosphosphingolipids [SP03]	Ceramide phosphocholines (sphingomyelins) [SP0301]
787.668	23.1589	SM(d18:1/22:0)	9935206	6325122	[M+H]+	Sphingolipids [SP]	Phosphosphingolipids [SP03]	Ceramide phosphocholines (sphingomyelins) [SP0301]
801.684	23.6391	SM(d18:1/23:0)	6.38878e+06	3.96727e+06	[M+H]+	Sphingolipids [SP]	Phosphosphingolipids [SP03]	Ceramide phosphocholines (sphingomyelins) [SP0301]
815.699	24.1385	SM(d18:1/24:0)	20500000	12200000	[M+H]+	Sphingolipids [SP]	Phosphosphingolipids [SP03]	Ceramide phosphocholines (sphingomyelins) [SP0301]
813.683	23.0655	SM(d18:1/24:1)	26500000	20800000	[M+H]+	Sphingolipids [SP]	Phosphosphingolipids [SP03]	Ceramide phosphocholines (sphingomyelins) [SP0301]
811.667	22.0541	SM(d18:1/24:2)	4.67438e+06	3.1711e+06	[M+H]+	Sphingolipids [SP]	Phosphosphingolipids [SP03]	Ceramide phosphocholines (sphingomyelins) [SP0301]
829.715	24.5583	SM(d18:1/25:0)	412242	337178	[M+H]+	Sphingolipids [SP]	Phosphosphingolipids [SP03]	Ceramide phosphocholines (sphingomyelins) [SP0301]
827.7	23.5793	SM(d18:1/25:1)	582216	370297	[M+H]+	Sphingolipids [SP]	Phosphosphingolipids [SP03]	Ceramide phosphocholines (sphingomyelins) [SP0301]
701.559	16.2054	SM(d18:2/16:0)	736421	571590	[M+H]+	Sphingolipids [SP]	Phosphosphingolipids [SP03]	Ceramide phosphocholines (sphingomyelins) [SP0301]
785.653	22.0949	SM(d18:2/22:0)	889024	674053	[M+H]+	Sphingolipids [SP]	Phosphosphingolipids [SP03]	Ceramide phosphocholines (sphingomyelins) [SP0301]
766.692	26.4718	TG(12:0/16:0/16:1);TG(12:0/14:0/18:1)	47388.4	11122	[M+NH4]+	Glycerolipids [GL]	Triradylglycerols [GL03]	Triacylglycerols [GL0301]
820.739	27.0924	TG(12:0/18:1/18:1)	158878	47402.9	[M+NH4]+	Glycerolipids [GL]	Triradylglycerols [GL03]	Triacylglycerols [GL0301]
822.755	27.582	TG(14:0/16:0/18:1)	210203	53359.2	[M+NH4]+	Glycerolipids [GL]	Triradylglycerols [GL03]	Triacylglycerols [GL0301]
848.77	27.582	TG(14:0/18:1/18:1);TG(16:0/16:1/18:1);TG(16:0/16:0/18:2)	475839	194181	[M+NH4]+	Glycerolipids [GL]	Triradylglycerols [GL03]	Triacylglycerols [GL0301]
824.771	28.0424	TG(16:0/16:0/16:0)	288090	238532	[M+NH4]+	Glycerolipids [GL]	Triradylglycerols [GL03]	Triacylglycerols [GL0301]
852.801	28.5489	TG(16:0/16:0/18:0)	196829	180539	[M+NH4]+	Glycerolipids [GL]	Triradylglycerols [GL03]	Triacylglycerols [GL0301]
850.784	28.0424	TG(16:0/16:0/18:1)	627940	259531	[M+NH4]+	Glycerolipids [GL]	Triradylglycerols [GL03]	Triacylglycerols [GL0301]
880.831	29.1379	TG(16:0/18:0/18:0)	114301	192919	[M+NH4]+	Glycerolipids [GL]	Triradylglycerols [GL03]	Triacylglycerols [GL0301]
878.817	28.5281	TG(16:0/18:0/18:1)	251846	85780.6	[M+NH4]+	Glycerolipids [GL]	Triradylglycerols [GL03]	Triacylglycerols [GL0301]
876.799	28.0188	TG(16:0/18:1/18:1)	1.5048e+06	470844	[M+NH4]+	Glycerolipids [GL]	Triradylglycerols [GL03]	Triacylglycerols [GL0301]
874.786	27.6013	TG(16:0/18:1/18:2)	1.05586e+06	488794	[M+NH4]+	Glycerolipids [GL]	Triradylglycerols [GL03]	Triacylglycerols [GL0301]
898.786	27.4432	TG(16:0/18:1/20:4)	94991.3	39565.8	[M+NH4]+	Glycerolipids [GL]	Triradylglycerols [GL03]	Triacylglycerols [GL0301]
872.771	27.1709	TG(16:0/18:2/18:2)	293917	174877	[M+NH4]+	Glycerolipids [GL]	Triradylglycerols [GL03]	Triacylglycerols [GL0301]
908.863	29.8589	TG(18:0/18:0/18:0)	56814.2	77388.9	[M+NH4]+	Glycerolipids [GL]	Triradylglycerols [GL03]	Triacylglycerols [GL0301]
904.833	28.4942	TG(18:0/18:1/18:1)	380617	104874	[M+NH4]+	Glycerolipids [GL]	Triradylglycerols [GL03]	Triacylglycerols [GL0301]
902.816	28.0424	TG(18:0/18:1/18:2)	916802	347821	[M+NH4]+	Glycerolipids [GL]	Triradylglycerols [GL03]	Triacylglycerols [GL0301]
902.816	28.0424	TG(18:1/18:1/18:1);TG(18:0/18:1/18:2)	916802	347821	[M+NH4]+	Glycerolipids [GL]	Triradylglycerols [GL03]	Triacylglycerols [GL0301]
900.8	27.6013	TG(18:1/18:1/18:2)	696779	321003	[M+NH4]+	Glycerolipids [GL]	Triradylglycerols [GL03]	Triacylglycerols [GL0301]
924.8	27.4778	TG(18:1/18:1/20:4)	83951.2	47283.7	[M+NH4]+	Glycerolipids [GL]	Triradylglycerols [GL03]	Triacylglycerols [GL0301]
898.785	27.1709	TG(18:1/18:2/18:2)	269168	170227	[M+NH4]+	Glycerolipids [GL]	Triradylglycerols [GL03]	Triacylglycerols [GL0301]
896.768	26.7547	TG(18:2/18:2/18:2);TG(18:1/18:2/18:3)	56107.1	44980	[M+NH4]+	Glycerolipids [GL]	Triradylglycerols [GL03]	Triacylglycerols [GL0301]
794.723	27.0349	TG(46:1)	113282	26426.1	[M+NH4]+	Glycerolipids [GL]	Triradylglycerols [GL03]	Triacylglycerols [GL0301]
846.755	27.1154	TG(50:3)	142950	74363.9	[M+NH4]+	Glycerolipids [GL]	Triradylglycerols [GL03]	Triacylglycerols [GL0301]
650.646	25.4797	Cer(d18:0/24:0)	161086	39574.7	[M-H]-	Sphingolipids [SP]	Ceramides [SP02]	N-acylsphingosines (ceramides) [SP0201]
564.537	22.2818	Cer(d18:1/18:0)	1101205	226416	[M-H]-	Sphingolipids [SP]	Ceramides [SP02]	N-acylsphingosines (ceramides) [SP0201]
620.599	24.3973	Cer(d18:1/22:0)	1.48162e+06	639266	[M-H]-	Sphingolipids [SP]	Ceramides [SP02]	N-acylsphingosines (ceramides) [SP0201]
634.615	24.826	Cer(d18:1/23:0)	1.49688e+06	422701	[M-H]-	Sphingolipids [SP]	Ceramides [SP02]	N-acylsphingosines (ceramides) [SP0201]
648.631	25.2203	Cer(d18:1/24:0)	4.85149e+06	1.35176e+06	[M-H]-	Sphingolipids [SP]	Ceramides [SP02]	N-acylsphingosines (ceramides) [SP0201]
646.615	24.3382	Cer(d18:1/24:1)	7956871	2.47625e+06	[M-H]-	Sphingolipids [SP]	Ceramides [SP02]	N-acylsphingosines (ceramides) [SP0201]
534.49	18.8602	Cer(d18:2/16:0)	1.8954e+06	456145	[M-H]-	Sphingolipids [SP]	Ceramides [SP02]	N-acylsphingosines (ceramides) [SP0201]
618.583	23.4019	Cer(d18:2/22:0)	532312	146210	[M-H]-	Sphingolipids [SP]	Ceramides [SP02]	N-acylsphingosines (ceramides) [SP0201]
1261.82	19.6968	GM3(d18:1/24:1)	294515	102325	[M-H]-	Sphingolipids [SP]	Acidic glycosphingolipids [SP06]	Gangliosides [SP0601]
716.524	20.7369	PE(16:0/18:1)	2.24762e+06	740613	[M-H]-	Glycerophospholipids [GP]	Glycerophosphoethanolamines [GP02]	Diacylglycerophosphoethanolamines [GP0201]
714.509	19.2852	PE(16:0/18:2)	900866	277516	[M-H]-	Glycerophospholipids [GP]	Glycerophosphoethanolamines [GP02]	Diacylglycerophosphoethanolamines [GP0201]
738.509	19.022	PE(16:0/20:4)	824195	351443	[M-H]-	Glycerophospholipids [GP]	Glycerophosphoethanolamines [GP02]	Diacylglycerophosphoethanolamines [GP0201]
744.555	22.2818	PE(18:0/18:1)	5553467	2565864	[M-H]-	Glycerophospholipids [GP]	Glycerophosphoethanolamines [GP02]	Diacylglycerophosphoethanolamines [GP0201]
768.555	21.5599	PE(18:0/20:3)	797294	290772	[M-H]-	Glycerophospholipids [GP]	Glycerophosphoethanolamines [GP02]	Diacylglycerophosphoethanolamines [GP0201]
766.54	20.9235	PE(18:0/20:4)	3292935	1.56425e+06	[M-H]-	Glycerophospholipids [GP]	Glycerophosphoethanolamines [GP02]	Diacylglycerophosphoethanolamines [GP0201]
794.572	21.9999	PE(18:0/22:4)	613019	378352	[M-H]-	Glycerophospholipids [GP]	Glycerophosphoethanolamines [GP02]	Diacylglycerophosphoethanolamines [GP0201]
742.54	20.9017	PE(18:1/18:1)	1.96748e+06	750954	[M-H]-	Glycerophospholipids [GP]	Glycerophosphoethanolamines [GP02]	Diacylglycerophosphoethanolamines [GP0201]
740.525	19.4763	PE(18:1/18:2)	1.07552e+06	426960	[M-H]-	Glycerophospholipids [GP]	Glycerophosphoethanolamines [GP02]	Diacylglycerophosphoethanolamines [GP0201]
764.524	19.2084	PE(18:1/20:4)	652480	237702	[M-H]-	Glycerophospholipids [GP]	Glycerophosphoethanolamines [GP02]	Diacylglycerophosphoethanolamines [GP0201]
500.279	6.91246	PE(20:4/0:0)	196898	181264	[M-H]-	Glycerophospholipids [GP]	Glycerophosphoethanolamines [GP02]	Monoacylglycerophosphoethanolamines [GP0205]
528.31	7.87596	PE(22:4/0:0)	373059	265820	[M-H]-	Glycerophospholipids [GP]	Glycerophosphoethanolamines [GP02]	Monoacylglycerophosphoethanolamines [GP0205]
724.53	20.3548	PE(O-16:0/20:4)	510226	177552	[M-H]-	Glycerophospholipids [GP]	Glycerophosphoethanolamines [GP02]	1-alkyl,2-acylglycerophosphoethanolamines [GP0202]
780.594	22.83	PE(O-18:0/22:4)	297499	178498	[M-H]-	Glycerophospholipids [GP]	Glycerophosphoethanolamines [GP02]	1-alkyl,2-acylglycerophosphoethanolamines [GP0202]
674.514	21.5123	PE(P-16:0/16:0)	259149	115868	[M-H]-	Glycerophospholipids [GP]	Glycerophosphoethanolamines [GP02]	1-(1Z-alkenyl),2-acylglycerophosphoethanolamines [GP0203]
700.53	21.6692	PE(P-16:0/18:1)	3.20436e+06	1.54135e+06	[M-H]-	Glycerophospholipids [GP]	Glycerophosphoethanolamines [GP02]	1-(1Z-alkenyl),2-acylglycerophosphoethanolamines [GP0203]
698.514	20.3548	PE(P-16:0/18:2)	896615	432123	[M-H]-	Glycerophospholipids [GP]	Glycerophosphoethanolamines [GP02]	1-(1Z-alkenyl),2-acylglycerophosphoethanolamines [GP0203]
724.529	20.8036	PE(P-16:0/20:3)	657668	235669	[M-H]-	Glycerophospholipids [GP]	Glycerophosphoethanolamines [GP02]	1-(1Z-alkenyl),2-acylglycerophosphoethanolamines [GP0203]
722.513	20.0642	PE(P-16:0/20:4)	10411771	9213004	[M-H]-	Glycerophospholipids [GP]	Glycerophosphoethanolamines [GP02]	1-(1Z-alkenyl),2-acylglycerophosphoethanolamines [GP0203]
720.498	18.8161	PE(P-16:0/20:5)	1.24259e+06	415530	[M-H]-	Glycerophospholipids [GP]	Glycerophosphoethanolamines [GP02]	1-(1Z-alkenyl),2-acylglycerophosphoethanolamines [GP0203]
750.545	21.3402	PE(P-16:0/22:4)	4.53724e+06	2.3597e+06	[M-H]-	Glycerophospholipids [GP]	Glycerophosphoethanolamines [GP02]	1-(1Z-alkenyl),2-acylglycerophosphoethanolamines [GP0203]
748.529	20.7832	PE(P-16:0/22:5)_B	498235	249420	[M-H]-	Glycerophospholipids [GP]	Glycerophosphoethanolamines [GP02]	1-(1Z-alkenyl),2-acylglycerophosphoethanolamines [GP0203]
748.529	20.1756	PE(P-16:0/22:5)_A;PE(P-18:1/20:4)	9588390	4.89647e+06	[M-H]-	Glycerophospholipids [GP]	Glycerophosphoethanolamines [GP02]	1-(1Z-alkenyl),2-acylglycerophosphoethanolamines [GP0203]
746.513	19.5478	PE(P-16:0/22:6)	1.18285e+06	611934	[M-H]-	Glycerophospholipids [GP]	Glycerophosphoethanolamines [GP02]	1-(1Z-alkenyl),2-acylglycerophosphoethanolamines [GP0203]
702.546	21.0852	PE(P-18:0/16:0)	202649	66655.9	[M-H]-	Glycerophospholipids [GP]	Glycerophosphoethanolamines [GP02]	1-(1Z-alkenyl),2-acylglycerophosphoethanolamines [GP0203]
728.56	22.9177	PE(P-18:0/18:1)	2.22424e+06	973643	[M-H]-	Glycerophospholipids [GP]	Glycerophosphoethanolamines [GP02]	1-(1Z-alkenyl),2-acylglycerophosphoethanolamines [GP0203]
726.545	21.7659	PE(P-18:1/18:1)	585628	375995	[M-H]-	Glycerophospholipids [GP]	Glycerophosphoethanolamines [GP02]	1-(1Z-alkenyl),2-acylglycerophosphoethanolamines [GP0203]
750.545	21.7435	PE(P-18:0/20:4)	6687172	3586923	[M-H]-	Glycerophospholipids [GP]	Glycerophosphoethanolamines [GP02]	1-(1Z-alkenyl),2-acylglycerophosphoethanolamines [GP0203]
778.576	22.6433	PE(P-18:0/22:4)	2.9279e+06	1175390	[M-H]-	Glycerophospholipids [GP]	Glycerophosphoethanolamines [GP02]	1-(1Z-alkenyl),2-acylglycerophosphoethanolamines [GP0203]
776.56	21.8366	PE(P-18:0/22:5);PE(P-20:1/20:4)	688841	319355	[M-H]-	Glycerophospholipids [GP]	Glycerophosphoethanolamines [GP02]	1-(1Z-alkenyl),2-acylglycerophosphoethanolamines [GP0203]
774.544	21.3891	PE(P-18:0/22:6)	758313	306762	[M-H]-	Glycerophospholipids [GP]	Glycerophosphoethanolamines [GP02]	1-(1Z-alkenyl),2-acylglycerophosphoethanolamines [GP0203]
700.529	21.6692	PE(P-18:1/16:0);PE(P-16:0/18:1)	3.20436e+06	1.54135e+06	[M-H]-	Glycerophospholipids [GP]	Glycerophosphoethanolamines [GP02]	1-(1Z-alkenyl),2-acylglycerophosphoethanolamines [GP0203]
772.529	19.7352	PE(P-18:1/22:6)	312255	91977.1	[M-H]-	Glycerophospholipids [GP]	Glycerophosphoethanolamines [GP02]	1-(1Z-alkenyl),2-acylglycerophosphoethanolamines [GP0203]
778.576	22.9964	PE(P-20:0/20:4)	600320	263794	[M-H]-	Glycerophospholipids [GP]	Glycerophosphoethanolamines [GP02]	1-(1Z-alkenyl),2-acylglycerophosphoethanolamines [GP0203]
721.503	16.8299	PG(16:0/16:0)	291672	80398.6	[M-H]-	Glycerophospholipids [GP]	Glycerophosphoglycerols [GP04]	Diacylglycerophosphoglycerols [GP0401]
747.519	17.0523	PG(16:0/18:1)_C	1.10094e+06	341175	[M-H]-	Glycerophospholipids [GP]	Glycerophosphoglycerols [GP04]	Diacylglycerophosphoglycerols [GP0401]
745.503	15.5509	PG(16:0/18:2)	410172	143884	[M-H]-	Glycerophospholipids [GP]	Glycerophosphoglycerols [GP04]	Diacylglycerophosphoglycerols [GP0401]
769.503	15.3092	PG(16:0/20:4)	95781.7	28710.5	[M-H]-	Glycerophospholipids [GP]	Glycerophosphoglycerols [GP04]	Diacylglycerophosphoglycerols [GP0401]
775.55	18.916	PG(18:0/18:1)	2.75075e+06	708859	[M-H]-	Glycerophospholipids [GP]	Glycerophosphoglycerols [GP04]	Diacylglycerophosphoglycerols [GP0401]
773.534	17.6193	PG(18:0/18:2)	353510	76528	[M-H]-	Glycerophospholipids [GP]	Glycerophosphoglycerols [GP04]	Diacylglycerophosphoglycerols [GP0401]
773.534	16.3132	PG(18:1/18:1)_B	371286	130667	[M-H]-	Glycerophospholipids [GP]	Glycerophosphoglycerols [GP04]	Diacylglycerophosphoglycerols [GP0401]
773.534	17.2978	PG(18:1/18:1)_C	775258	292074	[M-H]-	Glycerophospholipids [GP]	Glycerophosphoglycerols [GP04]	Diacylglycerophosphoglycerols [GP0401]
771.52	14.7985	PG(18:1/18:2)_B	191563	89609.5	[M-H]-	Glycerophospholipids [GP]	Glycerophosphoglycerols [GP04]	Diacylglycerophosphoglycerols [GP0401]
771.519	15.7853	PG(18:1/18:2)_C	361382	126145	[M-H]-	Glycerophospholipids [GP]	Glycerophosphoglycerols [GP04]	Diacylglycerophosphoglycerols [GP0401]
795.519	15.5122	PG(18:1/20:4)	123815	60177.4	[M-H]-	Glycerophospholipids [GP]	Glycerophosphoglycerols [GP04]	Diacylglycerophosphoglycerols [GP0401]
769.502	14.2146	PG(18:2/18:2)_B	387941	92062.5	[M-H]-	Glycerophospholipids [GP]	Glycerophosphoglycerols [GP04]	Diacylglycerophosphoglycerols [GP0401]
885.551	17.0523	PI(18:0/20:4)	568338	101804	[M-H]-	Glycerophospholipids [GP]	Glycerophosphoinositols [GP06]	Diacylglycerophosphoinositols [GP0601]
538.521	21.2747	Cer(d18:0/16:0)	422786	103784	[M-H]-	Sphingolipids [SP]	Ceramides [SP02]	N-acylsphinganines (dihydroceramides) [SP0202]
648.631	24.6258	Cer(d18:0/24:1)	291805	54188.7	[M-H]-	Sphingolipids [SP]	Ceramides [SP02]	N-acylsphinganines (dihydroceramides) [SP0202]
536.505	20.6359	Cer(d18:1/16:0)	7.20283e+06	2.15843e+06	[M-H]-	Sphingolipids [SP]	Ceramides [SP02]	N-acylsphingosines (ceramides) [SP0201]
592.568	23.4476	Cer(d18:1/20:0)	744356	168570	[M-H]-	Sphingolipids [SP]	Ceramides [SP02]	N-acylsphingosines (ceramides) [SP0201]
662.646	25.5836	Cer(d18:1/25:0)	221056	54958.6	[M-H]-	Sphingolipids [SP]	Ceramides [SP02]	N-acylsphingosines (ceramides) [SP0201]
676.662	25.9914	Cer(d18:1/26:0)	72320.5	16934.2	[M-H]-	Sphingolipids [SP]	Ceramides [SP02]	N-acylsphingosines (ceramides) [SP0201]
674.646	25.1492	Cer(d18:1/26:1)	260665	38960.8	[M-H]-	Sphingolipids [SP]	Ceramides [SP02]	N-acylsphingosines (ceramides) [SP0201]
632.6	24.0654	Cer(d18:2/23:0)	398247	83516.5	[M-H]-	Sphingolipids [SP]	Ceramides [SP02]	N-acylsphingosines (ceramides) [SP0201]
718.54	22.1345	PE(16:0/18:0)	216448	77019.5	[M-H]-	Glycerophospholipids [GP]	Glycerophosphoethanolamines [GP02]	Diacylglycerophosphoethanolamines [GP0201]
766.54	20.4021	PE(16:0/22:4)	337294	120037	[M-H]-	Glycerophospholipids [GP]	Glycerophosphoethanolamines [GP02]	Diacylglycerophosphoethanolamines [GP0201]
480.31	9.32554	PE(18:0/0:0)	1.36736e+06	732576	[M-H]-	Glycerophospholipids [GP]	Glycerophosphoethanolamines [GP02]	Monoacylglycerophosphoethanolamines [GP0205]
742.54	21.1735	PE(18:0/18:2)	2.11612e+06	879964	[M-H]-	Glycerophospholipids [GP]	Glycerophosphoethanolamines [GP02]	Diacylglycerophosphoethanolamines [GP0201]
478.295	7.95287	PE(18:1/0:0)	1.21071e+06	1.08247e+06	[M-H]-	Glycerophospholipids [GP]	Glycerophosphoethanolamines [GP02]	Monoacylglycerophosphoethanolamines [GP0205]
772.587	23.3363	PE(18:1/20:0);PE(18:0/20:1)	219384	129669	[M-H]-	Glycerophospholipids [GP]	Glycerophosphoethanolamines [GP02]	Diacylglycerophosphoethanolamines [GP0201]
770.571	22.2818	PE(18:1/20:1)	292350	121086	[M-H]-	Glycerophospholipids [GP]	Glycerophosphoethanolamines [GP02]	Diacylglycerophosphoethanolamines [GP0201]
766.54	20.0153	PE(18:1/20:3)	176060	57427.3	[M-H]-	Glycerophospholipids [GP]	Glycerophosphoethanolamines [GP02]	Diacylglycerophosphoethanolamines [GP0201]
500.279	6.70221	PE(20:4/0:0)	242012	113521	[M-H]-	Glycerophospholipids [GP]	Glycerophosphoethanolamines [GP02]	Monoacylglycerophosphoethanolamines [GP0205]
752.561	21.9793	PE(O-18:0/20:4)	824779	261544	[M-H]-	Glycerophospholipids [GP]	Glycerophosphoethanolamines [GP02]	1-alkyl,2-acylglycerophosphoethanolamines [GP0202]
719.487	15.0337	PG(16:0/16:1);PG(14:0/18:1)	57534.9	16005.2	[M-H]-	Glycerophospholipids [GP]	Glycerophosphoglycerols [GP04]	Diacylglycerophosphoglycerols [GP0401]
749.534	18.8161	PG(16:0/18:0)	454068	113375	[M-H]-	Glycerophospholipids [GP]	Glycerophosphoglycerols [GP04]	Diacylglycerophosphoglycerols [GP0401]
747.519	16.0619	PG(16:0/18:1)_B	82062.8	37258.4	[M-H]-	Glycerophospholipids [GP]	Glycerophosphoglycerols [GP04]	Diacylglycerophosphoglycerols [GP0401]
747.52	15.7853	PG(16:0/18:1)_A	87763.6	23157.9	[M-H]-	Glycerophospholipids [GP]	Glycerophosphoglycerols [GP04]	Diacylglycerophosphoglycerols [GP0401]
775.549	17.9855	PG(18:0/18:1)_A	126925	62180.7	[M-H]-	Glycerophospholipids [GP]	Glycerophosphoglycerols [GP04]	Diacylglycerophosphoglycerols [GP0401]
797.534	17.3795	PG(18:0/20:4)	104257	27812.6	[M-H]-	Glycerophospholipids [GP]	Glycerophosphoglycerols [GP04]	Diacylglycerophosphoglycerols [GP0401]
773.534	16.0619	PG(18:1/18:1)_A	324543	88727.4	[M-H]-	Glycerophospholipids [GP]	Glycerophosphoglycerols [GP04]	Diacylglycerophosphoglycerols [GP0401]
771.519	14.5351	PG(18:1/18:2)_A	198733	47469.5	[M-H]-	Glycerophospholipids [GP]	Glycerophosphoglycerols [GP04]	Diacylglycerophosphoglycerols [GP0401]
769.503	13.309	PG(18:2/18:2)_A	35544.1	17358	[M-H]-	Glycerophospholipids [GP]	Glycerophosphoglycerols [GP04]	Diacylglycerophosphoglycerols [GP0401]
835.535	16.7181	PI(16:0/18:1)	72795.3	10600.4	[M-H]-	Glycerophospholipids [GP]	Glycerophosphoinositols [GP06]	Diacylglycerophosphoinositols [GP0601]
863.566	18.6516	PI(18:0/18:1)	136494	21515.9	[M-H]-	Glycerophospholipids [GP]	Glycerophosphoinositols [GP06]	Diacylglycerophosphoinositols [GP0601]
861.55	17.2251	PI(18:0/18:2)	111978	15003.2	[M-H]-	Glycerophospholipids [GP]	Glycerophosphoinositols [GP06]	Diacylglycerophosphoinositols [GP0601]
861.551	16.9123	PI(18:1/18:1)	133593	26328	[M-H]-	Glycerophospholipids [GP]	Glycerophosphoinositols [GP06]	Diacylglycerophosphoinositols [GP0601]
859.535	15.4	PI(18:1/18:2)	55894.4	10989.2	[M-H]-	Glycerophospholipids [GP]	Glycerophosphoinositols [GP06]	Diacylglycerophosphoinositols [GP0601]
883.535	15.1208	PI(18:1/20:4)	50937	11481.1	[M-H]-	Glycerophospholipids [GP]	Glycerophosphoinositols [GP06]	Diacylglycerophosphoinositols [GP0601]
