# Supplementary material for: Insights into pulmonary phosphate homeostasis and osteoclastogenesis emerge from the study of pulmonary alveolar microlithiasis
Source: Nat Commun. 2023 Mar 2;14:1205. doi: 10.1038/s41467-023-36810-8 (PMC9981730; doi:10.1038/s41467-023-36810-8)
Supplement: Supplementary file 7 — Supplementary Data 4 [file 41467_2023_36810_MOESM7_ESM.xlsx]

## Sheet: Sheet1
Gene	FDR.P	Efsize	FoldChange	PAM Freq	Con Freq	PAM AvgExpr	Con AvgExpr		notes:	Efsize = Frequencty Ratio
COL1A1	0	14.1501	25.9654	0.248683	0.0175747	0.479151	0.0184534			FoldChange = Avg Expression Ratio
FAM3B	0	9.98368	16.0519	0.377239	0.0377856	0.804004	0.0500879			up-regulate in PAM
CCZ1B	0	7.70887	8.90802	0.21677	0.0281195	0.258317	0.0289982			down-regulate in PAM
DNAJC5B	0	6.74134	11.6624	0.420593	0.0623902	1.04531	0.0896309			Ostoclast-related
FAM134B	0	6.60512	10.2652	0.458528	0.06942	0.929098	0.0905097
IGLL5	0	6.58142	11.8411	0.248683	0.0377856	1.1966	0.101054
CXCL5	0	6.22182	14.0353	0.393647	0.0632689	2.46666	0.175747
SOBP	0	6.18457	8.48479	0.266295	0.043058	0.38025	0.0448155
FOLR1	0	6.04104	7.03462	0.281349	0.0465729	0.482162	0.0685413
SPARC	0	5.81358	10.4317	0.561945	0.0966608	1.55833	0.149385
PAQR5	0	5.19151	5.85723	0.269156	0.0518453	0.349992	0.059754
CD109	0	5.09551	6.127	0.210447	0.0413005	0.253048	0.0413005
SQLE	0	5.08443	4.49339	0.223393	0.0439367	0.343519	0.0764499
FAM213A	0	5.02504	10.842	0.649104	0.129174	1.87686	0.173111
ZDHHC19	0	4.82984	6.59189	0.415927	0.086116	0.857293	0.130053
ATP6V0D2	0	4.82018	6.3798	0.338853	0.0702988	0.672738	0.105448
ASRGL1	0	4.74564	5.40774	0.350294	0.0738137	0.494204	0.0913884
NRP2	0	4.67896	6.11407	0.407045	0.0869947	0.676953	0.110721
ACOT1	0	4.63217	6.95213	0.407045	0.0878735	0.702544	0.101054
C14orf1	0	4.41014	5.40796	0.317778	0.0720562	0.484721	0.0896309
ACAT2	0	4.32367	6.67663	0.349541	0.0808436	0.686437	0.102812
C8B	0	4.31079	4.32341	0.23107	0.0536028	0.383712	0.0887522
PON2	0	4.26503	5.75969	0.472226	0.110721	0.789553	0.137083
GNG11	0	4.17895	6.20722	0.260726	0.0623902	0.605449	0.0975395
ERAP2	0	4.11573	5.01334	0.285714	0.06942	0.365648	0.072935
DHCR24	0	4.01051	5.64452	0.317176	0.0790861	0.491043	0.0869947
MAP1LC3A	0	3.84345	4.38313	0.263435	0.0685413	0.33509	0.0764499
ST6GALNAC2	0	3.8422	4.42286	0.236339	0.0615114	0.299262	0.0676626
DNASE2B	0	3.65273	6.03817	0.597019	0.163445	2.57339	0.426186
SPP1	0	3.57732	4.46405	0.534397	0.149385	16.3303	3.65817
HPGD	0	3.51812	6.24235	0.714135	0.202988	2.48487	0.398067
FAIM	0	3.48245	5.02071	0.428421	0.123023	0.873551	0.173989
FN1	0	3.48087	13.395	0.948216	0.272408	21.093	1.57469
HLA-DQB2	0	3.48	4.58741	0.21406	0.0615114	0.491796	0.107206
SLC47A1	0	3.39301	3.35764	0.277284	0.0817223	0.368809	0.109842
CDCA7L	0	3.3901	3.52265	0.226404	0.0667838	0.269306	0.0764499
SCARB1	0	3.33701	3.91984	0.28737	0.086116	0.378895	0.0966608
GNG12	0	3.23176	3.5376	0.252747	0.0782074	0.320187	0.0905097
NBPF1	0	3.20637	3.90285	0.29866	0.0931459	0.3944	0.101054
DCSTAMP	0	3.15998	4.29922	0.360981	0.114236	0.627126	0.14587
HIPK2	0	3.11781	4.6313	0.561644	0.180141	1.04998	0.226714
GPX3	0	2.97795	5.21313	0.573084	0.192443	1.43384	0.275044
SLC1A3	0	2.97699	4.161	0.546741	0.183656	0.947012	0.227592
IDNK	0	2.94524	3.40931	0.282101	0.0957821	0.365498	0.107206
EXOSC6	5.85734e-276	2.93609	2.84893	0.203824	0.06942	0.230318	0.0808436
ADTRP	0	2.90485	3.9416	0.592202	0.203866	1.56902	0.398067
MME	0	2.90272	3.30009	0.45913	0.158172	0.823574	0.249561
TPGS2	0	2.8957	3.50611	0.36896	0.127417	0.508355	0.144991
LPIN2	0	2.89334	3.4083	0.345778	0.119508	0.488183	0.143234
MOSPD1	0	2.89082	3.32141	0.325154	0.112478	0.458227	0.137961
CCDC58	4.6463e-308	2.88212	3.22781	0.230468	0.0799649	0.269457	0.0834798
GPD1	0	2.87785	3.84985	0.680265	0.23638	2.53048	0.657293
HES2	2.19891e-305	2.87271	2.20226	0.229715	0.0799649	0.348337	0.158172
DHFR	0	2.87112	3.24443	0.252296	0.0878735	0.327864	0.101054
HSD17B8	1.71137e-270	2.86837	3.10217	0.206684	0.0720562	0.25079	0.0808436
HPGDS	0	2.86726	2.67722	0.451001	0.157293	1.03748	0.387522
PRKCDBP	0	2.85966	3.25084	0.253801	0.0887522	0.365648	0.112478
IFT57	4.44941e-280	2.8485	3.07648	0.215264	0.0755712	0.262231	0.0852373
CCL23	0	2.84236	2.5531	0.379648	0.133568	0.697727	0.273286
CTSW	0	2.83326	2.93349	0.383411	0.135325	0.665061	0.226714
MLF1	1.20326e-298	2.81018	3.02271	0.232124	0.0826011	0.284209	0.0940246
TMEM14A	0	2.80965	3.61215	0.437001	0.155536	0.666566	0.184534
WWTR1	0	2.80304	2.70359	0.421195	0.150264	0.686587	0.253954
GALNT12	0	2.80052	3.1318	0.283005	0.101054	0.390787	0.12478
RFNG	0	2.78246	3.1288	0.242059	0.0869947	0.291435	0.0931459
TEX14	0	2.76173	3.1692	0.339756	0.123023	0.579256	0.182777
IFI27L1	3.87676e-269	2.75425	2.93108	0.217823	0.0790861	0.257564	0.0878735
HENMT1	0	2.70445	2.99718	0.256661	0.0949033	0.318681	0.106327
SLC46A3	5.47471e-263	2.69488	3.14473	0.220232	0.0817223	0.270811	0.086116
RBP4	0	2.675	2.66622	0.745145	0.278559	6.07045	2.2768
PHYKPL	0	2.67196	3.23154	0.361584	0.135325	0.479904	0.148506
PSD3	2.83672e-244	2.67164	2.72869	0.208942	0.0782074	0.268553	0.0984183
CRYL1	0	2.66639	3.13265	0.30694	0.115114	0.412916	0.13181
EGLN1	0	2.66361	2.94079	0.264489	0.099297	0.325606	0.110721
FARP1	0	2.66319	2.92632	0.278489	0.104569	0.375433	0.128295
AIG1	0	2.63714	3.67114	0.393949	0.149385	0.62261	0.169596
GTPBP6	0	2.62848	3.11618	0.376487	0.143234	0.517537	0.166081
AK3	0	2.62417	3.33341	0.412765	0.157293	0.600482	0.180141
FBXO9	0	2.62358	3.04253	0.292789	0.111599	0.379648	0.12478
MPEG1	9.5865e-298	2.62055	3.03308	0.255607	0.0975395	0.343821	0.113357
LSAMP	0	2.59778	2.76785	0.333283	0.128295	0.510763	0.184534
ECHDC2	0	2.59538	2.92981	0.303327	0.116872	0.401626	0.137083
SERINC2	0	2.5841	3.45968	0.483667	0.18717	0.839079	0.242531
MGAT5	3.53947e-220	2.5754	2.55983	0.201415	0.0782074	0.236188	0.0922671
GSTZ1	6.58474e-264	2.55993	2.96378	0.238446	0.0931459	0.294295	0.099297
CENPV	0	2.55883	3.01315	0.285564	0.111599	0.386572	0.128295
PIK3IP1	4.71341e-260	2.547	3.02502	0.237242	0.0931459	0.318982	0.105448
ITGB5	2.30071e-265	2.54583	2.63589	0.241608	0.0949033	0.317327	0.120387
PGM1	0	2.53409	2.79558	0.300617	0.118629	0.400421	0.143234
C2	0	2.5336	3.50821	0.518742	0.204745	1.39034	0.396309
FAM89A	0	2.53322	4.11829	0.712329	0.281195	1.88906	0.458699
SLC35E3	0	2.53038	3.18971	0.398013	0.157293	0.597019	0.18717
LONRF1	1.04569e-279	2.51106	2.77101	0.258166	0.102812	0.318982	0.115114
GMPR	0	2.50393	2.46788	0.292639	0.116872	0.427217	0.173111
UBASH3B	0	2.50285	3.3882	0.558633	0.223199	1.04802	0.309315
DGCR6	1.06946e-261	2.49773	2.76165	0.245823	0.0984183	0.300918	0.108963
GTF2H2	4.5396e-253	2.48708	2.82146	0.240403	0.0966608	0.29008	0.102812
PSME4	0	2.4787	3.57648	0.56631	0.228471	1.12826	0.315466
TCN2	0	2.47672	3.60144	0.437453	0.176626	0.81966	0.227592
JAKMIP2	2.69538e-292	2.46711	2.56873	0.275327	0.111599	0.433389	0.168717
SDC2	0	2.45859	5.41806	0.349992	0.142355	1.86633	0.344464
GPAA1	0	2.45027	3.32327	0.525365	0.214411	0.899443	0.27065
SEC22C	0	2.4484	3.03635	0.367906	0.150264	0.522956	0.172232
HILPDA	2.02627e-256	2.44705	2.30737	0.249435	0.101933	0.328466	0.142355
SMPD1	2.01221e-217	2.44241	2.54204	0.21677	0.0887522	0.263586	0.103691
MGMT	0	2.44016	3.90941	0.658287	0.269772	1.381	0.353251
ECI2	0	2.431	2.80445	0.324703	0.133568	0.438657	0.156415
DCAF6	2.8148e-293	2.42536	2.47332	0.283456	0.116872	0.367304	0.148506
ZMYND15	0	2.42405	3.0245	0.411109	0.169596	0.624567	0.206503
ABCG2	8.1486e-272	2.41599	2.6707	0.2675	0.110721	0.377841	0.141476
NOTCH2NL	0	2.41121	2.92158	0.394099	0.163445	0.564805	0.193322
ALKBH3	5.91754e-232	2.40757	2.64123	0.234834	0.0975395	0.283155	0.107206
BAG5	0	2.40167	2.79606	0.322896	0.134446	0.427518	0.1529
GLRX5	0	2.39968	3.28877	0.529279	0.220562	0.846756	0.257469
PTCRA	0	2.39602	3.38009	0.471624	0.196837	0.861358	0.254833
CCBL2	1.21651e-289	2.39454	2.75996	0.286166	0.119508	0.371067	0.134446
BPHL	8.07477e-244	2.39106	2.57597	0.24793	0.103691	0.305585	0.118629
KLHDC2	0	2.38666	2.79169	0.308294	0.129174	0.397411	0.142355
MLPH	0	2.37996	2.27876	0.644137	0.27065	1.62397	0.712654
MARCH2	0	2.37319	3.53841	0.625621	0.26362	1.18154	0.333919
DDX28	6.86805e-220	2.3659	2.5984	0.230769	0.0975395	0.285413	0.109842
CBR4	1.12052e-237	2.36376	2.63024	0.247177	0.104569	0.300467	0.114236
FGL2	0	2.35864	2.91288	0.393798	0.16696	0.678308	0.232865
RTN1	7.35571e-189	2.35811	2.6061	0.203071	0.086116	0.247328	0.0949033
SSBP4	0	2.34818	2.79988	0.338401	0.144112	0.457625	0.163445
SULT1A1	0	2.34473	3.04625	0.401776	0.171353	0.663857	0.217926
TMEM254	1.06564e-194	2.33844	2.47715	0.211651	0.0905097	0.245973	0.099297
A2M	0	2.33407	2.89474	0.344573	0.147627	0.597772	0.206503
CCDC159	5.54248e-193	2.33179	2.33513	0.211049	0.0905097	0.250339	0.107206
DHRS3	0	2.33101	3.03671	0.573536	0.246046	1.0834	0.356766
MIF4GD	0	2.32337	3.3948	0.555321	0.239016	1.05901	0.311951
SEL1L3	3.59127e-182	2.32218	2.57914	0.202017	0.0869947	0.244769	0.0949033
MANBAL	5.42994e-242	2.32008	2.53117	0.258919	0.111599	0.326961	0.129174
ACOT4	0	2.31518	2.72114	0.415023	0.179262	0.662351	0.243409
TBC1D1	0	2.30715	2.58038	0.346681	0.150264	0.469366	0.181898
PRKCH	1.94171e-211	2.30596	2.46893	0.233027	0.101054	0.284209	0.115114
FAM118B	2.09273e-265	2.30287	2.72402	0.283306	0.123023	0.363842	0.133568
KIAA1430	5.07055e-227	2.30082	2.66678	0.248683	0.108084	0.314015	0.11775
CBX6	4.02359e-178	2.29724	2.60077	0.201867	0.0878735	0.251392	0.0966608
MYO6	2.0324e-307	2.29704	2.61266	0.320939	0.139719	0.456872	0.174868
GRK6	1.8819e-285	2.2894	2.81206	0.303778	0.132689	0.42255	0.150264
IFI27	7.06352e-249	2.28792	4.08527	0.271414	0.118629	5.48532	1.34271
CHD1L	0	2.28095	2.72521	0.362788	0.159051	0.49571	0.181898
C12orf49	1.98422e-290	2.27895	2.70456	0.310402	0.136204	0.42541	0.157293
RNF14	5.53997e-201	2.2766	2.46821	0.22806	0.100176	0.271112	0.109842
WRB	1.32478e-250	2.27418	2.45795	0.275779	0.121265	0.341261	0.13884
CA2	0	2.26912	4.80554	0.478549	0.210896	2.51678	0.523726
CBWD2	1.66148e-202	2.26068	2.4926	0.232425	0.102812	0.282553	0.113357
NME4	0	2.26002	2.80432	0.381304	0.168717	0.559386	0.199473
RNF144B	0	2.25925	2.68026	0.337498	0.149385	0.452205	0.168717
SLC2A8	7.50597e-171	2.25923	2.46176	0.200512	0.0887522	0.233629	0.0949033
WIPI1	9.45125e-200	2.25802	2.56962	0.230167	0.101933	0.291284	0.113357
FHL1	0	2.25677	3.00785	0.559235	0.247803	1.25019	0.415641
HLA-DOA	0	2.25257	2.52616	0.397862	0.176626	0.594912	0.235501
PDGFC	3.28106e-226	2.25204	2.45542	0.257263	0.114236	0.317176	0.129174
MTMR11	0	2.25095	2.45994	0.367906	0.163445	0.600933	0.244288
NAGLU	2.19356e-237	2.24842	2.65355	0.268704	0.119508	0.347433	0.130931
YPEL3	1.68218e-173	2.24677	2.74396	0.205329	0.0913884	0.272467	0.099297
UBA5	1.99044e-192	2.23892	2.41437	0.226253	0.101054	0.271564	0.112478
GSTM4	6.47578e-247	2.23419	2.62423	0.280747	0.125659	0.36896	0.140598
ATL3	0	2.22701	2.65182	0.344423	0.154657	0.461388	0.173989
XPA	4.47362e-260	2.22474	2.38249	0.295198	0.132689	0.385218	0.161687
CDCP1	0	2.22417	2.99872	0.472979	0.212654	0.819509	0.273286
SLC22A18	1.03248e-253	2.21896	2.65274	0.290531	0.130931	0.393949	0.148506
TMEM128	0	2.21878	2.86386	0.48743	0.219684	0.757489	0.264499
STK16	9.10316e-220	2.20783	2.40402	0.259973	0.11775	0.316875	0.13181
ZFYVE21	0	2.19794	2.63902	0.432636	0.196837	0.635406	0.240773
SMAP2	0	2.19521	2.96969	0.509258	0.231986	0.863766	0.290861
HIBADH	0	2.19319	2.60388	0.449044	0.204745	0.697877	0.268014
EVI5	0	2.1915	2.66892	0.371669	0.169596	0.530032	0.198594
ADCK2	4.05471e-231	2.18987	2.48235	0.275177	0.125659	0.346831	0.139719
LGMN	0	2.18666	4.85337	0.497667	0.227592	2.04712	0.421793
GPR137B	0	2.18278	3.03225	0.646395	0.296134	1.41487	0.466608
LINC01094	1.35385e-191	2.17727	2.24925	0.237242	0.108963	0.304381	0.135325
HSD17B14	0	2.17669	2.99164	0.547042	0.251318	1.11727	0.373462
PCGF5	0	2.1697	2.92951	0.541472	0.249561	0.919012	0.313708
SEPT10	1.12605e-240	2.16319	2.25329	0.290832	0.134446	0.374229	0.166081
ZNF226	5.09028e-177	2.16313	2.38793	0.224296	0.103691	0.276983	0.115993
RAD51C	3.71571e-248	2.16263	2.46018	0.298359	0.137961	0.389131	0.158172
ITPR2	2.80511e-183	2.15458	2.3293	0.232877	0.108084	0.28451	0.122144
SPTLC2	0	2.15256	2.64966	0.404787	0.188049	0.568117	0.214411
PNRC2	1.0698e-199	2.15101	2.37316	0.251392	0.116872	0.298209	0.125659
RARS2	1.46523e-164	2.14817	2.33891	0.213307	0.099297	0.254855	0.108963
CD5L	7.82125e-157	2.14371	2.04743	0.205329	0.0957821	0.260876	0.127417
SLC44A2	0	2.14308	2.37312	0.372874	0.173989	0.567214	0.239016
GSKIP	1.22977e-187	2.14001	2.30433	0.240705	0.112478	0.291585	0.126538
NUDT18	1.57109e-181	2.13656	2.43183	0.234683	0.109842	0.294897	0.121265
AMDHD2	0	2.13585	2.43305	0.409152	0.191564	0.622159	0.255712
RAB22A	0	2.13574	2.67175	0.429776	0.20123	0.610417	0.228471
MSMO1	1.29428e-283	2.1352	2.85804	0.339606	0.159051	0.642932	0.224956
ACO1	0	2.13496	2.33783	0.502785	0.235501	0.936776	0.400703
DCUN1D5	0	2.13368	2.85127	0.523107	0.245167	0.851874	0.29877
FADS1	5.80409e-177	2.1323	2.28864	0.230468	0.108084	0.329821	0.144112
PDCL	0	2.12874	3.38753	0.609815	0.286467	1.39907	0.413005
SC5D	5.64522e-249	2.1263	2.4293	0.308294	0.144991	0.424808	0.174868
FAHD2A	1.31954e-177	2.12285	2.17904	0.233178	0.109842	0.28722	0.13181
SESN1	1.24564e-154	2.11535	2.46061	0.208189	0.0984183	0.261629	0.106327
IFRD2	4.74068e-249	2.1128	2.31699	0.311907	0.147627	0.403131	0.173989
RNF8	8.33469e-198	2.11239	2.23683	0.258016	0.122144	0.308596	0.137961
TANC2	0	2.10756	2.54899	0.403733	0.191564	0.613729	0.240773
KAL1	1.15192e-240	2.10553	2.15359	0.305284	0.144991	0.397411	0.184534
PLEKHA3	9.47994e-233	2.10358	2.26983	0.297607	0.141476	0.374981	0.165202
CCNC	0	2.10127	2.41695	0.374831	0.178383	0.507602	0.210018
TULP4	1.58953e-151	2.09663	2.23386	0.208189	0.099297	0.245371	0.109842
HDAC3	1.35397e-184	2.09661	2.23372	0.246876	0.11775	0.300316	0.134446
MMAB	3.33383e-286	2.09496	2.48507	0.353455	0.168717	0.508806	0.204745
APTX	7.38003e-160	2.09313	2.2386	0.218877	0.104569	0.261629	0.116872
SRD5A3	0	2.08245	2.95854	0.550805	0.264499	1.05811	0.357645
FCHO2	6.64369e-301	2.08186	2.44165	0.371368	0.178383	0.542827	0.22232
PRPSAP1	1.24467e-205	2.08082	2.42351	0.274274	0.13181	0.362035	0.149385
TCTN3	3.59242e-144	2.07885	2.17942	0.20277	0.0975395	0.241307	0.110721
NMRAL1	6.05689e-267	2.0778	2.28411	0.339606	0.163445	0.43956	0.192443
MSRB2	0	2.07769	3.28878	0.739425	0.355888	1.75132	0.532513
TRAPPC2P1	3.54677e-227	2.07554	2.1936	0.299112	0.144112	0.385519	0.175747
PEX2	0	2.06894	2.46322	0.39997	0.193322	0.554117	0.224956
SPOCD1	0	2.06779	2.70802	0.463345	0.224077	1.08987	0.40246
BDH2	3.27654e-168	2.06765	2.27383	0.234382	0.113357	0.299714	0.13181
FHIT	2.82786e-142	2.06487	2.09288	0.203221	0.0984183	0.237242	0.113357
PROS1	1.4269e-168	2.0636	1.9247	0.235737	0.114236	0.287521	0.149385
MACC1	1.09354e-241	2.06056	2.04668	0.318681	0.154657	0.478398	0.233743
ZFAND1	0	2.06033	2.45181	0.401927	0.195079	0.579557	0.23638
TTC39B	3.78706e-208	2.06009	2.15115	0.282403	0.137083	0.379949	0.176626
ATG4A	1.10612e-185	2.05932	2.29404	0.256962	0.12478	0.324552	0.141476
OPTN	0	2.05723	2.2665	0.404938	0.196837	0.665212	0.293497
SEPN1	0	2.0564	2.39479	0.440915	0.214411	0.71549	0.29877
DHRS7B	3.07613e-187	2.05451	2.23962	0.259973	0.126538	0.320789	0.143234
DTD1	1.11539e-229	2.04773	2.36299	0.309499	0.151142	0.40283	0.170475
B3GNT7	0	2.04738	2.78915	0.555924	0.271529	1.24507	0.446397
UROS	0	2.04535	2.75925	0.535601	0.261863	0.906819	0.328647
PPM1B	0	2.04526	2.5716	0.50143	0.245167	0.781876	0.304042
VGLL4	2.39113e-160	2.04499	2.23419	0.230017	0.112478	0.280747	0.125659
GIMAP4	0	2.04247	2.4116	0.46485	0.227592	0.765016	0.317223
ATP10A	2.74487e-182	2.03904	1.90996	0.258016	0.126538	0.337348	0.176626
YEATS4	9.77984e-280	2.03638	2.28058	0.365046	0.179262	0.519043	0.227592
TRAPPC12	5.32531e-202	2.03401	2.2554	0.282403	0.13884	0.358723	0.159051
SLC35C2	3.43264e-271	2.03343	2.36435	0.357369	0.175747	0.482011	0.203866
DNAJC30	2.1093e-136	2.02865	2.14411	0.203221	0.100176	0.233629	0.108963
FUCA1	0	2.02829	3.33469	0.623815	0.307557	1.55306	0.465729
PIGX	3.20233e-210	2.02663	2.16815	0.293843	0.144991	0.371519	0.171353
PDCD7	9.40459e-192	2.02659	2.18604	0.272467	0.134446	0.353455	0.161687
PIGH	7.08794e-139	2.02202	2.19115	0.207888	0.102812	0.248382	0.113357
ZSWIM7	0	2.02134	2.8291	0.628782	0.311072	1.18335	0.418278
CCDC50	0	2.01955	2.53837	0.58031	0.287346	1.03944	0.40949
SLC16A10	2.08613e-184	2.01801	1.9464	0.265994	0.13181	0.377992	0.1942
GMPR2	0	2.01755	2.3481	0.405991	0.20123	0.598374	0.254833
HRAS	4.89599e-233	2.01617	2.27687	0.322445	0.15993	0.426163	0.18717
KMO	0	2.01456	2.2661	0.449646	0.223199	0.776607	0.342707
NSMCE4A	4.01373e-199	2.01314	2.22145	0.284811	0.141476	0.361132	0.162566
CCDC104	1.12486e-227	2.01097	2.02854	0.318079	0.158172	0.438507	0.216169
LILRB1	6.1523e-178	2.00708	2.24384	0.261027	0.130053	0.341111	0.152021
BECN1	0	2.00655	2.59658	0.430227	0.214411	0.652567	0.251318
C3orf14	1.25496e-261	2.00651	2.1991	0.356164	0.177504	0.510161	0.231986
ARV1	8.28453e-215	2.00619	2.19578	0.304983	0.152021	0.391691	0.178383
EBP	0	2.00535	2.6791	0.491645	0.245167	0.939335	0.350615
CCL18	0	2.00458	10.5284	0.974108	0.48594	76.7336	7.28822
HDDC3	6.84447e-193	2.00398	2.19861	0.279994	0.139719	0.361283	0.164323
ATL1	1.15264e-135	2.00343	1.99444	0.207737	0.103691	0.264639	0.132689
THAP11	3.48624e-147	2.00174	2.3374	0.223393	0.111599	0.277284	0.118629
GSTT1	0	-2008.08	-Inf	0.000150534	0.302285	0	0.524605
SLC39A4	0	-431.97	-567.69	0.000602138	0.260105	0.000602138	0.341828
HLA-DRB5	0	-71.1913	-1214.63	0.0138492	0.98594	0.0138492	16.8216
OSM	0	-50.1704	-100.317	0.00556977	0.279438	0.00812886	0.815466
MYLIP	2.64662e-248	-20.4699	-23.4246	0.0112901	0.231107	0.0117417	0.275044
SNORD3B-2	5.01909e-183	-13.4149	-16.0939	0.0156556	0.210018	0.0161072	0.259227
HSPA1B	0	-11.5654	-25.6474	0.048171	0.557118	0.0566009	1.45167
ADM	0	-10.449	-22.4632	0.0602138	0.629174	0.0763209	1.71441
DUSP2	2.03029e-146	-9.28505	-12.9555	0.0224296	0.20826	0.0295047	0.38225
EREG	3.83167e-236	-8.2522	-17.2134	0.0418486	0.345343	0.0558483	0.961336
CCL2	4.03434e-142	-7.52571	-18.1298	0.030709	0.231107	0.229113	4.15378
ABCA1	1.1047e-210	-7.1717	-7.62497	0.0474183	0.34007	0.0629234	0.479789
IGFBP2	0	-6.97555	-14.0284	0.0718049	0.500879	0.199006	2.79174
TNFSF10	4.85063e-202	-6.87919	-8.99755	0.0489237	0.336555	0.0600632	0.540422
IL8	1.63245e-253	-6.28353	-10.1442	0.0689448	0.433216	0.258919	2.62654
CCL20	4.2873e-109	-5.72342	-9.55346	0.0385368	0.220562	0.123438	1.17926
IER3	1.88307e-285	-5.54462	-11.3973	0.0930303	0.515817	0.117116	1.3348
P2RY11	1.08764e-101	-4.88885	-6.15985	0.048171	0.235501	0.0517838	0.318981
CD69	8.7365e-148	-4.64368	-7.98235	0.0736113	0.341828	0.0970947	0.775044
KCNQ1OT1	1.72317e-87	-4.55649	-5.23356	0.0480205	0.218805	0.052386	0.274165
NFKBID	1.16943e-97	-4.4658	-5.60158	0.0550956	0.246046	0.0596116	0.333919
PIM1	9.28191e-240	-4.38537	-7.11752	0.120428	0.52812	0.148276	1.05536
FCN1	1.69858e-148	-4.331	-4.91489	0.0839982	0.363796	0.218124	1.07206
ID3	1.30113e-244	-4.19337	-8.62258	0.132019	0.553603	0.177631	1.53163
EGR1	2.65246e-121	-4.00587	-5.22182	0.0820412	0.328647	0.121331	0.633568
HEBP2	4.39278e-111	-3.96719	-4.71672	0.0775252	0.307557	0.0901701	0.425308
LIMD2	3.09962e-86	-3.85164	-4.02264	0.0659341	0.253954	0.105073	0.422671
NR4A1	2.27925e-107	-3.83697	-5.29506	0.0803854	0.308436	0.0955893	0.506151
ICAM1	3.44264e-101	-3.79771	-4.32646	0.0779768	0.296134	0.0936324	0.405097
VCAN	4.28219e-218	-3.67351	-6.2593	0.153093	0.56239	0.281198	1.76011
CLEC5A	4.85621e-121	-3.64728	-4.89894	0.098299	0.358524	0.140449	0.688049
FCGR2B	4.19892e-68	-3.6338	-5.48272	0.0602138	0.218805	0.113955	0.62478
MRC1	1.37669e-207	-3.57614	-5.11617	0.15505	0.554482	0.182749	0.934974
FAM129B	4.12752e-66	-3.53356	-3.83122	0.0621707	0.219684	0.067891	0.260105
FOSB	4.01664e-187	-3.50482	-4.11718	0.14918	0.522847	0.215565	0.887522
MXD1	5.31029e-122	-3.46397	-4.69791	0.109589	0.379613	0.125696	0.59051
CORO1A	1.1734e-158	-3.37013	-4.37723	0.142104	0.47891	0.260575	1.1406
GADD45G	2.3488e-123	-3.28266	-4.76291	0.123137	0.404218	0.145567	0.693322
CISH	6.62203e-114	-3.23645	-4.39099	0.118922	0.384886	0.136083	0.59754
NR4A2	6.40527e-143	-3.16788	-4.12823	0.148126	0.469244	0.188168	0.776801
HIST2H2AA3	2.16432e-130	-3.07108	-4.01627	0.147072	0.45167	0.180942	0.726714
CDKN1A	4.03219e-154	-3.05447	-3.90026	0.168297	0.51406	0.271263	1.058
APOC2	6.78327e-71	-3.04897	-5.54102	0.0910733	0.27768	0.183802	1.01845
CSRNP1	3.74363e-66	-2.98206	-3.45721	0.0901701	0.268893	0.0970947	0.335677
HIST1H1C	2.02961e-67	-2.9233	-3.82397	0.0958904	0.280316	0.108234	0.413884
H2AFX	1.90747e-56	-2.90294	-3.21537	0.0835466	0.242531	0.091826	0.295255
MT-ATP8	2.48893e-46	-2.89997	-3.25093	0.0702996	0.203866	0.0740629	0.240773
PHLDA2	5.20827e-125	-2.85752	-3.92679	0.165136	0.47188	0.224898	0.883128
SOCS3	3.70071e-113	-2.81846	-3.5518	0.15776	0.44464	0.24221	0.860281
TOB1	6.20855e-83	-2.77777	-3.13088	0.127804	0.355009	0.153244	0.479789
HEXIM1	7.04756e-132	-2.70795	-3.78697	0.191781	0.519332	0.226705	0.858524
RGS2	8.58887e-195	-2.67708	-5.39982	0.252747	0.676626	0.443775	2.39631
METTL9	1.48607e-208	-2.66665	-4.61601	0.264941	0.706503	0.387777	1.78998
NFKBIE	1.08917e-48	-2.66492	-3.24691	0.0900196	0.239895	0.100406	0.326011
ATF3	1.01695e-94	-2.65542	-3.12133	0.156857	0.41652	0.240705	0.751318
CLK1	8.95801e-148	-2.63084	-3.57394	0.21978	0.578207	0.272919	0.975395
TAGAP	4.81411e-55	-2.61969	-3.00168	0.10432	0.273286	0.116514	0.349736
GPR183	3.16785e-52	-2.58588	-3.76142	0.102966	0.266257	0.242963	0.913884
ANPEP	8.65529e-126	-2.47104	-2.76222	0.224748	0.55536	0.353756	0.977153
IGFLR1	5.03714e-56	-2.46996	-3.03418	0.122384	0.302285	0.136986	0.415641
THBD	1.55716e-95	-2.45443	-3.67951	0.188319	0.462214	0.310703	1.14323
BOLA2B	2.11681e-44	-2.45155	-2.70825	0.102514	0.251318	0.110643	0.299649
TSC22D2	7.10583e-47	-2.44927	-2.67862	0.107632	0.26362	0.117116	0.313708
TCOF1	1.03436e-86	-2.44635	-3.66279	0.176727	0.432337	0.206082	0.754833
ITGAM	1.86752e-85	-2.35805	-2.39719	0.190426	0.449033	0.288123	0.690685
KDM6B	1.29552e-54	-2.31872	-2.69462	0.140599	0.326011	0.162728	0.438489
SLC2A3	2.55584e-112	-2.31807	-3.2834	0.239199	0.554482	0.350595	1.15114
HBEGF	3.05215e-203	-2.27053	-4.83079	0.349089	0.792619	0.625019	3.01933
INTS6	1.48936e-31	-2.23275	-2.41379	0.0979979	0.218805	0.10703	0.258348
IFITM2	1.13486e-153	-2.23262	-3.66739	0.312509	0.697715	0.43369	1.59051
IFRD1	6.26012e-150	-2.2277	-4.03343	0.309649	0.689807	0.429625	1.73286
CH25H	7.76813e-41	-2.21179	-3.25867	0.125546	0.27768	0.180942	0.589631
CCL3	7.82543e-30	-2.20263	-1.48014	0.0969442	0.213533	0.549752	0.813708
MAFF	1.58927e-39	-2.20147	-2.5653	0.123739	0.272408	0.144212	0.369947
CLEC11A	1.25244e-29	-2.2004	-2.21835	0.0966431	0.212654	0.146169	0.324253
BCL6	2.25011e-34	-2.19399	-2.34806	0.110944	0.243409	0.120879	0.283831
IER2	2.9134e-188	-2.18843	-3.9124	0.359777	0.787346	0.577902	2.26098
GADD45B	9.37913e-226	-2.15712	-4.45857	0.399217	0.86116	0.715038	3.18805
PROCR	9.60599e-67	-2.15625	-2.91704	0.197652	0.426186	0.262683	0.766257
LILRA6	2.78284e-27	-2.1416	-2.45523	0.0972452	0.20826	0.105224	0.258348
SNHG9	1.19149e-25	-2.1062	-2.30512	0.0967936	0.203866	0.105976	0.244288
PTPRE	3.20719e-78	-2.0935	-2.40821	0.237995	0.498243	0.328767	0.79174
ZNF331	2.43259e-71	-2.08619	-3.06961	0.22535	0.470123	0.305735	0.938489
ZNF90	2.23728e-44	-2.05619	-2.27893	0.164534	0.338313	0.188168	0.428822
C2orf76	4.2883e-29	-2.03649	-2.2816	0.119524	0.243409	0.131718	0.300527
ZFP36L1	8.24825e-119	-2.03006	-3.32333	0.330272	0.670475	0.508204	1.68893
PMP22	6.56156e-72	-2.02494	-2.51635	0.244317	0.494728	0.421496	1.06063
SCGB3A1	3.47619e-52	-2.00925	-2.05439	0.198555	0.398946	0.272467	0.559754
