# Supplementary material for: Insights into pulmonary phosphate homeostasis and osteoclastogenesis emerge from the study of pulmonary alveolar microlithiasis
Source: Nat Commun. 2023 Mar 2;14:1205. doi: 10.1038/s41467-023-36810-8 (PMC9981730; doi:10.1038/s41467-023-36810-8)
Supplement: Supplementary file 9 — Source Data [file 41467_2023_36810_MOESM9_ESM.xlsx]

## Sheet: Fig 1l
BALF Osteopontin (ng/mL)
	Npt2b+/+	Npt2b-/-
	70.8827	480.208
	49.0467	517.165
	49.2927	516.517
	31.79	326.144

## Sheet: Fig 1m
Serum Osteopontin (ng/mL)
	Npt2b+/+	Npt2b-/-
	32.7183	57.0312
	36.3421	62.7096
	40.6051	55.5145
	35.4959	61.6676

## Sheet: Fig 1n
Serum Osteopontin (ng/mL)
	HC	PAM
	8.0641	12.8736
	5.2038	11.705
	5.39959	13.8122
	4.69871	9.79605
	10.5829	9.57182
	8.99129	27.8506
	6.03877	20.9829
	6.06083	13.5798
	7.23737	8.17393
	6.50235	13.7559
	6.51173	5.69016
	11.9652
	6.1032
	5.70563

## Sheet: Fig 2a
BARCODES	CELL TYPE	GROUP	UMAP_1	UMAP_2
PAMCD45_neg.AAACCTGAGATATACG	AT2	PAM	-9.58654	-1.08465
PAMCD45_neg.AAACCTGAGCACCGCT	AT2	PAM	-9.46375	-0.482432
PAMCD45_neg.AAACCTGAGCAGGTCA	Macrophage	PAM	5.30217	4.58545
PAMCD45_neg.AAACCTGAGCCACTAT	AT2	PAM	-8.76928	-3.04844
PAMCD45_neg.AAACCTGAGTGTACCT	Macrophage	PAM	2.13499	2.98194
PAMCD45_neg.AAACCTGCACCAGATT	AT2	PAM	-8.76027	-2.46534
PAMCD45_neg.AAACCTGCACCCAGTG	Macrophage	PAM	2.72789	6.12791
PAMCD45_neg.AAACCTGCACGGTAGA	AT2	PAM	-9.13255	-1.79671
PAMCD45_neg.AAACCTGCAGGAATGC	Macrophage	PAM	2.8913	6.10424
PAMCD45_neg.AAACCTGGTACGACCC	AT2	PAM	-8.66364	-3.35848
PAMCD45_neg.AAACCTGGTCTTCAAG	AT2	PAM	-9.24283	-0.99795
PAMCD45_neg.AAACCTGTCATCTGCC	AT2	PAM	-10.5491	-2.1719
PAMCD45_neg.AAACCTGTCATGCATG	Macrophage	PAM	4.32043	5.67114
PAMCD45_neg.AAACCTGTCATGTAGC	Macrophage	PAM	3.29762	3.1367
PAMCD45_neg.AAACCTGTCCGGGTGT	Macrophage	PAM	2.1921	3.5256
PAMCD45_neg.AAACCTGTCTGTACGA	Macrophage	PAM	4.75816	6.16465
PAMCD45_neg.AAACGGGAGCACAGGT	Macrophage	PAM	0.450735	4.39806
PAMCD45_neg.AAACGGGAGCAGATCG	Macrophage	PAM	1.66709	5.034
PAMCD45_neg.AAACGGGAGCGTAATA	Macrophage	PAM	1.58872	6.42543
PAMCD45_neg.AAACGGGAGGGAGTAA	AT2	PAM	-10.0493	-2.42054
PAMCD45_neg.AAACGGGAGGTGATTA	Macrophage	PAM	1.67753	6.56793
PAMCD45_neg.AAACGGGCACAACTGT	AT2	PAM	-9.69994	-1.7034
PAMCD45_neg.AAACGGGCACCCTATC	Macrophage	PAM	3.88833	4.13865
PAMCD45_neg.AAACGGGCACCTCGGA	Macrophage	PAM	4.44931	2.61834
PAMCD45_neg.AAACGGGCACGTGAGA	Macrophage	PAM	3.93021	3.38001
PAMCD45_neg.AAACGGGCAGCCTGTG	AT2	PAM	-9.58181	-0.978782
PAMCD45_neg.AAACGGGCAGGGTATG	AT2	PAM	-9.79451	-3.51967
PAMCD45_neg.AAACGGGGTACATGTC	Club/Basal	PAM	-8.70589	-5.62056
PAMCD45_neg.AAACGGGGTACCGGCT	AT2	PAM	-11.3697	-1.13293
PAMCD45_neg.AAACGGGGTCGTGGCT	Ciliated	PAM	-7.3704	-10.2475
PAMCD45_neg.AAACGGGGTGCACTTA	AT2	PAM	-9.94746	-2.53392
PAMCD45_neg.AAACGGGGTGTTTGTG	Macrophage	PAM	5.35801	5.6255
PAMCD45_neg.AAACGGGTCCTGCCAT	Macrophage	PAM	3.49568	2.84677
PAMCD45_neg.AAACGGGTCCTTGGTC	Macrophage	PAM	3.60468	-2.22671
PAMCD45_neg.AAAGATGAGACTAGGC	Proliferating Macrophage	PAM	-3.04618	2.33325
PAMCD45_neg.AAAGATGAGCGTTGCC	Macrophage	PAM	1.17992	2.91634
PAMCD45_neg.AAAGATGAGGCCCTCA	AT2	PAM	-10.4358	-3.13457
PAMCD45_neg.AAAGATGAGGGATGGG	AT1	PAM	-9.9312	-4.84109
PAMCD45_neg.AAAGATGAGGTGCTTT	Macrophage	PAM	1.66002	1.6308
PAMCD45_neg.AAAGATGCACAAGTAA	Macrophage	PAM	4.5658	6.69987
PAMCD45_neg.AAAGATGCACAGATTC	AT2	PAM	-9.54291	-1.35668
PAMCD45_neg.AAAGATGCATCCTAGA	AT2	PAM	-9.78626	-2.87695
PAMCD45_neg.AAAGATGCATTTGCTT	AT2	PAM	-8.58243	-2.85721
PAMCD45_neg.AAAGATGGTACCATCA	Club/Basal	PAM	-7.93252	-6.54194
PAMCD45_neg.AAAGATGGTCCGTCAG	Macrophage	PAM	3.95745	5.57228
PAMCD45_neg.AAAGATGGTTATTCTC	Macrophage	PAM	0.941192	1.74119
PAMCD45_neg.AAAGCAAAGACGCACA	Macrophage	PAM	3.18018	3.87851
PAMCD45_neg.AAAGCAAAGCTAAACA	AT2	PAM	-8.2676	-1.18067
PAMCD45_neg.AAAGCAACATCACGTA	AT2	PAM	-10.1698	-4.03559
PAMCD45_neg.AAAGCAACATCAGTCA	Macrophage	PAM	0.516377	5.50739
PAMCD45_neg.AAAGCAAGTCCCTTGT	Macrophage	PAM	5.70323	1.21419
PAMCD45_neg.AAAGCAAGTTGTACAC	AT2	PAM	-9.86617	-2.60079
PAMCD45_neg.AAAGCAATCCCTCTTT	Macrophage	PAM	2.76775	6.38218
PAMCD45_neg.AAAGCAATCCTGTACC	AT2	PAM	-8.53875	-3.62736
PAMCD45_neg.AAAGCAATCCTTTCGG	AT2	PAM	-10.8699	-2.09674
PAMCD45_neg.AAAGTAGAGACAGACC	AT2	PAM	-7.87036	-1.23622
PAMCD45_neg.AAAGTAGAGAGCCCAA	Macrophage	PAM	2.79047	2.39008
PAMCD45_neg.AAAGTAGAGCGTAGTG	Macrophage	PAM	1.44616	6.40104
PAMCD45_neg.AAAGTAGAGGCGTACA	Macrophage	PAM	2.1885	3.87052
PAMCD45_neg.AAAGTAGCAAGCTGGA	Club/Basal	PAM	-9.01221	-5.43908
PAMCD45_neg.AAAGTAGCAAGGTTCT	Macrophage	PAM	3.69862	4.47136
PAMCD45_neg.AAAGTAGCACCCATTC	AT2	PAM	-8.78395	-2.09348
PAMCD45_neg.AAAGTAGGTGACTACT	Club/Basal	PAM	-9.00621	-5.44325
PAMCD45_neg.AAAGTAGTCACGACTA	AT2	PAM	-10.3611	-2.52781
PAMCD45_neg.AAAGTAGTCACTATTC	Macrophage	PAM	2.56364	5.53927
PAMCD45_neg.AAAGTAGTCCTATGTT	AT2	PAM	-9.5181	-3.0924
PAMCD45_neg.AAAGTAGTCGTCTGAA	AT2	PAM	-9.92156	-1.33913
PAMCD45_neg.AAAGTAGTCTATCCCG	Macrophage	PAM	3.29284	3.53987
PAMCD45_neg.AAATGCCAGCCGTCGT	AT2	PAM	-9.4723	-2.92537
PAMCD45_neg.AAATGCCAGCTCAACT	AT2	PAM	-10.9753	-1.21427
PAMCD45_neg.AAATGCCAGGTCATCT	Macrophage	PAM	1.36469	6.53228
PAMCD45_neg.AAATGCCAGTGCTGCC	AT2	PAM	-8.24367	-1.29251
PAMCD45_neg.AAATGCCCATTCCTCG	Macrophage	PAM	1.52328	3.41946
PAMCD45_neg.AAATGCCGTCCCTTGT	Macrophage	PAM	3.18748	0.270564
PAMCD45_neg.AAATGCCGTCTCTTAT	AT2	PAM	-10.318	-3.14526
PAMCD45_neg.AAATGCCGTTAGGGTG	AT2	PAM	-10.4583	-2.38511
PAMCD45_neg.AAATGCCTCAATCTCT	AT2	PAM	-9.15541	-1.75943
PAMCD45_neg.AACACGTAGCAGATCG	AT2	PAM	-9.29242	-1.77079
PAMCD45_neg.AACACGTAGTCGTTTG	AT2	PAM	-8.42939	-2.28889
PAMCD45_neg.AACACGTAGTTAGCGG	AT2	PAM	-10.5101	-1.89163
PAMCD45_neg.AACACGTCAAGTAATG	Macrophage	PAM	2.84143	3.67253
PAMCD45_neg.AACACGTCACGCTTTC	Macrophage	PAM	2.66738	5.62117
PAMCD45_neg.AACACGTCATCCTAGA	AT2	PAM	-9.98688	-1.34471
PAMCD45_neg.AACACGTGTATAAACG	AT2	PAM	-9.81946	-1.06877
PAMCD45_neg.AACACGTGTATAGGTA	Macrophage	PAM	3.19136	6.21398
PAMCD45_neg.AACACGTGTCGCGTGT	Macrophage	PAM	1.19311	6.16638
PAMCD45_neg.AACACGTGTCTCCATC	Macrophage	PAM	3.36713	6.0912
PAMCD45_neg.AACACGTGTGTAACGG	Macrophage	PAM	0.550617	4.71782
PAMCD45_neg.AACACGTTCCTATGTT	AT2	PAM	-10.1557	-2.43033
PAMCD45_neg.AACACGTTCGCGGATC	Macrophage	PAM	1.82553	6.58213
PAMCD45_neg.AACCATGAGATCTGCT	AT2	PAM	-9.18646	-0.662341
PAMCD45_neg.AACCATGAGCAATATG	Macrophage	PAM	5.5333	1.28266
PAMCD45_neg.AACCATGAGCTAGTCT	AT2	PAM	-10.0029	-1.43015
PAMCD45_neg.AACCATGAGGTGATAT	AT2	PAM	-9.60121	-3.51985
PAMCD45_neg.AACCATGAGTGTTGAA	AT2	PAM	-8.98502	-2.54619
PAMCD45_neg.AACCATGCAGAGCCAA	Macrophage	PAM	3.96716	2.70221
PAMCD45_neg.AACCATGCATCACGAT	Lymphatic	PAM	-4.01804	-8.25291
PAMCD45_neg.AACCATGGTGCGATAG	AT2	PAM	-9.58703	-0.820737
PAMCD45_neg.AACCATGGTTCCACAA	AT2	PAM	-9.29079	-1.05059
PAMCD45_neg.AACCATGTCGCATGAT	Macrophage	PAM	5.08755	6.39273
PAMCD45_neg.AACCATGTCGCTGATA	AT2	PAM	-10.2129	-2.88561
PAMCD45_neg.AACCGCGAGACAAAGG	AT2	PAM	-9.80674	-2.33512
PAMCD45_neg.AACCGCGAGAGTGACC	AT2	PAM	-9.98818	-3.54401
PAMCD45_neg.AACCGCGCAATAGAGT	AT2	PAM	-8.92392	-2.96134
PAMCD45_neg.AACCGCGCATAAAGGT	Ciliated	PAM	-6.99235	-10.5345
PAMCD45_neg.AACCGCGGTCAGCTAT	Proliferating Macrophage	PAM	-1.36158	3.77375
PAMCD45_neg.AACCGCGTCCGCATAA	Macrophage	PAM	5.63406	2.54131
PAMCD45_neg.AACCGCGTCTGTCCGT	Macrophage	PAM	5.29633	1.36228
PAMCD45_neg.AACCGCGTCTTGACGA	Macrophage	PAM	2.82653	2.86598
PAMCD45_neg.AACCGCGTCTTGGGTA	AT2	PAM	-8.74128	-1.23356
PAMCD45_neg.AACGTTGAGACAGGCT	AT2	PAM	-11.0552	-2.58869
PAMCD45_neg.AACGTTGAGGAGCGAG	Macrophage	PAM	2.28123	5.46793
PAMCD45_neg.AACGTTGAGTGTTAGA	Macrophage	PAM	2.98443	5.52157
PAMCD45_neg.AACGTTGCATGGTAGG	AT2	PAM	-9.80301	-2.96378
PAMCD45_neg.AACGTTGGTACCGTTA	Macrophage	PAM	2.27333	2.91058
PAMCD45_neg.AACGTTGGTCTGCGGT	Macrophage	PAM	3.27245	5.73345
PAMCD45_neg.AACGTTGGTCTTGCGG	AT2	PAM	-10.0517	-2.82291
PAMCD45_neg.AACGTTGGTTAAGATG	AT2	PAM	-9.10561	-0.928997
PAMCD45_neg.AACGTTGTCAATACCG	Macrophage	PAM	6.17993	0.54666
PAMCD45_neg.AACGTTGTCATGTAGC	AT2	PAM	-8.66999	-1.28075
PAMCD45_neg.AACGTTGTCGACCAGC	AT2	PAM	-10.911	-2.29018
PAMCD45_neg.AACGTTGTCTTCGGTC	AT2	PAM	-11.0487	-2.28465
PAMCD45_neg.AACTCAGAGACCACGA	AT1	PAM	-10.0677	-5.91351
PAMCD45_neg.AACTCAGAGTTTCCTT	AT2	PAM	-8.07184	-2.85352
PAMCD45_neg.AACTCAGCACAGAGGT	AT2	PAM	-10.6432	-2.17432
PAMCD45_neg.AACTCAGCACGCATCG	Macrophage	PAM	3.44263	5.24065
PAMCD45_neg.AACTCAGCAGGGTTAG	AT2	PAM	-8.39359	-2.24453
PAMCD45_neg.AACTCAGGTACAGTTC	Macrophage	PAM	3.88834	6.30474
PAMCD45_neg.AACTCAGGTAGAAGGA	AT2	PAM	-8.25158	-2.56872
PAMCD45_neg.AACTCAGGTCCATCCT	AT1	PAM	-9.96391	-5.72446
PAMCD45_neg.AACTCAGGTCTAAACC	AT2	PAM	-8.84841	-0.823073
PAMCD45_neg.AACTCAGGTTAAGAAC	Macrophage	PAM	4.7691	5.85199
PAMCD45_neg.AACTCAGGTTAGAACA	AT2	PAM	-8.90726	-1.41179
PAMCD45_neg.AACTCAGTCACATAGC	AT2	PAM	-8.73705	-1.22801
PAMCD45_neg.AACTCAGTCAGGCGAA	Macrophage	PAM	5.17385	5.76372
PAMCD45_neg.AACTCAGTCCGTACAA	AT2	PAM	-9.34144	-2.02977
PAMCD45_neg.AACTCAGTCGAGGTAG	AT2	PAM	-9.3511	-1.81391
PAMCD45_neg.AACTCCCAGACAGAGA	Macrophage	PAM	4.76663	6.00747
PAMCD45_neg.AACTCCCCATGCGCAC	AT2	PAM	-10.2259	-0.982877
PAMCD45_neg.AACTCCCGTAGTACCT	AT2	PAM	-9.19929	-1.48987
PAMCD45_neg.AACTCCCGTAGTGAAT	AT2	PAM	-8.00665	-1.65654
PAMCD45_neg.AACTCCCGTCAAAGCG	AT2	PAM	-10.5996	-3.12686
PAMCD45_neg.AACTCCCGTTATCCGA	AT1	PAM	-9.77571	-5.6192
PAMCD45_neg.AACTCCCTCCGCGGTA	AT1	PAM	-9.81398	-6.1539
PAMCD45_neg.AACTCCCTCTGCTTGC	AT2	PAM	-9.15654	-2.24231
PAMCD45_neg.AACTCTTAGAATCTCC	AT2	PAM	-9.73421	-1.95639
PAMCD45_neg.AACTCTTCAAAGTGCG	AT2	PAM	-9.27615	-3.26424
PAMCD45_neg.AACTCTTCATTGGCGC	AT2	PAM	-9.15168	-1.26434
PAMCD45_neg.AACTCTTGTCAAGCGA	AT2	PAM	-9.78398	-3.97282
PAMCD45_neg.AACTCTTGTCTTGCGG	AT2	PAM	-8.8825	-2.05321
PAMCD45_neg.AACTCTTGTGCAACGA	AT2	PAM	-9.34887	-3.67084
PAMCD45_neg.AACTCTTTCAAACAAG	AT1	PAM	-9.7512	-6.0642
PAMCD45_neg.AACTCTTTCATAACCG	AT2	PAM	-9.40984	-3.66833
PAMCD45_neg.AACTCTTTCCTCATTA	AT2	PAM	-8.38832	-1.70902
PAMCD45_neg.AACTCTTTCGTGGACC	Macrophage	PAM	5.49767	3.25803
PAMCD45_neg.AACTGGTAGTCAATAG	AT2	PAM	-10.5119	-3.05502
PAMCD45_neg.AACTGGTCAAATCCGT	Club/Basal	PAM	-9.34296	-5.67022
PAMCD45_neg.AACTGGTGTCTAAACC	AT2	PAM	-9.25089	-2.58731
PAMCD45_neg.AACTGGTGTGCAACTT	AT2	PAM	-9.43321	-3.25083
PAMCD45_neg.AACTGGTGTTTGACAC	AT2	PAM	-9.02114	-2.56378
PAMCD45_neg.AACTGGTTCAAGATCC	Macrophage	PAM	1.46097	3.27358
PAMCD45_neg.AACTGGTTCCCTAATT	Artery	PAM	-2.40332	-9.17009
PAMCD45_neg.AACTGGTTCGCAAACT	Club/Basal	PAM	-8.06908	-6.36148
PAMCD45_neg.AACTGGTTCTACTCAT	Macrophage	PAM	5.23592	4.82575
PAMCD45_neg.AACTTTCAGCTCCTTC	AT2	PAM	-9.95147	-3.96039
PAMCD45_neg.AACTTTCCAACGCACC	AT2	PAM	-9.48251	-2.06605
PAMCD45_neg.AACTTTCCACATGGGA	AT2	PAM	-10.4445	-2.44351
PAMCD45_neg.AACTTTCCATCGGGTC	Macrophage	PAM	3.80242	1.80019
PAMCD45_neg.AACTTTCCATTAACCG	Club/Basal	PAM	-7.99533	-6.47128
PAMCD45_neg.AACTTTCGTCGATTGT	Macrophage	PAM	5.06918	2.69133
PAMCD45_neg.AACTTTCTCCCATTTA	Macrophage	PAM	2.88319	3.18001
PAMCD45_neg.AACTTTCTCTAACTTC	Macrophage	PAM	4.09829	5.95079
PAMCD45_neg.AAGACCTAGGACGAAA	Proliferating Macrophage	PAM	-1.63163	3.59451
PAMCD45_neg.AAGACCTAGGATTCGG	Macrophage	PAM	3.74852	0.304975
PAMCD45_neg.AAGACCTAGGTTCCTA	AT2	PAM	-8.39568	-2.59299
PAMCD45_neg.AAGACCTAGTGAATTG	Macrophage	PAM	3.97536	4.61125
PAMCD45_neg.AAGACCTCAAGAAGAG	Ciliated	PAM	-7.02909	-10.392
PAMCD45_neg.AAGACCTCACTCGACG	Macrophage	PAM	2.66107	6.61382
PAMCD45_neg.AAGACCTCAGACGTAG	AT2	PAM	-8.99656	-4.78806
PAMCD45_neg.AAGACCTCATGGGAAC	Macrophage	PAM	3.2404	4.99116
PAMCD45_neg.AAGACCTGTACAGACG	Ciliated	PAM	-6.78566	-10.4345
PAMCD45_neg.AAGACCTGTCTAGCGC	AT2	PAM	-10.2931	-2.56082
PAMCD45_neg.AAGACCTGTCTCATCC	Macrophage	PAM	2.60065	4.13092
PAMCD45_neg.AAGACCTGTTAAGGGC	Macrophage	PAM	6.17858	0.536739
PAMCD45_neg.AAGACCTTCAGTACGT	Club/Basal	PAM	-8.04434	-6.33447
PAMCD45_neg.AAGCCGCAGAAGGTGA	Macrophage	PAM	1.76829	3.34046
PAMCD45_neg.AAGCCGCAGCGTGAAC	Dendritic cells	PAM	5.24071	-2.02226
PAMCD45_neg.AAGCCGCAGGAGTTGC	Macrophage	PAM	0.887461	1.95865
PAMCD45_neg.AAGCCGCAGTAACCCT	Macrophage	PAM	5.33157	3.40495
PAMCD45_neg.AAGCCGCCAGACGCCT	Macrophage	PAM	4.88226	5.63671
PAMCD45_neg.AAGCCGCCAGCCTATA	Macrophage	PAM	5.12652	3.3773
PAMCD45_neg.AAGCCGCCAGGATCGA	Club/Basal	PAM	-8.44656	-6.16572
PAMCD45_neg.AAGCCGCCATCCCATC	Macrophage	PAM	6.09542	2.77308
PAMCD45_neg.AAGCCGCGTAGGGACT	AT2	PAM	-9.07034	-2.38301
PAMCD45_neg.AAGCCGCGTGAAAGAG	AT2	PAM	-8.38572	-2.14315
PAMCD45_neg.AAGCCGCGTGGTGTAG	Macrophage	PAM	2.85804	4.73704
PAMCD45_neg.AAGCCGCTCGGCCGAT	AT1	PAM	-9.8021	-5.85272
PAMCD45_neg.AAGGAGCAGAAGGACA	AT2	PAM	-8.88595	-4.44901
PAMCD45_neg.AAGGAGCAGAGCAATT	Macrophage	PAM	4.35282	5.19115
PAMCD45_neg.AAGGAGCCAGGGTTAG	Macrophage	PAM	4.97185	5.47537
PAMCD45_neg.AAGGAGCCATCTACGA	Macrophage	PAM	0.83507	1.62441
PAMCD45_neg.AAGGAGCCATCTATGG	AT1	PAM	-10.095	-5.85933
PAMCD45_neg.AAGGAGCGTAACGACG	AT2	PAM	-9.35808	-0.55351
PAMCD45_neg.AAGGAGCTCCGAATGT	AT2	PAM	-10.2877	-0.788577
PAMCD45_neg.AAGGAGCTCTACCAGA	Club/Basal	PAM	-7.78156	-6.34846
PAMCD45_neg.AAGGAGCTCTTTACAC	AT2	PAM	-11.4662	-0.982908
PAMCD45_neg.AAGGCAGAGCTAAGAT	Macrophage	PAM	1.12872	5.82849
PAMCD45_neg.AAGGCAGAGGATTCGG	AT2	PAM	-10.8751	-1.49854
PAMCD45_neg.AAGGCAGAGGGCTTGA	Macrophage	PAM	2.56581	5.58572
PAMCD45_neg.AAGGCAGAGGTGATTA	AT2	PAM	-10.1401	-0.648531
PAMCD45_neg.AAGGCAGCAAAGAATC	Macrophage	PAM	2.46941	2.65845
PAMCD45_neg.AAGGCAGCACACTGCG	AT2	PAM	-7.53604	-1.95138
PAMCD45_neg.AAGGCAGCACCAGTTA	AT2	PAM	-8.91321	-1.01465
PAMCD45_neg.AAGGCAGCACCGAAAG	AT2	PAM	-8.21156	-2.59939
PAMCD45_neg.AAGGCAGCATGATCCA	Macrophage	PAM	1.99786	2.60838
PAMCD45_neg.AAGGCAGGTAAACCTC	Macrophage	PAM	2.08243	3.81672
PAMCD45_neg.AAGGCAGGTATAGGTA	AT2	PAM	-8.92671	-2.05383
PAMCD45_neg.AAGGTTCAGAGACGAA	Macrophage	PAM	5.08329	6.14956
PAMCD45_neg.AAGGTTCAGATATGGT	AT1	PAM	-10.0769	-5.6343
PAMCD45_neg.AAGGTTCAGGCTACGA	Macrophage	PAM	0.437952	2.87251
PAMCD45_neg.AAGGTTCAGGGTTTCT	Macrophage	PAM	1.06649	2.6927
PAMCD45_neg.AAGGTTCCACTGCCAG	AT2	PAM	-10.868	-2.36646
PAMCD45_neg.AAGGTTCCACTTCTGC	AT2	PAM	-8.30841	-3.36247
PAMCD45_neg.AAGGTTCCAGCTCCGA	Macrophage	PAM	1.94244	2.88585
PAMCD45_neg.AAGGTTCGTCTAAACC	AT2	PAM	-9.6547	-0.621739
PAMCD45_neg.AAGGTTCGTGACCAAG	Ciliated	PAM	-6.96345	-10.519
PAMCD45_neg.AAGGTTCTCATGTGGT	AT2	PAM	-10.1967	-2.05778
PAMCD45_neg.AAGGTTCTCTGAGGGA	Macrophage	PAM	3.67307	2.65578
PAMCD45_neg.AAGTCTGAGGGAGTAA	AT2	PAM	-11.3444	-1.04191
PAMCD45_neg.AAGTCTGAGTAACCCT	AT2	PAM	-7.60635	-2.0585
PAMCD45_neg.AAGTCTGCAAGCTGGA	AT1	PAM	-9.81115	-5.54341
PAMCD45_neg.AAGTCTGCACCCATGG	Macrophage	PAM	2.996	4.93375
PAMCD45_neg.AAGTCTGCATGGTCTA	Macrophage	PAM	3.79957	4.89372
PAMCD45_neg.AAGTCTGCATTGCGGC	AT2	PAM	-9.67358	-3.00982
PAMCD45_neg.AAGTCTGCATTTGCCC	Macrophage	PAM	0.871211	2.50594
PAMCD45_neg.AAGTCTGGTAGCCTCG	AT2	PAM	-8.09183	-1.56305
PAMCD45_neg.AAGTCTGGTGGTAACG	AT2	PAM	-9.51294	-1.66786
PAMCD45_neg.AAGTCTGTCAATCTCT	AT2	PAM	-11.107	-2.5761
PAMCD45_neg.AAGTCTGTCATTTGGG	AT2	PAM	-8.65754	-1.50765
PAMCD45_neg.AAGTCTGTCGAACGGA	AT2	PAM	-10.0559	-0.892952
PAMCD45_neg.AAGTCTGTCGCGCCAA	Macrophage	PAM	2.17373	2.63793
PAMCD45_neg.AAGTCTGTCGCTTAGA	AT2	PAM	-9.36633	-3.42939
PAMCD45_neg.AAGTCTGTCTTGACGA	Macrophage	PAM	3.49793	6.32176
PAMCD45_neg.AATCCAGAGAACAACT	Macrophage	PAM	5.0252	6.12623
PAMCD45_neg.AATCCAGAGAGCCCAA	AT2	PAM	-8.88962	-2.15325
PAMCD45_neg.AATCCAGAGGCAATTA	AT2	PAM	-9.90818	-2.25588
PAMCD45_neg.AATCCAGAGGTGCAAC	AT2	PAM	-9.37654	-3.11627
PAMCD45_neg.AATCCAGAGTGTGGCA	AT2	PAM	-9.5163	-0.345102
PAMCD45_neg.AATCCAGCAGCTCGAC	Macrophage	PAM	3.31237	4.7261
PAMCD45_neg.AATCCAGCATCACAAC	AT2	PAM	-9.41583	-3.09334
PAMCD45_neg.AATCCAGGTACTTGAC	AT2	PAM	-9.60859	-2.20129
PAMCD45_neg.AATCCAGGTCATGCCG	AT2	PAM	-7.72783	-1.9489
PAMCD45_neg.AATCCAGGTCGGATCC	AT1	PAM	-9.61194	-5.3769
PAMCD45_neg.AATCCAGGTCTAAAGA	Macrophage	PAM	1.82066	3.7998
PAMCD45_neg.AATCCAGGTTAAGACA	Macrophage	PAM	2.06685	1.80808
PAMCD45_neg.AATCGGTAGGACACCA	Macrophage	PAM	2.55423	5.21588
PAMCD45_neg.AATCGGTCAGCTGGCT	AT2	PAM	-10.2148	-1.96039
PAMCD45_neg.AATCGGTGTATATGGA	AT2	PAM	-10.2832	-2.43862
PAMCD45_neg.AATCGGTGTGCAGACA	Macrophage	PAM	3.9476	7.15129
PAMCD45_neg.AATCGGTGTTTGGGCC	Macrophage	PAM	4.62353	6.45922
PAMCD45_neg.AATCGGTTCACCCGAG	AT2	PAM	-8.29946	-3.36582
PAMCD45_neg.AATCGGTTCGTGGGAA	Macrophage	PAM	1.4484	2.39961
PAMCD45_neg.ACACCAAAGAGGACGG	Macrophage	PAM	2.78611	2.11335
PAMCD45_neg.ACACCAAAGAGGGCTT	Macrophage	PAM	3.20982	4.47665
PAMCD45_neg.ACACCAAAGGCCGAAT	AT2	PAM	-9.70006	-2.21732
PAMCD45_neg.ACACCAAAGTACTTGC	AT2	PAM	-9.30159	-1.71771
PAMCD45_neg.ACACCAAAGTCAAGGC	Macrophage	PAM	0.940375	3.29794
PAMCD45_neg.ACACCAACAAATTGCC	AT1	PAM	-9.80245	-6.15263
PAMCD45_neg.ACACCAACATCCTAGA	Ciliated	PAM	-7.47393	-10.3365
PAMCD45_neg.ACACCAACATCCTTGC	AT2	PAM	-8.10892	-2.56058
PAMCD45_neg.ACACCAATCAATACCG	Cap1	PAM	-3.10262	-9.28986
PAMCD45_neg.ACACCAATCTGGAGCC	Macrophage	PAM	5.79454	3.30425
PAMCD45_neg.ACACCCTAGATAGTCA	AT2	PAM	-7.89218	-2.229
PAMCD45_neg.ACACCCTAGGCCATAG	AT2	PAM	-8.62547	-1.50999
PAMCD45_neg.ACACCCTAGGTAAACT	AT1	PAM	-10.0056	-6.24262
PAMCD45_neg.ACACCCTCAAGGACTG	AT2	PAM	-9.14226	-3.2965
PAMCD45_neg.ACACCCTCAATAGCGG	Macrophage	PAM	3.72066	6.72699
PAMCD45_neg.ACACCCTCAGACGCCT	Proliferating Macrophage	PAM	-3.25489	2.73053
PAMCD45_neg.ACACCCTGTAACGACG	Macrophage	PAM	5.29922	5.99459
PAMCD45_neg.ACACCCTGTATATGGA	AT2	PAM	-8.73771	-2.89318
PAMCD45_neg.ACACCCTGTGACGGTA	AT2	PAM	-8.85476	-3.24674
PAMCD45_neg.ACACCCTGTTCAGCGC	AT2	PAM	-9.76006	-1.99724
PAMCD45_neg.ACACCCTGTTCATGGT	Macrophage	PAM	1.9226	4.25637
PAMCD45_neg.ACACCCTGTTGTCTTT	AT1	PAM	-9.87789	-5.67634
PAMCD45_neg.ACACCCTTCCGTAGGC	AT2	PAM	-9.30756	-0.578291
PAMCD45_neg.ACACCCTTCGGTCTAA	AT2	PAM	-9.47352	-3.22956
PAMCD45_neg.ACACCGGAGCTGTTCA	Macrophage	PAM	2.86813	7.12245
PAMCD45_neg.ACACCGGGTAACGTTC	AT2	PAM	-9.22417	-2.88644
PAMCD45_neg.ACACCGGGTACCAGTT	Macrophage	PAM	1.78886	4.24096
PAMCD45_neg.ACACCGGGTACCGCTG	Macrophage	PAM	4.867	6.23307
PAMCD45_neg.ACACCGGGTCGGCATC	Macrophage	PAM	3.92382	3.97245
PAMCD45_neg.ACACCGGGTCTAGAGG	Plasma	PAM	-5.7484	-6.8582
PAMCD45_neg.ACACCGGGTTCAGACT	Proliferating Macrophage	PAM	3.13886	2.82939
PAMCD45_neg.ACACCGGGTTGTGGCC	Macrophage	PAM	5.31935	5.07834
PAMCD45_neg.ACACCGGTCTACGAGT	AT2	PAM	-9.88648	-1.46089
PAMCD45_neg.ACACCGGTCTATCGCC	Macrophage	PAM	1.50347	2.62629
PAMCD45_neg.ACACCGGTCTGCTGCT	AT2	PAM	-8.18799	-1.53501
PAMCD45_neg.ACACCGGTCTGTCCGT	AT2	PAM	-7.72155	-2.31378
PAMCD45_neg.ACACTGAAGCCAACAG	AT2	PAM	-8.57442	-1.76403
PAMCD45_neg.ACACTGAAGGCATGTG	Macrophage	PAM	3.5925	5.25839
PAMCD45_neg.ACACTGACACACATGT	Ciliated	PAM	-7.56877	-10.1979
PAMCD45_neg.ACACTGACATCGGACC	AT2	PAM	-9.54883	-2.80104
PAMCD45_neg.ACACTGACATCTCCCA	Macrophage	PAM	0.955609	4.53299
PAMCD45_neg.ACACTGAGTAAGAGAG	Macrophage	PAM	4.50262	2.37426
PAMCD45_neg.ACACTGAGTAAGGATT	AT2	PAM	-10.2799	-2.04823
PAMCD45_neg.ACACTGAGTACATCCA	AT2	PAM	-10.4756	-2.3925
PAMCD45_neg.ACACTGAGTCCCTTGT	Macrophage	PAM	3.17207	3.08778
PAMCD45_neg.ACACTGAGTGACTCAT	Macrophage	PAM	1.31209	6.47424
PAMCD45_neg.ACACTGAGTGCAGTAG	AT2	PAM	-7.95745	-1.48476
PAMCD45_neg.ACACTGAGTTACTGAC	Macrophage	PAM	0.767635	4.896
PAMCD45_neg.ACACTGAGTTTGCATG	Macrophage	PAM	2.95053	4.20202
PAMCD45_neg.ACACTGATCAATACCG	AT1	PAM	-9.49708	-4.99952
PAMCD45_neg.ACACTGATCCGCAAGC	AT2	PAM	-10.7108	-2.02832
PAMCD45_neg.ACACTGATCTGGTATG	AT2	PAM	-10.1336	-1.26996
PAMCD45_neg.ACAGCCGAGCTAACAA	Macrophage	PAM	2.95935	4.43704
PAMCD45_neg.ACAGCCGAGCTTCGCG	Macrophage	PAM	5.31104	6.35266
PAMCD45_neg.ACAGCCGAGGGAGTAA	AT2	PAM	-10.0654	-0.743585
PAMCD45_neg.ACAGCCGAGTGTTAGA	AT2	PAM	-10.0475	-2.22813
PAMCD45_neg.ACAGCCGCAACGATCT	AT2	PAM	-11.0299	-2.36586
PAMCD45_neg.ACAGCCGCACGTCTCT	Macrophage	PAM	2.78253	3.19528
PAMCD45_neg.ACAGCCGCATGGTCAT	Macrophage	PAM	3.77225	3.23663
PAMCD45_neg.ACAGCCGGTCATATGC	Proliferating Macrophage	PAM	-2.8094	3.05771
PAMCD45_neg.ACAGCCGGTCTGATTG	AT2	PAM	-9.35041	-3.79484
PAMCD45_neg.ACAGCTAAGAATAGGG	Macrophage	PAM	1.15312	5.49064
PAMCD45_neg.ACAGCTAAGACGCTTT	AT1	PAM	-10.3715	-5.95073
PAMCD45_neg.ACAGCTAAGGCACATG	Macrophage	PAM	3.6534	2.52987
PAMCD45_neg.ACAGCTACACCCATTC	AT2	PAM	-9.10806	-2.52395
PAMCD45_neg.ACAGCTACATTCGACA	Macrophage	PAM	4.20438	4.07743
PAMCD45_neg.ACAGCTAGTCCAACTA	AT2	PAM	-8.12404	-1.62025
PAMCD45_neg.ACAGCTAGTTATCACG	AT1	PAM	-10.4986	-5.99815
PAMCD45_neg.ACATACGAGCCACTAT	AT2	PAM	-8.75146	-1.5212
PAMCD45_neg.ACATACGAGGTGCAAC	Ciliated	PAM	-7.20018	-10.2008
PAMCD45_neg.ACATACGCACTACAGT	Macrophage	PAM	1.3617	3.54401
PAMCD45_neg.ACATACGCATCCTTGC	Macrophage	PAM	1.24271	4.9094
PAMCD45_neg.ACATACGGTTGTCGCG	Macrophage	PAM	3.81316	5.3521
PAMCD45_neg.ACATACGTCCTTTCTC	AT2	PAM	-9.56403	-0.918729
PAMCD45_neg.ACATACGTCGAATGCT	AT2	PAM	-9.75524	-1.03205
PAMCD45_neg.ACATACGTCTACCAGA	AT2	PAM	-10.9417	-2.31054
PAMCD45_neg.ACATACGTCTATCCTA	AT2	PAM	-9.70053	-3.28666
PAMCD45_neg.ACATCAGAGGAATGGA	Macrophage	PAM	0.747476	1.80709
PAMCD45_neg.ACATCAGAGTGAAGTT	AT2	PAM	-8.7986	-3.08018
PAMCD45_neg.ACATCAGCAGATCTGT	AT2	PAM	-11.5131	-1.0112
PAMCD45_neg.ACATCAGGTATCGCAT	AT2	PAM	-9.17942	-2.32339
PAMCD45_neg.ACATCAGTCATGTAGC	AT2	PAM	-9.84956	-1.3743
PAMCD45_neg.ACATCAGTCATTGCGA	Macrophage	PAM	4.15708	5.15122
PAMCD45_neg.ACATCAGTCCGAACGC	Macrophage	PAM	2.39468	6.59821
PAMCD45_neg.ACATCAGTCCGCATAA	Macrophage	PAM	3.44024	5.4529
PAMCD45_neg.ACATGGTAGAGACTTA	AT2	PAM	-9.52851	-3.1877
PAMCD45_neg.ACATGGTAGGCGATAC	Macrophage	PAM	4.20346	4.18695
PAMCD45_neg.ACATGGTAGTGGGCTA	Macrophage	PAM	3.23568	3.37846
PAMCD45_neg.ACATGGTCAGTATCTG	AT2	PAM	-10.1071	-3.53999
PAMCD45_neg.ACATGGTGTCATCCCT	AT2	PAM	-8.9949	-1.19089
PAMCD45_neg.ACATGGTGTCCGAACC	AT2	PAM	-9.57373	-1.69384
PAMCD45_neg.ACATGGTGTCTCATCC	AT2	PAM	-11.4665	-1.23926
PAMCD45_neg.ACATGGTTCAACACCA	AT2	PAM	-8.30482	-2.18551
PAMCD45_neg.ACCAGTAAGGACAGAA	AT2	PAM	-10.048	-2.16823
PAMCD45_neg.ACCAGTAAGGTGACCA	Macrophage	PAM	5.36069	1.89466
PAMCD45_neg.ACCAGTAAGTGGGTTG	Macrophage	PAM	4.87428	2.96242
PAMCD45_neg.ACCAGTACAACTGGCC	AT2	PAM	-10.4279	-1.98334
PAMCD45_neg.ACCAGTACAGCTGCAC	AT2	PAM	-8.75957	-1.45909
PAMCD45_neg.ACCAGTACAGCTTAAC	AT2	PAM	-8.72844	-2.29515
PAMCD45_neg.ACCAGTAGTCTCATCC	AT2	PAM	-9.47956	-4.06497
PAMCD45_neg.ACCAGTAGTGTGGTTT	Macrophage	PAM	3.42617	6.34572
PAMCD45_neg.ACCAGTAGTTCAGCGC	Macrophage	PAM	0.69999	4.53703
PAMCD45_neg.ACCAGTATCACCTTAT	Natural Killer	PAM	-0.629707	-5.97412
PAMCD45_neg.ACCAGTATCAGGTTCA	AT2	PAM	-9.9552	-2.40837
PAMCD45_neg.ACCAGTATCCGCGGTA	Macrophage	PAM	2.6318	3.39166
PAMCD45_neg.ACCAGTATCGGGAGTA	Macrophage	PAM	5.56024	3.26149
PAMCD45_neg.ACCCACTAGCCTATGT	AT2	PAM	-8.53492	-3.6351
PAMCD45_neg.ACCCACTAGGAGCGTT	AT2	PAM	-9.11275	-2.29553
PAMCD45_neg.ACCCACTAGGTGCTAG	AT2	PAM	-9.18894	-2.64641
PAMCD45_neg.ACCCACTAGTGAATTG	AT2	PAM	-9.32084	-1.17252
PAMCD45_neg.ACCCACTCAAGTCTAC	Macrophage	PAM	0.608422	4.46447
PAMCD45_neg.ACCCACTCACGTCTCT	Macrophage	PAM	0.948124	4.64864
PAMCD45_neg.ACCCACTCATTAGGCT	AT2	PAM	-9.062	-1.31121
PAMCD45_neg.ACCCACTGTCGACTGC	Macrophage	PAM	5.87569	0.703912
PAMCD45_neg.ACCCACTTCAATAAGG	Macrophage	PAM	3.43876	4.72969
PAMCD45_neg.ACCCACTTCAGCTCTC	Macrophage	PAM	2.15272	5.37949
PAMCD45_neg.ACCCACTTCATGGTCA	Ciliated	PAM	-7.4616	-10.2492
PAMCD45_neg.ACCCACTTCCATGCTC	AT2	PAM	-7.90429	-1.98577
PAMCD45_neg.ACCCACTTCCCATTAT	AT2	PAM	-11.28	-2.74402
PAMCD45_neg.ACCCACTTCCTATGTT	Macrophage	PAM	1.22566	6.42461
PAMCD45_neg.ACCCACTTCTCGATGA	AT2	PAM	-10.9214	-1.76036
PAMCD45_neg.ACCGTAAAGATATACG	AT2	PAM	-11.019	-2.05123
PAMCD45_neg.ACCGTAAAGATCCTGT	Ciliated	PAM	-7.25976	-10.4598
PAMCD45_neg.ACCGTAAAGCAGCCTC	AT2	PAM	-8.0074	-1.99305
PAMCD45_neg.ACCGTAAAGCAGGTCA	AT2	PAM	-8.38119	-1.88916
PAMCD45_neg.ACCGTAAAGGCATGTG	AT2	PAM	-9.29503	-2.23466
PAMCD45_neg.ACCGTAAAGTCCGTAT	AT2	PAM	-8.49955	-3.39386
PAMCD45_neg.ACCGTAAAGTTAAGTG	AT2	PAM	-9.59241	-0.639317
PAMCD45_neg.ACCGTAACAATCCAAC	B cells	PAM	-3.30809	-5.92343
PAMCD45_neg.ACCGTAACAATGGACG	Ciliated	PAM	-7.06333	-10.4843
PAMCD45_neg.ACCGTAACACTGCCAG	AT2	PAM	-9.09674	-1.80166
PAMCD45_neg.ACCGTAACATACCATG	Macrophage	PAM	3.10952	5.75672
PAMCD45_neg.ACCGTAAGTAAATACG	AT2	PAM	-9.03974	-1.70074
PAMCD45_neg.ACCGTAAGTCAACTGT	Club/Basal	PAM	-8.31114	-6.02
PAMCD45_neg.ACCGTAAGTCTGGTCG	Macrophage	PAM	1.89668	2.72536
PAMCD45_neg.ACCGTAATCACCAGGC	AT2	PAM	-8.55899	-1.43727
PAMCD45_neg.ACCGTAATCCTCTAGC	Macrophage	PAM	3.33764	4.11293
PAMCD45_neg.ACCGTAATCCTGTACC	AT2	PAM	-9.51622	-2.99121
PAMCD45_neg.ACCGTAATCGTGTAGT	AT2	PAM	-8.92977	-3.15608
PAMCD45_neg.ACCGTAATCGTTACAG	AT2	PAM	-8.02999	-2.4484
PAMCD45_neg.ACCTTTAAGAAACGCC	Macrophage	PAM	0.895819	6.43737
PAMCD45_neg.ACCTTTAAGCTTCGCG	Macrophage	PAM	2.91789	4.58405
PAMCD45_neg.ACCTTTAAGGCTACGA	Macrophage	PAM	4.03437	2.69454
PAMCD45_neg.ACCTTTAAGGTAGCTG	AT2	PAM	-10.5698	-1.28402
PAMCD45_neg.ACCTTTACAAGACGTG	AT2	PAM	-8.39101	-2.17634
PAMCD45_neg.ACCTTTACACATCTTT	AT2	PAM	-8.44336	-1.85186
PAMCD45_neg.ACCTTTACATTACGAC	AT2	PAM	-10.8332	-2.84295
PAMCD45_neg.ACCTTTAGTCGTCTTC	AT2	PAM	-9.82715	-2.02343
PAMCD45_neg.ACCTTTAGTCTAGCCG	Macrophage	PAM	2.08202	4.02866
PAMCD45_neg.ACCTTTAGTCTGCCAG	Macrophage	PAM	3.21383	6.11092
PAMCD45_neg.ACCTTTAGTTAAGTAG	AT2	PAM	-9.34027	-0.756694
PAMCD45_neg.ACCTTTATCACTATTC	AT2	PAM	-9.59639	-2.80049
PAMCD45_neg.ACCTTTATCGGTCCGA	Macrophage	PAM	2.63482	4.10396
PAMCD45_neg.ACGAGCCAGACACTAA	AT2	PAM	-9.09033	-1.91283
PAMCD45_neg.ACGAGCCAGGCGTACA	AT2	PAM	-7.58194	-1.91049
PAMCD45_neg.ACGAGCCAGGTAAACT	AT2	PAM	-10.528	-1.3792
PAMCD45_neg.ACGAGCCAGGTGCAAC	AT2	PAM	-10.1598	-2.47312
PAMCD45_neg.ACGAGCCAGTCAAGCG	AT2	PAM	-9.73474	-1.25612
PAMCD45_neg.ACGAGCCAGTCCAGGA	AT2	PAM	-10.8072	-1.4315
PAMCD45_neg.ACGAGCCCAGCTTAAC	Club/Basal	PAM	-8.60314	-5.73227
PAMCD45_neg.ACGAGCCGTCTGATCA	AT2	PAM	-9.86783	-2.38998
PAMCD45_neg.ACGAGCCGTGCATCTA	AT2	PAM	-9.96028	-3.18245
PAMCD45_neg.ACGAGCCTCGCGCCAA	AT2	PAM	-8.98843	-1.62414
PAMCD45_neg.ACGAGCCTCTTCAACT	AT2	PAM	-8.92345	-3.98892
PAMCD45_neg.ACGAGCCTCTTGCAAG	AT1	PAM	-9.72564	-5.67195
PAMCD45_neg.ACGAGGAAGACAGAGA	Macrophage	PAM	3.02304	6.12083
PAMCD45_neg.ACGAGGACAGAAGCAC	AT2	PAM	-9.63957	-2.72881
PAMCD45_neg.ACGAGGACAGTCCTTC	Macrophage	PAM	3.68541	4.36728
PAMCD45_neg.ACGAGGAGTACATCCA	AT2	PAM	-9.17287	-0.857881
PAMCD45_neg.ACGAGGAGTAGCTGCC	Ciliated	PAM	-7.59877	-10.3164
PAMCD45_neg.ACGAGGAGTGCCTTGG	Macrophage	PAM	2.19612	3.78299
PAMCD45_neg.ACGAGGAGTGGAAAGA	Macrophage	PAM	3.99103	6.86365
PAMCD45_neg.ACGAGGAGTGTGACCC	Macrophage	PAM	1.26138	2.98581
PAMCD45_neg.ACGAGGATCAGTGTTG	Macrophage	PAM	4.25853	5.55089
PAMCD45_neg.ACGAGGATCCAGTAGT	Macrophage	PAM	5.85919	0.85457
PAMCD45_neg.ACGAGGATCCTCATTA	Macrophage	PAM	3.73999	5.59744
PAMCD45_neg.ACGATACCAACAACCT	AT2	PAM	-10.082	-1.38738
PAMCD45_neg.ACGATACCATCCCATC	AT2	PAM	-9.25202	-2.65586
PAMCD45_neg.ACGATACTCACATGCA	AT2	PAM	-8.82962	-2.0802
PAMCD45_neg.ACGATACTCAGATAAG	Macrophage	PAM	5.00655	3.33517
PAMCD45_neg.ACGATACTCATCGATG	Macrophage	PAM	1.98121	3.7788
PAMCD45_neg.ACGATACTCTGTGCAA	Macrophage	PAM	3.77507	5.37739
PAMCD45_neg.ACGATGTAGAAACCGC	AT2	PAM	-8.9454	-1.67829
PAMCD45_neg.ACGATGTAGAGTCTGG	Macrophage	PAM	4.65664	4.62344
PAMCD45_neg.ACGATGTAGGAATTAC	Macrophage	PAM	3.38173	5.88784
PAMCD45_neg.ACGATGTCAGCGAACA	AT2	PAM	-8.18981	-1.83412
PAMCD45_neg.ACGATGTCAGCTCGCA	AT2	PAM	-10.7234	-2.22393
PAMCD45_neg.ACGATGTCATCTACGA	Macrophage	PAM	5.08646	2.96065
PAMCD45_neg.ACGATGTCATGTCTCC	Macrophage	PAM	5.05007	5.95519
PAMCD45_neg.ACGATGTGTCAGCTAT	AT2	PAM	-8.45397	-1.06843
PAMCD45_neg.ACGATGTGTGTTTGGT	Macrophage	PAM	5.83294	1.02049
PAMCD45_neg.ACGATGTTCGCCGTGA	Macrophage	PAM	2.85865	2.36688
PAMCD45_neg.ACGATGTTCGTAGGAG	AT2	PAM	-10.4473	-1.48992
PAMCD45_neg.ACGATGTTCTCGCATC	Proliferating Macrophage	PAM	-3.34023	2.70347
PAMCD45_neg.ACGATGTTCTTTCCTC	Macrophage	PAM	5.59353	1.77255
PAMCD45_neg.ACGCAGCAGAGATGAG	Macrophage	PAM	5.24996	3.96159
PAMCD45_neg.ACGCAGCAGCCACTAT	AT2	PAM	-8.94384	-3.21637
PAMCD45_neg.ACGCAGCAGCCCAACC	Proliferating Macrophage	PAM	-0.819045	3.99869
PAMCD45_neg.ACGCAGCAGTGGTAGC	AT2	PAM	-9.51984	-1.66219
PAMCD45_neg.ACGCAGCCAAAGGTGC	AT2	PAM	-10.2361	-3.10764
PAMCD45_neg.ACGCAGCCAATAGCAA	Macrophage	PAM	3.64162	3.49297
PAMCD45_neg.ACGCAGCCAGCCACCA	Macrophage	PAM	3.92767	5.48331
PAMCD45_neg.ACGCAGCCAGTGGAGT	Macrophage	PAM	1.42394	2.61466
PAMCD45_neg.ACGCAGCCATATGGTC	Macrophage	PAM	4.61597	6.87738
PAMCD45_neg.ACGCAGCCATTTGCTT	AT2	PAM	-9.95038	-1.63644
PAMCD45_neg.ACGCAGCGTCAGCTAT	AT2	PAM	-10.3467	-1.66329
PAMCD45_neg.ACGCAGCGTTGGACCC	AT2	PAM	-11.3476	-1.56656
PAMCD45_neg.ACGCAGCTCTGAGTGT	AT2	PAM	-8.61994	-3.15492
PAMCD45_neg.ACGCCAGAGCCGATTT	Cap1	PAM	-2.71382	-8.44231
PAMCD45_neg.ACGCCAGCAAACCCAT	AT2	PAM	-9.91492	-2.21111
PAMCD45_neg.ACGCCAGCAGCGATCC	Macrophage	PAM	5.12749	3.71906
PAMCD45_neg.ACGCCAGCATTGGGCC	AT2	PAM	-10.1486	-1.51653
PAMCD45_neg.ACGCCAGCATTTCACT	AT2	PAM	-10.0373	-0.887263
PAMCD45_neg.ACGCCAGGTAGGCTGA	AT2	PAM	-10.1171	-1.02121
PAMCD45_neg.ACGCCAGGTTCCCGAG	AT2	PAM	-8.79318	-1.51884
PAMCD45_neg.ACGCCAGGTTGGGACA	AT2	PAM	-7.64433	-1.94472
PAMCD45_neg.ACGCCAGGTTGGTGGA	Macrophage	PAM	3.59886	3.2249
PAMCD45_neg.ACGCCAGTCAACCAAC	AT2	PAM	-9.37182	-1.98081
PAMCD45_neg.ACGCCAGTCACAATGC	Macrophage	PAM	3.25359	1.11817
PAMCD45_neg.ACGCCAGTCACGATGT	Macrophage	PAM	2.81838	6.64005
PAMCD45_neg.ACGCCAGTCCCTGACT	Macrophage	PAM	3.35586	3.40203
PAMCD45_neg.ACGCCAGTCCTATGTT	Macrophage	PAM	3.92091	5.84428
PAMCD45_neg.ACGCCAGTCTTATCTG	Macrophage	PAM	4.76837	6.10311
PAMCD45_neg.ACGCCGAAGCACACAG	AT2	PAM	-8.63815	-0.974795
PAMCD45_neg.ACGCCGACAAACTGCT	AT2	PAM	-9.27275	-0.993436
PAMCD45_neg.ACGCCGACACAAGTAA	AT2	PAM	-9.77488	-3.47391
PAMCD45_neg.ACGCCGACACCAGTTA	AT2	PAM	-10.8517	-2.41364
PAMCD45_neg.ACGCCGACAGATGGCA	Macrophage	PAM	3.4426	6.3653
PAMCD45_neg.ACGCCGACATTCTCAT	AT2	PAM	-8.54416	-2.54529
PAMCD45_neg.ACGCCGAGTACCATCA	AT2	PAM	-9.86064	-2.08947
PAMCD45_neg.ACGCCGAGTCTAACGT	Macrophage	PAM	5.22723	3.20124
PAMCD45_neg.ACGCCGAGTTACGACT	AT2	PAM	-9.08277	-0.91853
PAMCD45_neg.ACGCCGAGTTTAGGAA	AT2	PAM	-9.49691	-2.89028
PAMCD45_neg.ACGCCGATCAAAGTAG	AT2	PAM	-10.021	-3.16527
PAMCD45_neg.ACGCCGATCACAACGT	AT2	PAM	-7.7549	-2.34172
PAMCD45_neg.ACGCCGATCCACTCCA	AT2	PAM	-11.4293	-1.30734
PAMCD45_neg.ACGCCGATCGAATCCA	AT2	PAM	-9.22613	-1.55581
PAMCD45_neg.ACGCCGATCGCAGGCT	Macrophage	PAM	2.42996	4.66218
PAMCD45_neg.ACGCCGATCTACGAGT	AT2	PAM	-10.7113	-2.29173
PAMCD45_neg.ACGCCGATCTGTGCAA	Macrophage	PAM	2.79283	3.61542
PAMCD45_neg.ACGGAGAAGACACTAA	Macrophage	PAM	4.99277	5.42995
PAMCD45_neg.ACGGAGAAGGCCATAG	AT2	PAM	-8.55624	-1.66535
PAMCD45_neg.ACGGAGACAACTGGCC	AT2	PAM	-8.72285	-0.893018
PAMCD45_neg.ACGGAGACAATGGAAT	AT2	PAM	-9.45455	-1.56583
PAMCD45_neg.ACGGAGACACTTCGAA	Ciliated	PAM	-7.11801	-9.85548
PAMCD45_neg.ACGGAGACAGGTTTCA	Macrophage	PAM	3.93945	6.02088
PAMCD45_neg.ACGGAGACATCCTAGA	AT2	PAM	-9.9846	-2.13615
PAMCD45_neg.ACGGAGACATTCCTGC	AT2	PAM	-8.89562	-1.73812
PAMCD45_neg.ACGGAGAGTCTAGAGG	AT2	PAM	-9.22836	-1.1011
PAMCD45_neg.ACGGAGAGTCTAGGTT	AT2	PAM	-8.25801	-3.44155
PAMCD45_neg.ACGGAGAGTCTCATCC	AT2	PAM	-8.34465	-2.15271
PAMCD45_neg.ACGGAGAGTGTGCGTC	AT2	PAM	-9.57767	-1.85093
PAMCD45_neg.ACGGAGATCATGTCCC	AT2	PAM	-10.1394	-3.83878
PAMCD45_neg.ACGGAGATCCCAGGTG	AT2	PAM	-8.5174	-2.43318
PAMCD45_neg.ACGGAGATCCTATGTT	Proliferating Macrophage	PAM	-3.13463	2.8998
PAMCD45_neg.ACGGAGATCCTGCCAT	AT2	PAM	-10.6801	-1.72025
PAMCD45_neg.ACGGAGATCGTACGGC	AT2	PAM	-9.05958	-1.8257
PAMCD45_neg.ACGGAGATCTATCCCG	AT1	PAM	-10.222	-5.90032
PAMCD45_neg.ACGGAGATCTGGTGTA	Macrophage	PAM	5.72846	1.87502
PAMCD45_neg.ACGGCCAAGGAATCGC	AT2	PAM	-8.74689	-3.42553
PAMCD45_neg.ACGGCCAAGTGTTAGA	AT2	PAM	-9.70762	-1.77264
PAMCD45_neg.ACGGCCACAACTGGCC	AT2	PAM	-10.6088	-1.8096
PAMCD45_neg.ACGGCCACACCTTGTC	AT2	PAM	-9.36179	-0.572739
PAMCD45_neg.ACGGCCACACGTGAGA	AT2	PAM	-11.2623	-1.07254
PAMCD45_neg.ACGGCCACAGCGAACA	AT2	PAM	-8.90341	-1.06418
PAMCD45_neg.ACGGCCACATGCTAGT	Macrophage	PAM	4.96678	2.29208
PAMCD45_neg.ACGGCCAGTACTTCTT	AT2	PAM	-8.98555	-1.82805
PAMCD45_neg.ACGGCCAGTGTTGGGA	Macrophage	PAM	4.42406	5.42747
PAMCD45_neg.ACGGCCATCACCGGGT	AT2	PAM	-8.91797	-3.06438
PAMCD45_neg.ACGGGCTAGACACTAA	AT2	PAM	-8.9554	-1.70243
PAMCD45_neg.ACGGGCTAGCGCCTTG	AT2	PAM	-9.60025	-0.841918
PAMCD45_neg.ACGGGCTAGCTCAACT	Macrophage	PAM	3.05617	4.88727
PAMCD45_neg.ACGGGCTAGGTGCAAC	AT2	PAM	-7.77733	-0.590713
PAMCD45_neg.ACGGGCTCAAGCGAGT	Macrophage	PAM	4.05094	5.73881
PAMCD45_neg.ACGGGCTCAGATGAGC	Macrophage	PAM	1.81394	5.5503
PAMCD45_neg.ACGGGCTTCAAGCCTA	Macrophage	PAM	0.520476	2.71023
PAMCD45_neg.ACGGGCTTCCACTCCA	Macrophage	PAM	4.72232	5.68042
PAMCD45_neg.ACGGGCTTCTGGCGAC	AT2	PAM	-7.77346	-1.59995
PAMCD45_neg.ACGGGTCAGACTGTAA	AT2	PAM	-7.66688	-1.56433
PAMCD45_neg.ACGGGTCAGGATTCGG	AT2	PAM	-9.79887	-1.19209
PAMCD45_neg.ACGGGTCAGGGCACTA	AT2	PAM	-10.0502	-1.87506
PAMCD45_neg.ACGGGTCCAAATACAG	Macrophage	PAM	4.35929	5.72949
PAMCD45_neg.ACGGGTCCACTGAAGG	AT2	PAM	-9.45154	-1.49368
PAMCD45_neg.ACGGGTCGTATATGAG	AT2	PAM	-10.5291	-1.39192
PAMCD45_neg.ACGGGTCGTATTCGTG	Macrophage	PAM	1.33484	5.61015
PAMCD45_neg.ACGGGTCGTCAGATAA	AT2	PAM	-7.4817	-1.92524
PAMCD45_neg.ACGGGTCGTCCGAGTC	AT2	PAM	-11.0625	-2.53702
PAMCD45_neg.ACGGGTCGTGCCTGGT	Macrophage	PAM	5.12345	6.13559
PAMCD45_neg.ACGGGTCGTGTTCTTT	Macrophage	PAM	1.28845	1.71339
PAMCD45_neg.ACGGGTCTCAATCTCT	Macrophage	PAM	4.27373	3.73479
PAMCD45_neg.ACGGGTCTCATGCATG	AT2	PAM	-11.4301	-1.13317
PAMCD45_neg.ACGGGTCTCATGTCCC	Macrophage	PAM	1.625	2.95651
PAMCD45_neg.ACGGGTCTCGAGAGCA	AT2	PAM	-9.16853	-2.75877
PAMCD45_neg.ACGGGTCTCGGAAATA	AT2	PAM	-9.92926	-0.496423
PAMCD45_neg.ACGTCAAAGATACACA	AT2	PAM	-10.0591	-3.26553
PAMCD45_neg.ACGTCAAAGGAGTACC	AT2	PAM	-9.42096	-1.33569
PAMCD45_neg.ACGTCAAAGGATCGCA	AT2	PAM	-10.2336	-3.42772
PAMCD45_neg.ACGTCAAAGTTTGCGT	Macrophage	PAM	2.82764	5.85416
PAMCD45_neg.ACGTCAACAAGTAATG	AT2	PAM	-8.25114	-2.05899
PAMCD45_neg.ACGTCAACACCACGTG	AT1	PAM	-9.67543	-5.00405
PAMCD45_neg.ACGTCAACAGTAGAGC	Proliferating Macrophage	PAM	-1.50718	3.69955
PAMCD45_neg.ACGTCAACAGTATAAG	AT2	PAM	-9.72044	-2.34123
PAMCD45_neg.ACGTCAACATATGAGA	AT2	PAM	-9.59783	-3.33394
PAMCD45_neg.ACGTCAACATGAAGTA	AT2	PAM	-10.4134	-2.70153
PAMCD45_neg.ACGTCAACATGCGCAC	AT1	PAM	-9.92837	-5.80128
PAMCD45_neg.ACGTCAAGTAGCACGA	Macrophage	PAM	3.25638	3.46353
PAMCD45_neg.ACGTCAAGTGACGGTA	Macrophage	PAM	3.75757	5.35956
PAMCD45_neg.ACGTCAAGTTGTCTTT	AT2	PAM	-10.4759	-2.06072
PAMCD45_neg.ACGTCAATCAGCTGGC	AT2	PAM	-9.20577	-1.49201
PAMCD45_neg.ACGTCAATCCACTCCA	Macrophage	PAM	3.79289	3.68135
PAMCD45_neg.ACGTCAATCGGAATCT	AT2	PAM	-10.4787	-0.984238
PAMCD45_neg.ACGTCAATCGTCCAGG	AT2	PAM	-9.05417	-1.1842
PAMCD45_neg.ACGTCAATCGTTTGCC	AT2	PAM	-7.5358	-1.84556
PAMCD45_neg.ACTATCTAGCAGGCTA	AT2	PAM	-10.9299	-2.30168
PAMCD45_neg.ACTATCTAGCGCCTCA	AT2	PAM	-9.1399	-3.71332
PAMCD45_neg.ACTATCTAGGATTCGG	AT2	PAM	-10.2405	-1.08664
PAMCD45_neg.ACTATCTAGTTCGCAT	Macrophage	PAM	4.64374	2.96079
PAMCD45_neg.ACTATCTCAAATACAG	Macrophage	PAM	4.73184	5.32181
PAMCD45_neg.ACTATCTCAGACGCCT	Macrophage	PAM	3.14308	5.11662
PAMCD45_neg.ACTATCTGTGCATCTA	Macrophage	PAM	3.76738	5.43126
PAMCD45_neg.ACTATCTGTGCGAAAC	AT2	PAM	-10.775	-2.17773
PAMCD45_neg.ACTATCTGTTACGACT	Macrophage	PAM	5.22718	4.80454
PAMCD45_neg.ACTATCTTCAGTTCGA	AT2	PAM	-7.96609	-2.25585
PAMCD45_neg.ACTATCTTCCTAGGGC	Macrophage	PAM	2.42057	2.51547
PAMCD45_neg.ACTATCTTCGCGTAGC	AT2	PAM	-9.70049	-1.25712
PAMCD45_neg.ACTATCTTCTATCGCC	AT2	PAM	-9.47872	-1.67144
PAMCD45_neg.ACTATCTTCTGACCTC	Macrophage	PAM	4.91204	2.66823
PAMCD45_neg.ACTGAACAGCCGTCGT	Macrophage	PAM	1.49291	5.80637
PAMCD45_neg.ACTGAACAGCTAGGCA	AT2	PAM	-11.2576	-0.987744
PAMCD45_neg.ACTGAACAGCTGATAA	Macrophage	PAM	4.18016	3.35306
PAMCD45_neg.ACTGAACAGTACACCT	Macrophage	PAM	0.857081	4.99012
PAMCD45_neg.ACTGAACAGTCGATAA	Macrophage	PAM	6.0297	3.60259
PAMCD45_neg.ACTGAACCAATGTTGC	AT2	PAM	-9.24771	-1.4043
PAMCD45_neg.ACTGAACCATAGTAAG	AT2	PAM	-9.05245	-2.46228
PAMCD45_neg.ACTGAACCATGGAATA	Macrophage	PAM	3.40253	5.18478
PAMCD45_neg.ACTGAACGTAAGTAGT	Macrophage	PAM	0.677095	1.80418
PAMCD45_neg.ACTGAACGTCCAGTAT	AT2	PAM	-10.6155	-2.59304
PAMCD45_neg.ACTGAACGTCCGAGTC	AT2	PAM	-8.40547	-2.48726
PAMCD45_neg.ACTGAACTCGAATGGG	Proliferating Macrophage	PAM	-1.31443	3.54823
PAMCD45_neg.ACTGAACTCTTCTGGC	AT2	PAM	-9.70418	-2.88748
PAMCD45_neg.ACTGAGTAGAAGGGTA	Macrophage	PAM	2.51195	2.53368
PAMCD45_neg.ACTGAGTAGCTAGGCA	AT2	PAM	-11.4814	-1.15011
PAMCD45_neg.ACTGAGTAGCTGAAAT	AT2	PAM	-9.7647	-1.33175
PAMCD45_neg.ACTGAGTAGGATGCGT	Ciliated	PAM	-6.84028	-10.0877
PAMCD45_neg.ACTGAGTAGTTAAGTG	Macrophage	PAM	4.57277	4.39997
PAMCD45_neg.ACTGAGTCACCATCCT	Macrophage	PAM	4.19837	6.15635
PAMCD45_neg.ACTGAGTGTCGAACAG	AT2	PAM	-10.753	-1.12871
PAMCD45_neg.ACTGAGTGTTAAGACA	AT2	PAM	-9.25786	-1.61306
PAMCD45_neg.ACTGAGTTCTGAAAGA	Macrophage	PAM	3.68442	4.97368
PAMCD45_neg.ACTGATGAGACTTTCG	Macrophage	PAM	4.23479	5.61831
PAMCD45_neg.ACTGATGAGGCCGAAT	AT2	PAM	-8.46607	-1.08429
PAMCD45_neg.ACTGATGAGGTGTGGT	Club/Basal	PAM	-7.88577	-6.51037
PAMCD45_neg.ACTGATGAGTGGGCTA	Cap1	PAM	-2.83378	-8.91064
PAMCD45_neg.ACTGATGCAATTGCTG	AT2	PAM	-9.10547	-4.04473
PAMCD45_neg.ACTGATGCACGTAAGG	AT2	PAM	-9.73547	-3.00969
PAMCD45_neg.ACTGATGCAGCCAGAA	Macrophage	PAM	2.95975	3.76255
PAMCD45_neg.ACTGATGCATCTACGA	AT2	PAM	-8.06507	-3.0506
PAMCD45_neg.ACTGATGGTACAGCAG	Macrophage	PAM	3.15853	6.91612
PAMCD45_neg.ACTGATGGTGATGCCC	AT2	PAM	-8.77719	-2.96738
PAMCD45_neg.ACTGATGGTGCACTTA	AT2	PAM	-9.64096	-2.70899
PAMCD45_neg.ACTGATGTCAAGGTAA	Macrophage	PAM	3.40703	4.4222
PAMCD45_neg.ACTGATGTCACCGGGT	AT2	PAM	-9.25097	-1.65623
PAMCD45_neg.ACTGATGTCTTGTCAT	AT2	PAM	-8.25789	-3.2936
PAMCD45_neg.ACTGCTCAGAGACGAA	Proliferating Macrophage	PAM	-0.782085	4.09324
PAMCD45_neg.ACTGCTCAGTCCATAC	AT2	PAM	-10.1153	-2.57564
PAMCD45_neg.ACTGCTCCACGAGAGT	Macrophage	PAM	3.04218	1.47104
PAMCD45_neg.ACTGCTCCAGATTGCT	AT2	PAM	-9.45646	-2.32493
PAMCD45_neg.ACTGCTCGTCTCCATC	AT2	PAM	-9.95452	-3.6167
PAMCD45_neg.ACTGCTCGTTACGCGC	AT1	PAM	-9.79315	-5.73389
PAMCD45_neg.ACTGCTCGTTCAGCGC	AT2	PAM	-11.2264	-1.95969
PAMCD45_neg.ACTGCTCTCACCCTCA	AT2	PAM	-8.09034	-3.1889
PAMCD45_neg.ACTGCTCTCGGATGTT	AT2	PAM	-9.39787	-0.684974
PAMCD45_neg.ACTGTCCAGATCCCGC	Macrophage	PAM	3.90767	4.65531
PAMCD45_neg.ACTGTCCAGTCGATAA	Macrophage	PAM	2.79273	4.24534
PAMCD45_neg.ACTGTCCAGTCTCAAC	Macrophage	PAM	2.41454	5.71158
PAMCD45_neg.ACTGTCCCACAGGTTT	Macrophage	PAM	4.89544	6.03958
PAMCD45_neg.ACTGTCCCACTCAGGC	Macrophage	PAM	1.95314	3.26904
PAMCD45_neg.ACTGTCCCAGGTCGTC	AT2	PAM	-8.702	-1.96191
PAMCD45_neg.ACTGTCCCAGTAAGAT	Macrophage	PAM	0.281216	3.03175
PAMCD45_neg.ACTGTCCGTACCGTAT	Ciliated	PAM	-7.19459	-9.98931
PAMCD45_neg.ACTGTCCGTAGCGTGA	Macrophage	PAM	5.94967	3.6086
PAMCD45_neg.ACTGTCCTCAGTTGAC	AT2	PAM	-8.34873	-1.6065
PAMCD45_neg.ACTGTCCTCATGCATG	Macrophage	PAM	-7.67781	-0.710146
PAMCD45_neg.ACTGTCCTCCTTGACC	Club/Basal	PAM	-8.84263	-5.55316
PAMCD45_neg.ACTGTCCTCGTCCGTT	AT2	PAM	-9.34273	-1.03231
PAMCD45_neg.ACTGTCCTCTCCTATA	AT2	PAM	-8.23967	-2.54825
PAMCD45_neg.ACTTACTCAAAGGCGT	Macrophage	PAM	0.343841	4.4682
PAMCD45_neg.ACTTACTCAGCCTGTG	Macrophage	PAM	2.69262	6.45329
PAMCD45_neg.ACTTACTGTAAATACG	Macrophage	PAM	0.358236	3.18001
PAMCD45_neg.ACTTACTGTCGAATCT	Macrophage	PAM	0.390982	2.88549
PAMCD45_neg.ACTTACTGTCGACTAT	AT1	PAM	-9.29581	-4.32135
PAMCD45_neg.ACTTACTGTCGCGGTT	AT2	PAM	-9.30127	-2.45283
PAMCD45_neg.ACTTACTGTCTGCGGT	AT2	PAM	-10.7688	-2.6255
PAMCD45_neg.ACTTACTGTTCTCATT	Macrophage	PAM	1.50289	3.02438
PAMCD45_neg.ACTTACTTCATGGTCA	AT2	PAM	-9.56543	-1.83025
PAMCD45_neg.ACTTGTTAGTGTGGCA	AT2	PAM	-9.33932	-2.23742
PAMCD45_neg.ACTTGTTCACCGAATT	Macrophage	PAM	2.20365	3.07253
PAMCD45_neg.ACTTGTTCAGTATGCT	Cap1	PAM	-2.5392	-8.81407
PAMCD45_neg.ACTTGTTCATGCCCGA	AT2	PAM	-9.08666	-3.35119
PAMCD45_neg.ACTTGTTGTAGGACAC	AT2	PAM	-8.9865	-3.29482
PAMCD45_neg.ACTTGTTGTCTTCTCG	Macrophage	PAM	3.69403	3.27434
PAMCD45_neg.ACTTGTTTCACAATGC	AT2	PAM	-9.30932	-2.61828
PAMCD45_neg.ACTTGTTTCGCACTCT	Macrophage	PAM	5.30317	5.32745
PAMCD45_neg.ACTTGTTTCGGCGCAT	AT2	PAM	-10.8499	-2.37393
PAMCD45_neg.ACTTTCAAGACCTTTG	Macrophage	PAM	5.83106	1.87424
PAMCD45_neg.ACTTTCAAGACTTGAA	AT2	PAM	-8.90801	-1.6133
PAMCD45_neg.ACTTTCAAGTGGTAAT	Macrophage	PAM	4.28605	2.58988
PAMCD45_neg.ACTTTCACAAGGCTCC	AT2	PAM	-8.69277	-1.49842
PAMCD45_neg.ACTTTCACAGCTGCAC	Macrophage	PAM	3.86354	4.51722
PAMCD45_neg.ACTTTCACATTGCGGC	AT2	PAM	-9.3776	-2.7947
PAMCD45_neg.ACTTTCAGTAAGAGAG	AT2	PAM	-10.1506	-3.78819
PAMCD45_neg.ACTTTCAGTACTTGAC	AT2	PAM	-10.4508	-1.53067
PAMCD45_neg.ACTTTCAGTCAGAGGT	AT2	PAM	-9.55345	-2.2018
PAMCD45_neg.ACTTTCAGTCTAGTCA	AT2	PAM	-7.73878	-1.942
PAMCD45_neg.ACTTTCATCATATCGG	AT2	PAM	-10.1787	-2.33937
PAMCD45_neg.ACTTTCATCCCGGATG	AT2	PAM	-8.90594	-0.9596
PAMCD45_neg.ACTTTCATCGGCTTGG	Macrophage	PAM	4.70733	6.75303
PAMCD45_neg.AGAATAGAGCGCTTAT	Macrophage	PAM	5.2774	5.39337
PAMCD45_neg.AGAATAGCAGCTGTGC	AT2	PAM	-10.6506	-2.35866
PAMCD45_neg.AGAATAGCATCTCGCT	AT2	PAM	-8.95238	-3.65525
PAMCD45_neg.AGAATAGCATGCCACG	AT2	PAM	-11.3953	-1.24238
PAMCD45_neg.AGAATAGTCATGTCCC	Macrophage	PAM	4.03367	2.82166
PAMCD45_neg.AGAATAGTCTCCAGGG	Macrophage	PAM	3.12738	1.81014
PAMCD45_neg.AGAATAGTCTGTCTAT	AT2	PAM	-10.5475	-2.91917
PAMCD45_neg.AGAATAGTCTTAGAGC	Macrophage	PAM	1.69465	3.05189
PAMCD45_neg.AGACGTTAGCGTCAAG	Macrophage	PAM	5.01418	6.37988
PAMCD45_neg.AGACGTTAGGGTCGAT	AT2	PAM	-8.39566	-3.16964
PAMCD45_neg.AGACGTTCAATACGCT	Macrophage	PAM	3.30324	4.12263
PAMCD45_neg.AGACGTTCAGCTCGAC	Macrophage	PAM	3.12593	6.81908
PAMCD45_neg.AGACGTTCAGCTTAAC	AT2	PAM	-8.83414	-2.72194
PAMCD45_neg.AGACGTTCAGTTAACC	AT2	PAM	-7.81301	-2.42334
PAMCD45_neg.AGACGTTGTAATCGTC	AT2	PAM	-9.28355	-3.85141
PAMCD45_neg.AGACGTTGTAGCAAAT	Macrophage	PAM	0.933958	2.98998
PAMCD45_neg.AGACGTTGTATAATGG	Macrophage	PAM	4.69762	4.68318
PAMCD45_neg.AGACGTTGTTAAAGAC	AT2	PAM	-8.93441	-3.001
PAMCD45_neg.AGACGTTGTTTGGGCC	Macrophage	PAM	3.89264	5.14452
PAMCD45_neg.AGACGTTTCATCGCTC	AT2	PAM	-8.05495	-2.19897
PAMCD45_neg.AGACGTTTCTCGTATT	AT2	PAM	-8.67493	-3.48661
PAMCD45_neg.AGAGCGAAGAGGGATA	AT2	PAM	-9.24075	-0.595425
PAMCD45_neg.AGAGCGAAGATAGTCA	Macrophage	PAM	0.602081	2.62983
PAMCD45_neg.AGAGCGAAGTAGTGCG	Ciliated	PAM	-7.61889	-10.303
PAMCD45_neg.AGAGCGAAGTCGTACT	AT2	PAM	-7.9756	-1.90373
PAMCD45_neg.AGAGCGACAACTTGAC	AT2	PAM	-8.14975	-1.33567
PAMCD45_neg.AGAGCGACACCGCTAG	AT2	PAM	-9.7686	-2.51514
PAMCD45_neg.AGAGCGACAGACGTAG	Macrophage	PAM	2.7512	6.15204
PAMCD45_neg.AGAGCGACAGCTGGCT	AT2	PAM	-9.37815	-2.82094
PAMCD45_neg.AGAGCGAGTACCATCA	Proliferating Macrophage	PAM	-1.36675	3.52235
PAMCD45_neg.AGAGCGAGTATAGGTA	AT2	PAM	-9.12145	-3.75063
PAMCD45_neg.AGAGCGAGTGATGCCC	Macrophage	PAM	4.38088	3.01127
PAMCD45_neg.AGAGCGATCCAGAAGG	AT2	PAM	-8.49687	-1.72161
PAMCD45_neg.AGAGCGATCCTCTAGC	AT2	PAM	-8.54874	-2.46934
PAMCD45_neg.AGAGCGATCGCCTGTT	AT2	PAM	-11.1771	-2.60429
PAMCD45_neg.AGAGCGATCGCTAGCG	AT2	PAM	-9.00342	-0.72394
PAMCD45_neg.AGAGCGATCTTGGGTA	Macrophage	PAM	4.11399	3.82007
PAMCD45_neg.AGAGCTTAGACACGAC	Macrophage	PAM	1.5134	5.62018
PAMCD45_neg.AGAGCTTAGCAAATCA	Macrophage	PAM	1.78445	3.44636
PAMCD45_neg.AGAGCTTAGCCACCTG	AT2	PAM	-9.81245	-1.43325
PAMCD45_neg.AGAGCTTAGCGCTCCA	AT2	PAM	-9.57876	-1.47716
PAMCD45_neg.AGAGCTTCACATGGGA	AT2	PAM	-10.0614	-1.9787
PAMCD45_neg.AGAGCTTCACGGACAA	AT2	PAM	-7.93242	-2.18286
PAMCD45_neg.AGAGCTTCACGGCTAC	Macrophage	PAM	1.93973	5.00891
PAMCD45_neg.AGAGCTTCAGACAAAT	AT2	PAM	-9.34958	-0.769918
PAMCD45_neg.AGAGCTTCAGCTGGCT	AT2	PAM	-8.38715	-2.55526
PAMCD45_neg.AGAGCTTCAGTCACTA	Macrophage	PAM	4.93223	6.51569
PAMCD45_neg.AGAGCTTCATCCCACT	AT2	PAM	-9.3597	-3.0784
PAMCD45_neg.AGAGCTTGTTCCACTC	Macrophage	PAM	3.1569	0.971332
PAMCD45_neg.AGAGCTTGTTGAGGTG	AT2	PAM	-8.82932	-3.8424
PAMCD45_neg.AGAGCTTGTTGGGACA	AT2	PAM	-10.7286	-2.9288
PAMCD45_neg.AGAGCTTTCCATTCTA	AT2	PAM	-9.32726	-3.74348
PAMCD45_neg.AGAGCTTTCCTTCAAT	AT1	PAM	-9.75606	-5.5702
PAMCD45_neg.AGAGCTTTCCTTTCTC	Proliferating Macrophage	PAM	-0.159005	3.68556
PAMCD45_neg.AGAGCTTTCGGTGTCG	Macrophage	PAM	3.75326	2.67136
PAMCD45_neg.AGAGTGGAGCCGTCGT	AT2	PAM	-9.47889	-3.24224
PAMCD45_neg.AGAGTGGAGGCTAGAC	AT2	PAM	-9.36296	-3.72236
PAMCD45_neg.AGAGTGGAGTGTGGCA	AT2	PAM	-7.50725	-1.63464
PAMCD45_neg.AGAGTGGAGTGTTAGA	AT2	PAM	-9.30547	-0.735353
PAMCD45_neg.AGAGTGGCAGAGCCAA	AT2	PAM	-8.80747	-2.98916
PAMCD45_neg.AGAGTGGGTACGAAAT	AT2	PAM	-8.88881	-1.38095
PAMCD45_neg.AGAGTGGGTCAACTGT	AT2	PAM	-8.97686	-1.61525
PAMCD45_neg.AGAGTGGGTCGTCTTC	AT2	PAM	-9.10376	-2.43289
PAMCD45_neg.AGAGTGGTCATCGCTC	AT2	PAM	-9.05739	-0.975341
PAMCD45_neg.AGAGTGGTCATGCAAC	Ciliated	PAM	-6.93889	-10.5118
PAMCD45_neg.AGATCTGAGAAAGTGG	AT2	PAM	-9.00676	-3.48956
PAMCD45_neg.AGATCTGAGAGGTAGA	Club/Basal	PAM	-8.55195	-5.8862
PAMCD45_neg.AGATCTGAGAGTGAGA	AT2	PAM	-10.3336	-1.57728
PAMCD45_neg.AGATCTGAGGCGATAC	AT2	PAM	-9.76179	-0.550812
PAMCD45_neg.AGATCTGGTAACGCGA	AT2	PAM	-8.81641	-2.55505
PAMCD45_neg.AGATCTGGTAGTGAAT	Macrophage	PAM	4.16928	3.55941
PAMCD45_neg.AGATCTGGTCTCACCT	Macrophage	PAM	3.29555	5.23831
PAMCD45_neg.AGATCTGGTTCCACGG	AT2	PAM	-9.04078	-1.08594
PAMCD45_neg.AGATCTGTCCAAATGC	Macrophage	PAM	3.87075	5.90675
PAMCD45_neg.AGATCTGTCCACGACG	AT2	PAM	-8.3524	-1.54631
PAMCD45_neg.AGATCTGTCGGCATCG	Macrophage	PAM	3.55499	5.40277
PAMCD45_neg.AGATCTGTCTTACCTA	AT2	PAM	-10.064	-1.59798
PAMCD45_neg.AGATTGCAGACTAGGC	Macrophage	PAM	5.79664	2.57198
PAMCD45_neg.AGATTGCAGCGTTTAC	AT2	PAM	-9.48494	-2.07666
PAMCD45_neg.AGATTGCAGTCTCAAC	Ciliated	PAM	-7.3917	-10.0902
PAMCD45_neg.AGATTGCCAAACCTAC	Macrophage	PAM	4.85853	6.19591
PAMCD45_neg.AGATTGCCACGACTCG	AT1	PAM	-9.98129	-5.94472
PAMCD45_neg.AGATTGCGTATTACCG	AT2	PAM	-8.69262	-3.00487
PAMCD45_neg.AGATTGCGTCATATGC	Ciliated	PAM	-6.89791	-10.3516
PAMCD45_neg.AGATTGCGTCTAAAGA	AT2	PAM	-8.41501	-1.37157
PAMCD45_neg.AGATTGCGTTAGGGTG	Macrophage	PAM	5.41642	6.02622
PAMCD45_neg.AGATTGCGTTCCGTCT	AT2	PAM	-8.81792	-2.70428
PAMCD45_neg.AGATTGCTCACGCGGT	Macrophage	PAM	1.88019	2.14722
PAMCD45_neg.AGATTGCTCCAGGGCT	AT2	PAM	-9.36968	-1.52319
PAMCD45_neg.AGATTGCTCTGAAAGA	Macrophage	PAM	4.68337	4.35962
PAMCD45_neg.AGCAGCCAGACAGAGA	Macrophage	PAM	0.44834	4.43511
PAMCD45_neg.AGCAGCCAGAGTACCG	Macrophage	PAM	1.33006	3.54976
PAMCD45_neg.AGCAGCCAGATCGGGT	AT2	PAM	-8.46962	-1.78109
PAMCD45_neg.AGCAGCCAGGCGACAT	AT2	PAM	-7.71003	-1.91493
PAMCD45_neg.AGCAGCCAGGTGATAT	AT2	PAM	-9.85255	-3.22216
PAMCD45_neg.AGCAGCCAGTGGGATC	AT2	PAM	-8.84025	-2.43916
PAMCD45_neg.AGCAGCCCAAGGGTCA	AT2	PAM	-11.2814	-1.30203
PAMCD45_neg.AGCAGCCCACTTAACG	Macrophage	PAM	4.03693	4.48868
PAMCD45_neg.AGCAGCCCAGTGGGAT	AT2	PAM	-10.1838	-2.14288
PAMCD45_neg.AGCAGCCGTAGCGCAA	Macrophage	PAM	3.10761	3.50767
PAMCD45_neg.AGCAGCCGTCGCGGTT	Macrophage	PAM	4.33741	6.10391
PAMCD45_neg.AGCAGCCTCATGCTCC	Artery	PAM	-3.07209	-9.28951
PAMCD45_neg.AGCAGCCTCCAGTATG	AT2	PAM	-9.55769	-0.484698
PAMCD45_neg.AGCAGCCTCGGAATCT	Macrophage	PAM	0.540417	4.64349
PAMCD45_neg.AGCAGCCTCTGAGTGT	Macrophage	PAM	3.9192	3.19837
PAMCD45_neg.AGCATACAGACGCAAC	AT2	PAM	-7.79581	-1.34706
PAMCD45_neg.AGCATACAGCATCATC	AT2	PAM	-8.26132	-1.63819
PAMCD45_neg.AGCATACAGGCCGAAT	AT2	PAM	-9.61264	-1.72192
PAMCD45_neg.AGCATACAGGGTCGAT	AT2	PAM	-10.159	-1.19088
PAMCD45_neg.AGCATACCAATGTAAG	AT1	PAM	-9.81578	-5.80692
PAMCD45_neg.AGCATACCATATACGC	Macrophage	PAM	5.3647	5.5123
PAMCD45_neg.AGCATACGTTATGCGT	Macrophage	PAM	2.76344	3.25652
PAMCD45_neg.AGCATACTCAGTGCAT	Macrophage	PAM	3.48472	6.75229
PAMCD45_neg.AGCATACTCCAGAAGG	AT2	PAM	-9.11875	-3.38115
PAMCD45_neg.AGCATACTCCCTGACT	AT1	PAM	-9.70294	-5.94091
PAMCD45_neg.AGCCTAACAAGCCGTC	AT2	PAM	-7.86261	-1.94739
PAMCD45_neg.AGCCTAACAATGGTCT	AT2	PAM	-10.7209	-2.82766
PAMCD45_neg.AGCCTAAGTCCAGTTA	AT2	PAM	-9.60781	-2.76175
PAMCD45_neg.AGCCTAAGTCTGCCAG	Macrophage	PAM	2.29158	4.08686
PAMCD45_neg.AGCGGTCCAGCGTTCG	Macrophage	PAM	2.95162	2.75777
PAMCD45_neg.AGCGGTCCATACAGCT	AT2	PAM	-11.281	-1.16728
PAMCD45_neg.AGCGGTCCATGATCCA	AT2	PAM	-10.1414	-2.11215
PAMCD45_neg.AGCGGTCGTGCAGTAG	AT2	PAM	-9.2447	-1.6033
PAMCD45_neg.AGCGGTCTCCCTAATT	Macrophage	PAM	1.01573	3.64929
PAMCD45_neg.AGCGGTCTCGCCTGAG	AT2	PAM	-10.9527	-2.33576
PAMCD45_neg.AGCGGTCTCGTCGTTC	AT2	PAM	-8.81739	-1.52153
PAMCD45_neg.AGCGGTCTCGTGGGAA	Macrophage	PAM	3.64961	4.57521
PAMCD45_neg.AGCGTATAGAATCTCC	Macrophage	PAM	1.18028	5.25884
PAMCD45_neg.AGCGTATAGCTGAACG	Macrophage	PAM	0.561251	4.09867
PAMCD45_neg.AGCGTATAGTGGTAAT	AT1	PAM	-9.78502	-5.73264
PAMCD45_neg.AGCGTATCATGCTAGT	Macrophage	PAM	0.632547	1.64598
PAMCD45_neg.AGCGTATCATGGAATA	AT2	PAM	-9.16278	-3.54649
PAMCD45_neg.AGCGTATGTCTTGCGG	Macrophage	PAM	3.81419	3.48014
PAMCD45_neg.AGCGTATGTTAGGGTG	Macrophage	PAM	5.16308	6.23632
PAMCD45_neg.AGCGTATGTTTAGCTG	AT2	PAM	-9.8065	-2.47089
PAMCD45_neg.AGCGTATTCATCGCTC	Macrophage	PAM	3.44221	4.16067
PAMCD45_neg.AGCGTATTCCTGCCAT	Macrophage	PAM	3.94288	5.51322
PAMCD45_neg.AGCGTATTCCTGTAGA	Macrophage	PAM	3.63417	1.98308
PAMCD45_neg.AGCGTATTCGTCCAGG	Macrophage	PAM	4.05664	5.02828
PAMCD45_neg.AGCGTCGAGCCACTAT	AT2	PAM	-11.2538	-1.77845
PAMCD45_neg.AGCGTCGAGGGATCTG	Macrophage	PAM	3.71174	5.61462
PAMCD45_neg.AGCGTCGCAGTGGAGT	Macrophage	PAM	1.933	5.42771
PAMCD45_neg.AGCGTCGTCATGCAAC	Macrophage	PAM	1.07673	6.55129
PAMCD45_neg.AGCGTCGTCCAAACTG	AT2	PAM	-8.0889	-1.59168
PAMCD45_neg.AGCTCCTAGAAGGTTT	Macrophage	PAM	1.26315	3.03936
PAMCD45_neg.AGCTCCTGTAAAGTCA	AT2	PAM	-8.03151	-1.45049
PAMCD45_neg.AGCTCCTGTAAGTGGC	Macrophage	PAM	4.09694	4.28438
PAMCD45_neg.AGCTCCTGTCGTGGCT	AT2	PAM	-10.9741	-2.09243
PAMCD45_neg.AGCTCCTGTTGAGTTC	Macrophage	PAM	1.06215	6.15439
PAMCD45_neg.AGCTCTCAGACGCAAC	Macrophage	PAM	2.27069	2.89171
PAMCD45_neg.AGCTCTCAGATCGATA	AT2	PAM	-10.0729	-1.77365
PAMCD45_neg.AGCTCTCAGGATATAC	AT2	PAM	-11.1283	-2.24972
PAMCD45_neg.AGCTCTCAGTCGATAA	Macrophage	PAM	4.58835	6.06133
PAMCD45_neg.AGCTCTCAGTTGTAGA	AT2	PAM	-10.358	-0.749554
PAMCD45_neg.AGCTCTCGTAGAGGAA	AT2	PAM	-9.64587	-1.27763
PAMCD45_neg.AGCTCTCGTAGGGACT	AT2	PAM	-10.0102	-3.98215
PAMCD45_neg.AGCTCTCGTCTCTCGT	AT2	PAM	-10.9404	-1.74371
PAMCD45_neg.AGCTCTCGTTCCCGAG	Macrophage	PAM	4.23485	4.97999
PAMCD45_neg.AGCTCTCTCCTAGTGA	AT2	PAM	-9.50651	-3.82971
PAMCD45_neg.AGCTCTCTCGCGTAGC	AT2	PAM	-10.5154	-2.85367
PAMCD45_neg.AGCTCTCTCGGTCTAA	AT2	PAM	-9.80067	-1.05446
PAMCD45_neg.AGCTCTCTCGTTTATC	Macrophage	PAM	4.46573	2.22193
PAMCD45_neg.AGCTTGAAGAACTGTA	Ciliated	PAM	-7.01474	-10.5153
PAMCD45_neg.AGCTTGAAGGGTCTCC	AT2	PAM	-9.53168	-3.71798
PAMCD45_neg.AGCTTGAAGTCCGGTC	Macrophage	PAM	3.48165	5.41066
PAMCD45_neg.AGCTTGACAAAGTCAA	AT2	PAM	-9.83454	-0.663716
PAMCD45_neg.AGCTTGACACGTGAGA	AT2	PAM	-11.3134	-1.17422
PAMCD45_neg.AGCTTGACATCCTAGA	AT2	PAM	-8.13517	-2.04587
PAMCD45_neg.AGCTTGAGTTATCGGT	AT2	PAM	-9.31603	-2.58203
PAMCD45_neg.AGCTTGAGTTGGTGGA	AT2	PAM	-11.0931	-1.27215
PAMCD45_neg.AGCTTGAGTTGTGGAG	Macrophage	PAM	1.25599	6.43399
PAMCD45_neg.AGCTTGATCACCGGGT	AT2	PAM	-8.86748	-3.5719
PAMCD45_neg.AGCTTGATCTTGCAAG	Macrophage	PAM	3.60452	3.263
PAMCD45_neg.AGGCCACAGCAGGCTA	Macrophage	PAM	1.35454	4.07265
PAMCD45_neg.AGGCCACAGGATGGTC	Macrophage	PAM	5.76841	3.65846
PAMCD45_neg.AGGCCACCATCATCCC	Cap1	PAM	-2.65834	-8.88494
PAMCD45_neg.AGGCCACGTACGAAAT	Macrophage	PAM	3.58501	2.64589
PAMCD45_neg.AGGCCACGTCATATCG	Macrophage	PAM	3.20219	6.09645
PAMCD45_neg.AGGCCACGTCTAGAGG	AT2	PAM	-8.18533	-1.44777
PAMCD45_neg.AGGCCACGTTCACCTC	AT2	PAM	-10.0361	-2.60163
PAMCD45_neg.AGGCCACTCAATAAGG	Macrophage	PAM	2.89732	6.77943
PAMCD45_neg.AGGCCACTCACAAACC	AT2	PAM	-8.50009	-3.15309
PAMCD45_neg.AGGCCACTCCAAGCCG	AT2	PAM	-9.38543	-1.68756
PAMCD45_neg.AGGCCGTAGACCACGA	Ciliated	PAM	-7.0721	-10.0038
PAMCD45_neg.AGGCCGTAGAGTCTGG	AT2	PAM	-10.7088	-2.04892
PAMCD45_neg.AGGCCGTAGCTAGCCC	Macrophage	PAM	1.20549	3.23516
PAMCD45_neg.AGGCCGTAGGTGCTTT	AT2	PAM	-10.7284	-1.54964
PAMCD45_neg.AGGCCGTAGTGAACAT	Macrophage	PAM	1.50099	6.41678
PAMCD45_neg.AGGCCGTCACACATGT	AT2	PAM	-7.69874	-1.99028
PAMCD45_neg.AGGCCGTCACCTTGTC	AT2	PAM	-9.69195	-1.87816
PAMCD45_neg.AGGCCGTCATGCCTAA	Macrophage	PAM	4.75533	5.18486
PAMCD45_neg.AGGCCGTCATGTCGAT	AT2	PAM	-8.02122	-2.03581
PAMCD45_neg.AGGCCGTGTAAGTTCC	Club/Basal	PAM	-7.44432	-9.4475
PAMCD45_neg.AGGCCGTGTCTAACGT	AT2	PAM	-8.28029	-3.33752
PAMCD45_neg.AGGCCGTGTGTGAAAT	AT2	PAM	-10.7197	-2.15392
PAMCD45_neg.AGGCCGTTCAAGAAGT	Macrophage	PAM	1.93039	3.07589
PAMCD45_neg.AGGCCGTTCACATAGC	Ciliated	PAM	-6.9168	-10.0325
PAMCD45_neg.AGGCCGTTCCAAAGTC	Club/Basal	PAM	-8.94449	-5.69225
PAMCD45_neg.AGGCCGTTCTAACTTC	AT2	PAM	-8.72744	-4.23278
PAMCD45_neg.AGGCCGTTCTGAGTGT	AT2	PAM	-10.1287	-2.01025
PAMCD45_neg.AGGGAGTAGCTGCAAG	AT2	PAM	-10.2972	-0.941515
PAMCD45_neg.AGGGAGTCAATGGAAT	AT2	PAM	-9.50973	-2.63526
PAMCD45_neg.AGGGAGTCAATTCCTT	Macrophage	PAM	3.40093	6.63924
PAMCD45_neg.AGGGAGTGTAAGAGGA	AT2	PAM	-8.67619	-3.75994
PAMCD45_neg.AGGGAGTGTACCGTAT	Macrophage	PAM	0.981197	1.91373
PAMCD45_neg.AGGGAGTGTACGAAAT	AT2	PAM	-9.39005	-3.73746
PAMCD45_neg.AGGGAGTGTCAACTGT	AT2	PAM	-9.70623	-1.52988
PAMCD45_neg.AGGGAGTGTCTACCTC	AT2	PAM	-8.74594	-1.66155
PAMCD45_neg.AGGGAGTGTGTGACGA	AT2	PAM	-9.49242	-1.46041
PAMCD45_neg.AGGGAGTTCTTGACGA	AT2	PAM	-10.3409	-2.16317
PAMCD45_neg.AGGGATGAGACTAGAT	AT2	PAM	-10.2984	-2.75889
PAMCD45_neg.AGGGATGAGAGCCCAA	AT2	PAM	-10.3426	-2.23822
PAMCD45_neg.AGGGATGAGCCACCTG	Macrophage	PAM	2.80427	4.32639
PAMCD45_neg.AGGGATGAGGTTCCTA	Ciliated	PAM	-7.14305	-10.4487
PAMCD45_neg.AGGGATGAGTCGATAA	Macrophage	PAM	3.66358	4.49882
PAMCD45_neg.AGGGATGAGTGATCGG	AT2	PAM	-8.83072	-1.81206
PAMCD45_neg.AGGGATGCACACCGCA	AT2	PAM	-9.74508	-3.02555
PAMCD45_neg.AGGGATGGTCGGATCC	Macrophage	PAM	3.45654	3.01468
PAMCD45_neg.AGGGATGTCAGTCCCT	Macrophage	PAM	3.37932	4.11472
PAMCD45_neg.AGGGATGTCGCGATCG	AT2	PAM	-8.89274	-2.04354
PAMCD45_neg.AGGGATGTCGGCTTGG	AT2	PAM	-8.14127	-2.25544
PAMCD45_neg.AGGGATGTCTTATCTG	Macrophage	PAM	3.44029	2.76763
PAMCD45_neg.AGGGATGTCTTCCTTC	AT2	PAM	-10.0877	-0.646077
PAMCD45_neg.AGGGTGAAGCAATATG	Ciliated	PAM	-7.03934	-9.94171
PAMCD45_neg.AGGGTGACAACAACCT	Ciliated	PAM	-7.3897	-10.3365
PAMCD45_neg.AGGGTGACAGGGTATG	AT2	PAM	-9.26376	-2.92453
PAMCD45_neg.AGGGTGACATGGAATA	Macrophage	PAM	3.95721	4.08718
PAMCD45_neg.AGGGTGACATTTGCCC	AT2	PAM	-9.65926	-1.94657
PAMCD45_neg.AGGGTGAGTAAAGGAG	Macrophage	PAM	3.59029	2.40919
PAMCD45_neg.AGGGTGAGTACGAAAT	AT2	PAM	-8.58335	-1.16754
PAMCD45_neg.AGGGTGAGTGTGCGTC	AT2	PAM	-10.0336	-2.39153
PAMCD45_neg.AGGGTGAGTTACCGAT	Macrophage	PAM	5.06469	6.59904
PAMCD45_neg.AGGGTGATCATAAAGG	AT2	PAM	-8.4367	-2.89144
PAMCD45_neg.AGGTCATAGGAACTGC	Macrophage	PAM	3.10157	6.49342
PAMCD45_neg.AGGTCATCAAGCGATG	Macrophage	PAM	3.16465	5.02768
PAMCD45_neg.AGGTCATCACGAGAGT	AT2	PAM	-10.299	-3.08933
PAMCD45_neg.AGGTCATGTAGCGCAA	AT2	PAM	-10.3324	-1.59406
PAMCD45_neg.AGGTCATGTATTCTCT	AT2	PAM	-9.54292	-3.46555
PAMCD45_neg.AGGTCATTCAGTACGT	Macrophage	PAM	0.941669	1.36936
PAMCD45_neg.AGGTCATTCCACGAAT	Macrophage	PAM	4.43663	4.7133
PAMCD45_neg.AGGTCATTCCGCTGTT	Macrophage	PAM	3.07847	4.77032
PAMCD45_neg.AGGTCATTCGATGAGG	AT2	PAM	-9.04872	-1.77185
PAMCD45_neg.AGGTCCGAGACACTAA	AT2	PAM	-8.35514	-3.21577
PAMCD45_neg.AGGTCCGAGGATGCGT	Macrophage	PAM	5.79462	2.30883
PAMCD45_neg.AGGTCCGCAATGGACG	Macrophage	PAM	4.75616	2.46921
PAMCD45_neg.AGGTCCGCACATGACT	Macrophage	PAM	3.52493	4.64391
PAMCD45_neg.AGGTCCGCAGGCTCAC	AT2	PAM	-9.86418	-1.95546
PAMCD45_neg.AGGTCCGCATACTCTT	Macrophage	PAM	3.3572	3.91032
PAMCD45_neg.AGGTCCGCATGTAAGA	AT2	PAM	-7.7906	-2.09893
PAMCD45_neg.AGGTCCGGTAGCCTAT	Ciliated	PAM	-6.96432	-10.3321
PAMCD45_neg.AGGTCCGGTCCAACTA	Club/Basal	PAM	-8.76303	-5.29799
PAMCD45_neg.AGGTCCGGTTACGACT	Macrophage	PAM	5.90745	2.31038
PAMCD45_neg.AGGTCCGTCACAGGCC	AT2	PAM	-9.0021	-2.49576
PAMCD45_neg.AGGTCCGTCCGAGCCA	AT2	PAM	-8.14649	-1.73373
PAMCD45_neg.AGGTCCGTCGATCCCT	Proliferating Macrophage	PAM	-3.39217	2.11973
PAMCD45_neg.AGGTCCGTCTCGGACG	AT2	PAM	-9.77641	-0.58628
PAMCD45_neg.AGTAGTCAGGGATGGG	AT1	PAM	-10.1288	-5.87319
PAMCD45_neg.AGTAGTCAGGGTGTGT	Macrophage	PAM	4.17804	6.28875
PAMCD45_neg.AGTAGTCAGTAAGTAC	Macrophage	PAM	3.30759	3.35178
PAMCD45_neg.AGTAGTCCAAACAACA	AT2	PAM	-10.0582	-2.33266
PAMCD45_neg.AGTAGTCCAATCTACG	AT2	PAM	-9.72912	-2.22693
PAMCD45_neg.AGTAGTCCACCGAATT	Macrophage	PAM	3.06206	3.71844
PAMCD45_neg.AGTAGTCCAGCATACT	AT2	PAM	-9.91415	-2.24526
PAMCD45_neg.AGTAGTCGTACCTACA	AT2	PAM	-8.47766	-1.02044
PAMCD45_neg.AGTAGTCGTAGGCTGA	AT2	PAM	-9.08608	-3.52432
PAMCD45_neg.AGTAGTCGTCAGGACA	AT1	PAM	-9.93508	-6.30892
PAMCD45_neg.AGTAGTCGTGTGACGA	AT2	PAM	-9.22704	-2.26526
PAMCD45_neg.AGTAGTCGTTCAACCA	AT2	PAM	-8.86602	-2.76972
PAMCD45_neg.AGTCTTTAGACTCGGA	Macrophage	PAM	4.16624	-0.223262
PAMCD45_neg.AGTCTTTAGACTGGGT	AT2	PAM	-9.35814	-1.98902
PAMCD45_neg.AGTCTTTAGCATGGCA	Macrophage	PAM	5.16688	6.00023
PAMCD45_neg.AGTCTTTAGGCAGTCA	Macrophage	PAM	3.25504	3.49968
PAMCD45_neg.AGTCTTTAGTCGCCGT	AT2	PAM	-8.51695	-2.30088
PAMCD45_neg.AGTCTTTCAAAGCGGT	Macrophage	PAM	2.66785	2.55658
PAMCD45_neg.AGTCTTTCAAGAGGCT	Macrophage	PAM	2.96259	5.58815
PAMCD45_neg.AGTCTTTCAGCTATTG	AT1	PAM	-9.38523	-5.5109
PAMCD45_neg.AGTCTTTCAGCTGTAT	AT2	PAM	-10.8703	-2.00492
PAMCD45_neg.AGTCTTTGTATCACCA	AT2	PAM	-9.45369	-1.87942
PAMCD45_neg.AGTCTTTGTCTAGCGC	AT2	PAM	-10.2878	-2.56804
PAMCD45_neg.AGTCTTTGTGAGTATA	Macrophage	PAM	2.38787	4.21319
PAMCD45_neg.AGTCTTTGTGGGTCAA	AT2	PAM	-9.79728	-0.840484
PAMCD45_neg.AGTCTTTGTTAAAGAC	Macrophage	PAM	4.29867	1.45749
PAMCD45_neg.AGTCTTTGTTCCGTCT	Macrophage	PAM	2.01038	4.27335
PAMCD45_neg.AGTCTTTTCCGCAGTG	AT2	PAM	-7.97555	-2.84968
PAMCD45_neg.AGTCTTTTCCTTTCTC	Matrix Fibroblast	PAM	-0.0291185	-15.1921
PAMCD45_neg.AGTCTTTTCTAACGGT	Macrophage	PAM	2.72397	6.55324
PAMCD45_neg.AGTCTTTTCTGATTCT	AT2	PAM	-8.68462	-2.22386
PAMCD45_neg.AGTGAGGAGAGGTTAT	Macrophage	PAM	5.78279	0.671657
PAMCD45_neg.AGTGAGGCAAGCCATT	AT2	PAM	-10.8798	-2.07284
PAMCD45_neg.AGTGAGGCAAGGTGTG	AT2	PAM	-8.01064	-2.17439
PAMCD45_neg.AGTGAGGCAAGGTTTC	Macrophage	PAM	4.74198	2.90966
PAMCD45_neg.AGTGAGGCACTTGGAT	Macrophage	PAM	0.4713	4.46871
PAMCD45_neg.AGTGAGGCATCCAACA	Macrophage	PAM	2.16105	4.07866
PAMCD45_neg.AGTGAGGCATTGTGCA	Ciliated	PAM	-7.38341	-10.1285
PAMCD45_neg.AGTGAGGGTGCATCTA	Macrophage	PAM	4.82179	6.46889
PAMCD45_neg.AGTGAGGTCACTATTC	AT2	PAM	-9.78143	-0.584502
PAMCD45_neg.AGTGGGAAGCCCTAAT	AT1	PAM	-10.1096	-5.85143
PAMCD45_neg.AGTGGGAAGGCTCTTA	Macrophage	PAM	3.96261	2.79625
PAMCD45_neg.AGTGGGACAAGAGGCT	AT2	PAM	-9.16112	-0.900214
PAMCD45_neg.AGTGGGACAGACGCCT	Macrophage	PAM	2.45239	3.73986
PAMCD45_neg.AGTGGGACAGCGTAAG	Macrophage	PAM	4.3734	5.19274
PAMCD45_neg.AGTGGGACAGGTCTCG	AT2	PAM	-10.8064	-2.43423
PAMCD45_neg.AGTGGGACATTAACCG	Macrophage	PAM	3.11718	5.43215
PAMCD45_neg.AGTGGGAGTAGTACCT	Macrophage	PAM	5.13037	4.90676
PAMCD45_neg.AGTGGGAGTCTACCTC	AT2	PAM	-8.57949	-4.04968
PAMCD45_neg.AGTGGGATCACTCTTA	Macrophage	PAM	2.39603	3.42893
PAMCD45_neg.AGTGGGATCAGCTCTC	AT2	PAM	-8.99419	-2.04205
PAMCD45_neg.AGTGGGATCTGGCGTG	AT2	PAM	-10.4026	-2.56428
PAMCD45_neg.AGTGGGATCTTCATGT	Macrophage	PAM	3.82519	3.46295
PAMCD45_neg.AGTGTCAAGACAGAGA	AT2	PAM	-9.1154	-1.92708
PAMCD45_neg.AGTGTCAAGACGCTTT	AT2	PAM	-8.57195	-3.24188
PAMCD45_neg.AGTGTCAAGATGCCAG	AT2	PAM	-8.95616	-3.62917
PAMCD45_neg.AGTGTCAAGCCCAACC	Macrophage	PAM	2.04568	3.31934
PAMCD45_neg.AGTGTCAAGGCCCTTG	AT2	PAM	-8.49102	-3.27117
PAMCD45_neg.AGTGTCAAGGGATGGG	AT2	PAM	-10.5192	-1.2456
PAMCD45_neg.AGTGTCAAGTCCGGTC	AT2	PAM	-9.36399	-3.48816
PAMCD45_neg.AGTGTCACAATTCCTT	AT1	PAM	-9.52182	-4.99943
PAMCD45_neg.AGTGTCACATTGGGCC	Macrophage	PAM	4.2358	5.88962
PAMCD45_neg.AGTGTCAGTGTTGGGA	Artery	PAM	-2.67956	-9.20708
PAMCD45_neg.AGTGTCAGTTGAACTC	AT2	PAM	-9.94108	-2.48829
PAMCD45_neg.AGTGTCATCACGAAGG	AT2	PAM	-10.2175	-2.98559
PAMCD45_neg.AGTGTCATCGAGAGCA	Macrophage	PAM	0.764277	6.04233
PAMCD45_neg.AGTGTCATCTGTCTCG	AT2	PAM	-9.31908	-1.2199
PAMCD45_neg.AGTTGGTAGAGTGACC	PNEC	PAM	-6.12387	-6.68869
PAMCD45_neg.AGTTGGTCAAGACACG	Proliferating Macrophage	PAM	-3.53927	2.46936
PAMCD45_neg.AGTTGGTGTAATCGTC	AT2	PAM	-8.93578	-0.940944
PAMCD45_neg.AGTTGGTGTCGTCTTC	AT2	PAM	-7.65197	-2.7214
PAMCD45_neg.AGTTGGTGTGGTGTAG	AT2	PAM	-9.87981	-2.97204
PAMCD45_neg.AGTTGGTGTGTGTGCC	AT2	PAM	-10.631	-2.10673
PAMCD45_neg.AGTTGGTTCAGCCTAA	Macrophage	PAM	1.50027	3.63845
PAMCD45_neg.AGTTGGTTCAGCTCTC	AT2	PAM	-9.4613	-2.14732
PAMCD45_neg.AGTTGGTTCAGGCCCA	AT2	PAM	-9.13936	-2.38392
PAMCD45_neg.AGTTGGTTCGATAGAA	Club/Basal	PAM	-8.22969	-6.29912
PAMCD45_neg.ATAACGCAGAAGCCCA	AT2	PAM	-9.49373	-1.63066
PAMCD45_neg.ATAACGCAGAAGGGTA	Macrophage	PAM	3.94073	1.52845
PAMCD45_neg.ATAACGCAGAGTTGGC	Macrophage	PAM	1.90267	1.65362
PAMCD45_neg.ATAACGCAGCTAGTCT	Macrophage	PAM	1.94507	2.26886
PAMCD45_neg.ATAACGCCAAAGGCGT	Lymphatic	PAM	-3.96922	-8.23936
PAMCD45_neg.ATAACGCCAACGCACC	Macrophage	PAM	3.75932	6.05456
PAMCD45_neg.ATAACGCCAGGGATTG	Macrophage	PAM	4.17411	5.21432
PAMCD45_neg.ATAACGCGTACCGTAT	Macrophage	PAM	4.96504	6.00829
PAMCD45_neg.ATAACGCTCCAGGGCT	Ciliated	PAM	-7.20485	-10.0651
PAMCD45_neg.ATAAGAGAGGACAGCT	Macrophage	PAM	1.09041	1.92517
PAMCD45_neg.ATAAGAGCACAGGAGT	AT2	PAM	-10.1087	-2.86476
PAMCD45_neg.ATAAGAGCACATGACT	Macrophage	PAM	3.29268	3.49244
PAMCD45_neg.ATAAGAGCATGACATC	Ciliated	PAM	-7.36705	-10.0801
PAMCD45_neg.ATAAGAGGTACCGTTA	AT2	PAM	-8.66977	-2.8943
PAMCD45_neg.ATAAGAGGTACGAAAT	AT2	PAM	-8.88628	-2.22618
PAMCD45_neg.ATAAGAGGTGGAAAGA	AT2	PAM	-8.32797	-3.32464
PAMCD45_neg.ATAAGAGTCGTGGACC	AT1	PAM	-9.84889	-5.7355
PAMCD45_neg.ATAAGAGTCTTCGGTC	AT2	PAM	-9.77005	-0.485195
PAMCD45_neg.ATAGACCAGAGCTGCA	AT2	PAM	-10.2623	-1.86187
PAMCD45_neg.ATAGACCCAAGGTTTC	Macrophage	PAM	3.80633	3.23098
PAMCD45_neg.ATAGACCCAGACAGGT	Macrophage	PAM	3.65865	2.83257
PAMCD45_neg.ATAGACCCATGGGACA	AT2	PAM	-10.3233	-1.38171
PAMCD45_neg.ATAGACCGTACGCTGC	AT2	PAM	-8.61533	-1.52698
PAMCD45_neg.ATAGACCGTCATCGGC	AT2	PAM	-8.87716	-3.15523
PAMCD45_neg.ATAGACCGTCTTCGTC	Macrophage	PAM	1.70063	3.59544
PAMCD45_neg.ATAGACCGTGTTTGTG	Macrophage	PAM	1.17067	3.14894
PAMCD45_neg.ATAGACCGTTGTACAC	AT2	PAM	-8.00305	-2.32235
PAMCD45_neg.ATAGACCTCCCAAGTA	Ciliated	PAM	-7.47691	-10.1747
PAMCD45_neg.ATAGACCTCCTCAATT	AT2	PAM	-8.61923	-1.69829
PAMCD45_neg.ATAGACCTCTGTCCGT	AT2	PAM	-8.42871	-1.47019
PAMCD45_neg.ATAGACCTCTTTAGGG	Macrophage	PAM	1.3748	2.19644
PAMCD45_neg.ATCACGAAGAGATGAG	AT2	PAM	-8.63027	-2.36855
PAMCD45_neg.ATCACGAAGGACATTA	AT2	PAM	-8.64816	-3.15707
PAMCD45_neg.ATCACGAAGTTATCGC	AT2	PAM	-9.75631	-0.843186
PAMCD45_neg.ATCACGAAGTTGAGAT	Ciliated	PAM	-6.78413	-10.3807
PAMCD45_neg.ATCACGAAGTTTCCTT	AT2	PAM	-8.67772	-2.50228
PAMCD45_neg.ATCACGACAAGCGAGT	AT2	PAM	-9.82262	-1.90555
PAMCD45_neg.ATCACGACAATGTTGC	Macrophage	PAM	2.97489	5.14754
PAMCD45_neg.ATCACGACATAACCTG	AT2	PAM	-9.98962	-0.83803
PAMCD45_neg.ATCACGACATGCCTTC	Macrophage	PAM	0.673131	5.46522
PAMCD45_neg.ATCACGACATTCACTT	Macrophage	PAM	4.74454	5.0987
PAMCD45_neg.ATCACGAGTGTATGGG	AT2	PAM	-9.64881	-1.68311
PAMCD45_neg.ATCACGAGTTCCTCCA	Macrophage	PAM	2.54702	6.54849
PAMCD45_neg.ATCACGATCCACGTGG	Proliferating Macrophage	PAM	-2.78388	3.02544
PAMCD45_neg.ATCATCTAGAAGAAGC	AT1	PAM	-10.1936	-6.06902
PAMCD45_neg.ATCATCTAGCGTCTAT	Macrophage	PAM	1.28336	2.45282
PAMCD45_neg.ATCATCTCACGGACAA	AT2	PAM	-9.77751	-1.82418
PAMCD45_neg.ATCATCTGTGTGACCC	AT2	PAM	-9.57457	-1.60195
PAMCD45_neg.ATCATCTGTTGTCTTT	Macrophage	PAM	3.55621	5.2398
PAMCD45_neg.ATCATGGCAAGTCTGT	Macrophage	PAM	5.2161	5.52169
PAMCD45_neg.ATCATGGCACAACTGT	AT2	PAM	-7.79784	-1.46939
PAMCD45_neg.ATCATGGCATGAAGTA	AT2	PAM	-10.6862	-2.55656
PAMCD45_neg.ATCATGGCATGTCGAT	AT2	PAM	-9.87699	-3.45181
PAMCD45_neg.ATCATGGCATTACCTT	AT2	PAM	-8.66637	-4.35239
PAMCD45_neg.ATCATGGCATTCTCAT	Macrophage	PAM	1.68809	2.94243
PAMCD45_neg.ATCATGGGTGATGCCC	Macrophage	PAM	3.11197	3.51227
PAMCD45_neg.ATCATGGGTTGTACAC	AT2	PAM	-9.82737	-0.865958
PAMCD45_neg.ATCATGGTCAACACTG	Macrophage	PAM	4.94053	5.36963
PAMCD45_neg.ATCATGGTCCGTAGTA	AT2	PAM	-9.7517	-0.477498
PAMCD45_neg.ATCCACCAGAGACTTA	Macrophage	PAM	5.00467	4.49495
PAMCD45_neg.ATCCACCAGCACGCCT	Macrophage	PAM	3.29517	4.22559
PAMCD45_neg.ATCCACCAGGCGACAT	Macrophage	PAM	3.06083	6.60892
PAMCD45_neg.ATCCACCAGGGTATCG	AT1	PAM	-10.4442	-5.98251
PAMCD45_neg.ATCCACCAGTGATCGG	AT1	PAM	-9.7358	-5.48817
PAMCD45_neg.ATCCACCCAAAGAATC	Macrophage	PAM	5.35207	3.4685
PAMCD45_neg.ATCCACCCAATCCGAT	Macrophage	PAM	2.35406	2.82638
PAMCD45_neg.ATCCACCCATGATCCA	AT2	PAM	-9.52157	-2.30305
PAMCD45_neg.ATCCACCGTACCAGTT	Macrophage	PAM	1.86778	6.39174
PAMCD45_neg.ATCCACCTCGCGTTTC	AT2	PAM	-8.38877	-2.27276
PAMCD45_neg.ATCCGAAAGCGATATA	Macrophage	PAM	0.772948	5.26683
PAMCD45_neg.ATCCGAAAGCGTGTCC	AT2	PAM	-10.9452	-1.4644
PAMCD45_neg.ATCCGAACAGAGTGTG	AT2	PAM	-11.0973	-1.03306
PAMCD45_neg.ATCCGAACAGCTGCTG	Macrophage	PAM	4.11019	5.74167
PAMCD45_neg.ATCCGAACATATGCTG	Macrophage	PAM	4.38578	5.79312
PAMCD45_neg.ATCCGAAGTGTCCTCT	Macrophage	PAM	5.29088	5.82705
PAMCD45_neg.ATCCGAAGTTCAGCGC	AT2	PAM	-8.33744	-3.17871
PAMCD45_neg.ATCCGAATCACGCATA	AT2	PAM	-8.28991	-2.70939
PAMCD45_neg.ATCCGAATCCAGAAGG	Club/Basal	PAM	-8.25573	-6.23705
PAMCD45_neg.ATCCGAATCCAGATCA	Macrophage	PAM	4.40966	3.30697
PAMCD45_neg.ATCCGAATCCTCAATT	AT2	PAM	-8.18275	-1.84396
PAMCD45_neg.ATCCGAATCTCTGAGA	Macrophage	PAM	3.91601	5.05466
PAMCD45_neg.ATCGAGTAGTACGACG	AT2	PAM	-9.81577	-1.74792
PAMCD45_neg.ATCGAGTAGTATTGGA	Macrophage	PAM	3.6238	2.22272
PAMCD45_neg.ATCGAGTCACCGTTGG	AT2	PAM	-8.87898	-1.96556
PAMCD45_neg.ATCGAGTGTATCACCA	Macrophage	PAM	4.77775	2.71963
PAMCD45_neg.ATCGAGTGTCGACTGC	AT2	PAM	-8.08883	-1.56212
PAMCD45_neg.ATCGAGTTCACTCTTA	Macrophage	PAM	1.88649	4.11498
PAMCD45_neg.ATCGAGTTCTTGCATT	Macrophage	PAM	1.29645	3.26687
PAMCD45_neg.ATCTACTAGATACACA	Macrophage	PAM	1.03025	1.92645
PAMCD45_neg.ATCTACTAGATCCGAG	Macrophage	PAM	1.00934	2.66105
PAMCD45_neg.ATCTACTAGGCCCGTT	AT2	PAM	-9.01324	-2.42795
PAMCD45_neg.ATCTACTGTATTCGTG	AT2	PAM	-8.90448	-2.37284
PAMCD45_neg.ATCTACTGTCTTCAAG	Macrophage	PAM	2.83653	4.00609
PAMCD45_neg.ATCTACTTCTTGTATC	AT2	PAM	-9.62434	-0.626524
PAMCD45_neg.ATCTGCCAGATGAGAG	Macrophage	PAM	6.29557	0.518524
PAMCD45_neg.ATCTGCCAGATGTGTA	AT2	PAM	-9.32309	-2.31149
PAMCD45_neg.ATCTGCCAGGGCATGT	Macrophage	PAM	1.30582	3.94594
PAMCD45_neg.ATCTGCCAGGTGCAAC	AT2	PAM	-10.1135	-1.62895
PAMCD45_neg.ATCTGCCAGTACTTGC	Macrophage	PAM	5.25197	1.96031
PAMCD45_neg.ATCTGCCCAGACGTAG	Proliferating Macrophage	PAM	-3.15461	2.78508
PAMCD45_neg.ATCTGCCGTTAAGAAC	AT2	PAM	-10.6823	-2.59215
PAMCD45_neg.ATCTGCCGTTCGTTGA	AT2	PAM	-8.64329	-2.07315
PAMCD45_neg.ATCTGCCTCAACACGT	Club/Basal	PAM	-8.98662	-4.94791
PAMCD45_neg.ATCTGCCTCATGTGGT	AT2	PAM	-10.4463	-2.9164
PAMCD45_neg.ATCTGCCTCCTAGTGA	AT2	PAM	-9.30193	-3.80402
PAMCD45_neg.ATCTGCCTCGAGAACG	Artery	PAM	-2.36178	-9.12633
PAMCD45_neg.ATGAGGGAGCCCTAAT	AT2	PAM	-8.77704	-2.17128
PAMCD45_neg.ATGAGGGAGGCCCTTG	Macrophage	PAM	5.96418	0.85813
PAMCD45_neg.ATGAGGGAGTGAAGTT	Macrophage	PAM	0.89287	1.60307
PAMCD45_neg.ATGAGGGCAACACCCG	Matrix Fibroblast	PAM	-0.114171	-15.5845
PAMCD45_neg.ATGAGGGCAAGTACCT	Macrophage	PAM	4.35924	4.93958
PAMCD45_neg.ATGAGGGCAATGAAAC	Macrophage	PAM	5.57821	4.08745
PAMCD45_neg.ATGAGGGCATGCCACG	AT2	PAM	-8.93215	-2.76168
PAMCD45_neg.ATGAGGGCATTCGACA	AT2	PAM	-10.3773	-3.312
PAMCD45_neg.ATGAGGGGTAGCGTCC	AT2	PAM	-9.57232	-2.26375
PAMCD45_neg.ATGAGGGGTAGTACCT	AT2	PAM	-10.0405	-3.68785
PAMCD45_neg.ATGAGGGGTTACGGAG	AT2	PAM	-10.5547	-2.26249
PAMCD45_neg.ATGAGGGGTTTACTCT	Macrophage	PAM	3.68842	2.37942
PAMCD45_neg.ATGAGGGTCCACTCCA	AT2	PAM	-11.3035	-1.11452
PAMCD45_neg.ATGAGGGTCCAGGGCT	AT2	PAM	-10.2951	-1.48369
PAMCD45_neg.ATGAGGGTCGGCCGAT	Macrophage	PAM	1.31933	3.15681
PAMCD45_neg.ATGAGGGTCTCCAGGG	Macrophage	PAM	5.24073	3.45173
PAMCD45_neg.ATGAGGGTCTCCGGTT	AT2	PAM	-8.53601	-2.62064
PAMCD45_neg.ATGCGATAGCAGGTCA	AT2	PAM	-8.7824	-1.02337
PAMCD45_neg.ATGCGATCACGTAAGG	AT2	PAM	-10.7649	-1.64533
PAMCD45_neg.ATGCGATCATATGGTC	AT2	PAM	-9.65895	-2.7377
PAMCD45_neg.ATGCGATCATTACCTT	Club/Basal	PAM	-9.23963	-5.72718
PAMCD45_neg.ATGCGATGTCTTTCAT	Macrophage	PAM	1.32498	6.55089
PAMCD45_neg.ATGCGATTCAGTGTTG	AT1	PAM	-9.70496	-5.53683
PAMCD45_neg.ATGCGATTCTCAACTT	AT2	PAM	-9.46019	-2.4608
PAMCD45_neg.ATGCGATTCTTTAGTC	Ciliated	PAM	-7.25725	-10.0256
PAMCD45_neg.ATGGGAGCACAGGCCT	AT2	PAM	-8.25379	-1.43993
PAMCD45_neg.ATGGGAGCAGATCGGA	Macrophage	PAM	1.83519	2.88625
PAMCD45_neg.ATGGGAGCAGGACGTA	AT2	PAM	-8.61907	-3.08278
PAMCD45_neg.ATGGGAGCAGGGTTAG	Macrophage	PAM	2.50348	5.73388
PAMCD45_neg.ATGGGAGGTGTTTGGT	Ciliated	PAM	-7.20005	-10.4004
PAMCD45_neg.ATGGGAGGTTAGTGGG	AT2	PAM	-11.0788	-1.52664
PAMCD45_neg.ATGTGTGAGCGGATCA	Cap1	PAM	-2.56176	-8.76956
PAMCD45_neg.ATGTGTGAGGGAAACA	AT2	PAM	-10.0981	-2.54733
PAMCD45_neg.ATGTGTGCAAGAAAGG	Macrophage	PAM	5.23511	2.62521
PAMCD45_neg.ATGTGTGCAAGCGAGT	AT1	PAM	-9.726	-5.59008
PAMCD45_neg.ATGTGTGCACCACCAG	Macrophage	PAM	1.45822	3.08283
PAMCD45_neg.ATGTGTGCAGGTCTCG	AT1	PAM	-9.75895	-4.69107
PAMCD45_neg.ATGTGTGGTAAATGAC	Macrophage	PAM	4.55001	5.28152
PAMCD45_neg.ATGTGTGTCCTAAGTG	AT2	PAM	-9.86836	-0.48305
PAMCD45_neg.ATGTGTGTCTCTGTCG	AT2	PAM	-8.78161	-1.99641
PAMCD45_neg.ATTACTCAGTGTGAAT	AT2	PAM	-9.38418	-3.30644
PAMCD45_neg.ATTACTCAGTTCCACA	Macrophage	PAM	1.72608	6.16704
PAMCD45_neg.ATTACTCCACAGGCCT	AT1	PAM	-10.1113	-5.77677
PAMCD45_neg.ATTACTCCAGAGCCAA	Macrophage	PAM	5.48017	4.09618
PAMCD45_neg.ATTACTCCAGGAACGT	AT2	PAM	-10.4882	-1.76001
PAMCD45_neg.ATTACTCCATACTACG	AT2	PAM	-9.96924	-1.41989
PAMCD45_neg.ATTACTCCATGAAGTA	AT2	PAM	-9.94118	-4.08508
PAMCD45_neg.ATTACTCGTAAGGGCT	AT2	PAM	-9.55778	-0.918341
PAMCD45_neg.ATTACTCGTACGAAAT	AT2	PAM	-9.29964	-2.46227
PAMCD45_neg.ATTACTCGTCACCCAG	AT2	PAM	-11.4491	-1.61144
PAMCD45_neg.ATTACTCGTGACTCAT	AT2	PAM	-11.2487	-1.16333
PAMCD45_neg.ATTACTCGTTGAACTC	Macrophage	PAM	2.27003	4.98577
PAMCD45_neg.ATTACTCTCCCAAGAT	Club/Basal	PAM	-8.68725	-5.35246
PAMCD45_neg.ATTACTCTCCGTTGCT	AT1	PAM	-10.2018	-6.11988
PAMCD45_neg.ATTACTCTCTGAGTGT	Ciliated	PAM	-7.07378	-9.89214
PAMCD45_neg.ATTATCCAGAATAGGG	Macrophage	PAM	5.85699	2.60969
PAMCD45_neg.ATTATCCAGCGAAGGG	Macrophage	PAM	0.890413	6.19866
PAMCD45_neg.ATTATCCAGCGCCTCA	Macrophage	PAM	5.41813	3.25747
PAMCD45_neg.ATTATCCAGCGGCTTC	AT2	PAM	-11.4152	-1.18047
PAMCD45_neg.ATTATCCAGTTTAGGA	Macrophage	PAM	4.18985	4.15048
PAMCD45_neg.ATTATCCCAGTCGATT	Macrophage	PAM	5.73402	2.55388
PAMCD45_neg.ATTATCCGTAAAGGAG	AT2	PAM	-9.31841	-3.69197
PAMCD45_neg.ATTATCCGTCACACGC	Macrophage	PAM	3.42427	6.45083
PAMCD45_neg.ATTATCCGTGTTCGAT	AT2	PAM	-9.54653	-3.66916
PAMCD45_neg.ATTATCCGTTCCAACA	AT2	PAM	-9.49928	-0.890833
PAMCD45_neg.ATTATCCGTTGGTTTG	AT2	PAM	-8.87142	-1.37978
PAMCD45_neg.ATTATCCTCACTATTC	Macrophage	PAM	0.619732	3.00801
PAMCD45_neg.ATTATCCTCATAAAGG	AT2	PAM	-9.46527	-1.37287
PAMCD45_neg.ATTATCCTCGGAGCAA	AT2	PAM	-10.2539	-2.3946
PAMCD45_neg.ATTCTACAGACCCACC	Macrophage	PAM	4.83872	4.50145
PAMCD45_neg.ATTCTACAGAGATGAG	Macrophage	PAM	0.581	3.06917
PAMCD45_neg.ATTCTACAGTACGCCC	AT2	PAM	-8.58729	-3.89113
PAMCD45_neg.ATTCTACCAAGTCTGT	Proliferating Macrophage	PAM	-2.79747	2.37836
PAMCD45_neg.ATTCTACCAGCCAATT	Macrophage	PAM	3.48676	4.11103
PAMCD45_neg.ATTCTACCAGCCTTTC	Macrophage	PAM	1.65195	6.3243
PAMCD45_neg.ATTCTACGTACTTGAC	Macrophage	PAM	5.59573	2.76431
PAMCD45_neg.ATTCTACGTCCCGACA	Macrophage	PAM	2.69516	-0.0891204
PAMCD45_neg.ATTCTACGTCGAATCT	AT1	PAM	-9.85084	-6.05252
PAMCD45_neg.ATTCTACGTCTACCTC	AT2	PAM	-9.14592	-2.3747
PAMCD45_neg.ATTCTACTCCGCATAA	AT2	PAM	-10.3384	-2.59967
PAMCD45_neg.ATTCTACTCGGAAATA	AT2	PAM	-8.68255	-2.66049
PAMCD45_neg.ATTGGACAGCACCGTC	AT2	PAM	-10.2162	-2.75814
PAMCD45_neg.ATTGGACAGCGATGAC	Club/Basal	PAM	-9.42646	-5.61755
PAMCD45_neg.ATTGGACAGGTGCTTT	Macrophage	PAM	3.44472	5.09495
PAMCD45_neg.ATTGGACCACGTAAGG	Macrophage	PAM	0.888331	4.40071
PAMCD45_neg.ATTGGACCAGTCCTTC	Macrophage	PAM	2.93599	2.58532
PAMCD45_neg.ATTGGACCATCCCACT	Macrophage	PAM	4.08253	3.88807
PAMCD45_neg.ATTGGACGTAAGAGGA	AT1	PAM	-9.7758	-6.30729
PAMCD45_neg.ATTGGACGTACTCGCG	AT2	PAM	-10.1425	-3.44581
PAMCD45_neg.ATTGGACGTCGCTTCT	AT2	PAM	-7.80779	-1.91262
PAMCD45_neg.ATTGGACGTGAGGCTA	Ciliated	PAM	-6.88203	-10.1685
PAMCD45_neg.ATTGGACGTGTAATGA	AT2	PAM	-8.94593	-2.86887
PAMCD45_neg.ATTGGACTCACATGCA	Macrophage	PAM	4.83644	3.64058
PAMCD45_neg.ATTGGACTCGAGGTAG	Macrophage	PAM	4.34479	6.45437
PAMCD45_neg.ATTGGACTCTCCCTGA	Macrophage	PAM	3.69385	5.88318
PAMCD45_neg.ATTGGTGAGCGTAATA	Macrophage	PAM	3.54029	6.17507
PAMCD45_neg.ATTGGTGAGTAATCCC	AT1	PAM	-10.1632	-5.7705
PAMCD45_neg.ATTGGTGCAAACTGCT	AT2	PAM	-9.15091	-1.64396
PAMCD45_neg.ATTGGTGCACCAGTTA	AT2	PAM	-9.37531	-1.90861
PAMCD45_neg.ATTGGTGCATCGATTG	Macrophage	PAM	5.4616	1.68935
PAMCD45_neg.ATTGGTGCATTCCTGC	AT2	PAM	-10.7085	-2.06004
PAMCD45_neg.ATTGGTGGTACCGTTA	AT2	PAM	-7.90216	-1.63791
PAMCD45_neg.ATTGGTGGTTGTGGCC	AT2	PAM	-8.29271	-2.4898
PAMCD45_neg.ATTGGTGTCAAACCAC	AT2	PAM	-8.34124	-2.86946
PAMCD45_neg.ATTGGTGTCATTATCC	AT2	PAM	-9.62047	-2.49943
PAMCD45_neg.ATTTCTGAGAAACCAT	AT2	PAM	-8.99908	-2.27158
PAMCD45_neg.ATTTCTGAGAGGTACC	AT2	PAM	-8.15663	-1.41389
PAMCD45_neg.ATTTCTGAGTATGACA	Macrophage	PAM	2.57086	4.31544
PAMCD45_neg.ATTTCTGAGTGGACGT	Macrophage	PAM	0.822032	1.60395
PAMCD45_neg.ATTTCTGCACAAGTAA	Macrophage	PAM	3.98886	5.29621
PAMCD45_neg.ATTTCTGCACACTGCG	Macrophage	PAM	4.24938	5.9514
PAMCD45_neg.ATTTCTGCAGATTGCT	Macrophage	PAM	2.818	5.77449
PAMCD45_neg.ATTTCTGCAGTTAACC	Macrophage	PAM	4.956	5.97215
PAMCD45_neg.ATTTCTGCATACCATG	AT2	PAM	-9.48198	-1.58384
PAMCD45_neg.ATTTCTGGTTAGAACA	Macrophage	PAM	2.11708	3.20881
PAMCD45_neg.ATTTCTGTCAAACGGG	AT2	PAM	-8.36031	-3.37736
PAMCD45_neg.ATTTCTGTCCTCATTA	AT2	PAM	-9.08151	-1.28688
PAMCD45_neg.ATTTCTGTCCTGCTTG	AT2	PAM	-10.1924	-2.96322
PAMCD45_neg.ATTTCTGTCGAGAACG	AT2	PAM	-10.6452	-2.35921
PAMCD45_neg.ATTTCTGTCGCGTTTC	AT2	PAM	-9.41316	-1.25779
PAMCD45_neg.CAACCAAAGCCATCGC	Macrophage	PAM	4.28451	5.16505
PAMCD45_neg.CAACCAAAGGCAGTCA	Macrophage	PAM	1.6225	3.06869
PAMCD45_neg.CAACCAAAGTGGCACA	Macrophage	PAM	1.87991	5.79891
PAMCD45_neg.CAACCAACAAGCGTAG	Macrophage	PAM	2.40389	3.62211
PAMCD45_neg.CAACCAACACACTGCG	AT2	PAM	-9.96904	-3.22936
PAMCD45_neg.CAACCAACACCTATCC	AT2	PAM	-10.238	-1.93443
PAMCD45_neg.CAACCAACATCCTTGC	AT2	PAM	-7.99549	-1.91736
PAMCD45_neg.CAACCAAGTACCTACA	AT2	PAM	-8.5406	-1.48153
PAMCD45_neg.CAACCAAGTCTAGCGC	AT2	PAM	-8.02926	-1.82417
PAMCD45_neg.CAACCAAGTGGTACAG	Macrophage	PAM	1.51814	3.81739
PAMCD45_neg.CAACCAAGTTGCGCAC	Proliferating Macrophage	PAM	-11.1931	-1.21512
PAMCD45_neg.CAACCAATCAAACAAG	Macrophage	PAM	3.74425	4.97432
PAMCD45_neg.CAACCAATCACAAACC	AT2	PAM	-8.94552	-1.8867
PAMCD45_neg.CAACCAATCATGGTCA	AT2	PAM	-9.64393	-1.58031
PAMCD45_neg.CAACCTCAGGGTGTTG	AT2	PAM	-9.79748	-1.98026
PAMCD45_neg.CAACCTCCACCTGGTG	Macrophage	PAM	1.43178	3.6913
PAMCD45_neg.CAACCTCGTAAGTGGC	AT2	PAM	-10.2046	-1.83539
PAMCD45_neg.CAACCTCGTCGCCATG	AT2	PAM	-8.6626	-2.13569
PAMCD45_neg.CAACCTCTCAAACAAG	AT2	PAM	-8.79781	-3.43213
PAMCD45_neg.CAACCTCTCACTCCTG	Macrophage	PAM	1.68793	3.36997
PAMCD45_neg.CAACCTCTCTCACATT	Macrophage	PAM	4.37411	6.40864
PAMCD45_neg.CAACCTCTCTGCCCTA	AT2	PAM	-8.76886	-3.28694
PAMCD45_neg.CAACTAGAGACTACAA	Macrophage	PAM	4.31289	4.84391
PAMCD45_neg.CAACTAGAGGGTTTCT	AT2	PAM	-8.94014	-1.52175
PAMCD45_neg.CAACTAGAGTGGGATC	Macrophage	PAM	1.07161	3.57407
PAMCD45_neg.CAACTAGCAAGGGTCA	AT2	PAM	-8.92862	-2.64638
PAMCD45_neg.CAACTAGCACGAGGTA	AT2	PAM	-8.68058	-1.49696
PAMCD45_neg.CAACTAGCAGCTTCGG	Macrophage	PAM	3.01218	3.72331
PAMCD45_neg.CAACTAGCATGCGCAC	Macrophage	PAM	5.36608	3.44639
PAMCD45_neg.CAACTAGGTACCGGCT	AT1	PAM	-9.72233	-5.10013
PAMCD45_neg.CAACTAGGTAGAAAGG	AT2	PAM	-9.07585	-1.23019
PAMCD45_neg.CAACTAGGTAGTGAAT	AT2	PAM	-9.05149	-1.3507
PAMCD45_neg.CAACTAGGTATAGGGC	Ciliated	PAM	-7.01798	-10.5172
PAMCD45_neg.CAACTAGGTCACTGGC	Macrophage	PAM	4.20814	4.7024
PAMCD45_neg.CAACTAGGTCAGTGGA	Macrophage	PAM	1.56179	5.83165
PAMCD45_neg.CAACTAGGTCATGCAT	Macrophage	PAM	2.79857	3.16708
PAMCD45_neg.CAACTAGGTCGAACAG	Macrophage	PAM	2.94042	5.28588
PAMCD45_neg.CAACTAGGTGCTAGCC	AT1	PAM	-9.91851	-6.02549
PAMCD45_neg.CAACTAGGTTCCTCCA	AT2	PAM	-10.2777	-2.23031
PAMCD45_neg.CAACTAGTCCTATTCA	AT1	PAM	-10.0625	-6.03101
PAMCD45_neg.CAACTAGTCTCGCATC	Macrophage	PAM	4.00191	6.13717
PAMCD45_neg.CAACTAGTCTTTACGT	AT2	PAM	-8.05718	-2.36717
PAMCD45_neg.CAAGAAAAGGCCGAAT	Macrophage	PAM	3.9707	3.74388
PAMCD45_neg.CAAGAAAGTAGAGCTG	AT2	PAM	-10.4703	-1.57682
PAMCD45_neg.CAAGAAAGTCGAAAGC	AT2	PAM	-10.1523	-1.82345
PAMCD45_neg.CAAGAAAGTGACGCCT	Macrophage	PAM	4.48446	5.95361
PAMCD45_neg.CAAGAAAGTGTTGAGG	AT2	PAM	-10.8933	-2.26914
PAMCD45_neg.CAAGAAAGTTTAGCTG	Macrophage	PAM	4.99114	5.19409
PAMCD45_neg.CAAGAAATCGTCCGTT	Macrophage	PAM	2.09768	3.67838
PAMCD45_neg.CAAGAAATCGTCTGCT	AT2	PAM	-9.45363	-2.77973
PAMCD45_neg.CAAGATCCAATGGTCT	AT2	PAM	-9.43048	-3.40558
PAMCD45_neg.CAAGATCCAGGGCATA	Macrophage	PAM	1.09393	6.45498
PAMCD45_neg.CAAGATCGTCCTCTTG	AT2	PAM	-10.2875	-3.16585
PAMCD45_neg.CAAGATCGTCTTCGTC	AT2	PAM	-9.45172	-3.15054
PAMCD45_neg.CAAGATCGTTCCCGAG	Macrophage	PAM	3.13659	5.387
PAMCD45_neg.CAAGATCGTTCTGAAC	Macrophage	PAM	5.0301	4.18502
PAMCD45_neg.CAAGATCTCATGTCCC	Macrophage	PAM	1.83089	5.94653
PAMCD45_neg.CAAGATCTCATTGCCC	AT2	PAM	-9.31049	-2.26502
PAMCD45_neg.CAAGGCCAGCGCCTTG	Proliferating Macrophage	PAM	-1.58597	3.65919
PAMCD45_neg.CAAGGCCCAAAGGAAG	AT2	PAM	-8.52491	-2.09766
PAMCD45_neg.CAAGGCCCAATCTGCA	AT2	PAM	-9.68842	-2.15749
PAMCD45_neg.CAAGGCCCAGCTTCGG	Matrix Fibroblast	PAM	-0.00484291	-15.2404
PAMCD45_neg.CAAGGCCGTAGCTAAA	AT2	PAM	-8.75208	-1.03453
PAMCD45_neg.CAAGGCCGTCGACTAT	AT2	PAM	-8.51301	-2.69975
PAMCD45_neg.CAAGGCCGTCTAACGT	AT2	PAM	-10.6073	-2.17946
PAMCD45_neg.CAAGGCCGTCTTCAAG	Macrophage	PAM	4.95516	5.30157
PAMCD45_neg.CAAGGCCGTTGATTCG	AT2	PAM	-8.92274	-1.82266
PAMCD45_neg.CAAGGCCTCAGCTGGC	AT2	PAM	-8.36842	-3.3417
PAMCD45_neg.CAAGGCCTCCCTTGTG	Macrophage	PAM	2.41766	3.21129
PAMCD45_neg.CAAGGCCTCTACGAGT	Macrophage	PAM	3.52212	3.94952
PAMCD45_neg.CAAGGCCTCTGCTTGC	AT2	PAM	-7.94085	-1.99999
PAMCD45_neg.CAAGTTGAGGACCACA	AT2	PAM	-11.4217	-1.13238
PAMCD45_neg.CAAGTTGAGGCATTGG	Macrophage	PAM	3.5962	6.90599
PAMCD45_neg.CAAGTTGAGTAGTGCG	AT2	PAM	-9.89022	-4.13401
PAMCD45_neg.CAAGTTGCAAGCCGCT	AT2	PAM	-10.4885	-1.1264
PAMCD45_neg.CAAGTTGCATGGTTGT	Macrophage	PAM	5.26721	5.24948
PAMCD45_neg.CAAGTTGGTGCCTGGT	Macrophage	PAM	1.47555	3.27164
PAMCD45_neg.CAAGTTGTCACCAGGC	AT2	PAM	-10.763	-2.29915
PAMCD45_neg.CAAGTTGTCCACGTTC	Club/Basal	PAM	-9.0206	-5.57113
PAMCD45_neg.CAAGTTGTCCTATTCA	Macrophage	PAM	1.47572	3.35378
PAMCD45_neg.CACAAACAGCAATCTC	AT2	PAM	-9.98117	-3.03207
PAMCD45_neg.CACAAACAGCAGGCTA	Club/Basal	PAM	-8.43636	-5.73682
PAMCD45_neg.CACAAACAGGACATTA	Macrophage	PAM	2.40467	2.213
PAMCD45_neg.CACAAACAGTACATGA	AT1	PAM	-10.0278	-6.20251
PAMCD45_neg.CACAAACAGTATTGGA	AT2	PAM	-9.93522	-3.88415
PAMCD45_neg.CACAAACAGTTTGCGT	AT2	PAM	-8.913	-0.621996
PAMCD45_neg.CACAAACCACTACAGT	Macrophage	PAM	4.51824	5.10276
PAMCD45_neg.CACAAACCAGAAGCAC	AT2	PAM	-9.16531	-2.26523
PAMCD45_neg.CACAAACGTACGACCC	AT2	PAM	-8.97987	-1.36167
PAMCD45_neg.CACAAACGTAGCGTAG	Macrophage	PAM	3.63539	3.44428
PAMCD45_neg.CACAAACGTCTTTCAT	Macrophage	PAM	1.39388	3.46407
PAMCD45_neg.CACAAACGTGATGTCT	AT2	PAM	-8.81701	-3.04054
PAMCD45_neg.CACAAACGTTCAGGCC	AT2	PAM	-8.61172	-1.67793
PAMCD45_neg.CACAAACTCCGATATG	Macrophage	PAM	3.55952	3.50199
PAMCD45_neg.CACAAACTCGGATGGA	Macrophage	PAM	1.6831	3.42308
PAMCD45_neg.CACAAACTCTTCGAGA	AT2	PAM	-11.3648	-1.14665
PAMCD45_neg.CACACAAAGTGGTAGC	AT2	PAM	-8.99887	-0.713964
PAMCD45_neg.CACACAACAAGACACG	Plasma	PAM	-5.95689	-6.82869
PAMCD45_neg.CACACAAGTATTCGTG	AT2	PAM	-8.58883	-3.03262
PAMCD45_neg.CACACAAGTTAGGGTG	Macrophage	PAM	4.1572	3.44113
PAMCD45_neg.CACACAATCAGAAATG	AT2	PAM	-9.04146	-3.79703
PAMCD45_neg.CACACAATCCAAAGTC	Macrophage	PAM	3.34525	4.89751
PAMCD45_neg.CACACAATCCAGTATG	Macrophage	PAM	3.81877	5.1838
PAMCD45_neg.CACACAATCCCATTAT	AT2	PAM	-11.3109	-1.29765
PAMCD45_neg.CACACAATCCGCAAGC	Proliferating Macrophage	PAM	-3.01261	2.87731
PAMCD45_neg.CACACAATCCGCAGTG	Macrophage	PAM	3.30656	4.84337
PAMCD45_neg.CACACAATCGATAGAA	AT2	PAM	-7.9321	-2.5482
PAMCD45_neg.CACACCTAGAACTCGG	Macrophage	PAM	4.6179	6.35587
PAMCD45_neg.CACACCTAGAAGAAGC	AT2	PAM	-10.1976	-2.31483
PAMCD45_neg.CACACCTAGATATACG	AT2	PAM	-11.384	-0.93522
PAMCD45_neg.CACACCTAGCGTTCCG	AT2	PAM	-10.8911	-2.33569
PAMCD45_neg.CACACCTCAAGCTGTT	Ciliated	PAM	-7.58458	-10.3105
PAMCD45_neg.CACACCTCAGCCACCA	AT1	PAM	-9.36428	-5.11551
PAMCD45_neg.CACACCTCAGCCTGTG	AT2	PAM	-9.51118	-1.11982
PAMCD45_neg.CACACCTCAGGTCGTC	AT2	PAM	-9.60569	-1.3873
PAMCD45_neg.CACACCTCATCCGGGT	AT1	PAM	-9.7957	-6.06581
PAMCD45_neg.CACACCTGTAACGCGA	Macrophage	PAM	3.4716	5.71269
PAMCD45_neg.CACACCTGTCACAAGG	AT2	PAM	-11.3355	-1.16625
PAMCD45_neg.CACACCTGTCGGGTCT	AT2	PAM	-9.64853	-0.680221
PAMCD45_neg.CACACCTGTCTAGAGG	AT2	PAM	-8.75628	-2.76549
PAMCD45_neg.CACACCTGTTGCGTTA	AT2	PAM	-8.92446	-0.845252
PAMCD45_neg.CACACCTTCAATAAGG	AT1	PAM	-9.60616	-4.55552
PAMCD45_neg.CACACCTTCAGTACGT	AT1	PAM	-9.76381	-6.04971
PAMCD45_neg.CACACCTTCATCTGTT	AT2	PAM	-10.3523	-1.30687
PAMCD45_neg.CACACCTTCTACCTGC	AT2	PAM	-10.1061	-3.39832
PAMCD45_neg.CACACTCAGTGGCACA	Ciliated	PAM	-7.37841	-10.4581
PAMCD45_neg.CACACTCAGTGGGCTA	Macrophage	PAM	3.00952	5.86936
PAMCD45_neg.CACACTCAGTGGTCCC	AT2	PAM	-10.0272	-3.23141
PAMCD45_neg.CACACTCCAGATCCAT	AT1	PAM	-9.99887	-5.92802
PAMCD45_neg.CACACTCCATGATCCA	AT2	PAM	-9.83602	-0.351442
PAMCD45_neg.CACACTCCATGGGAAC	AT2	PAM	-11.215	-2.4395
PAMCD45_neg.CACACTCGTAAATGTG	AT2	PAM	-10.5792	-2.26595
PAMCD45_neg.CACACTCGTAAGGATT	Macrophage	PAM	2.02357	3.70568
PAMCD45_neg.CACACTCGTCGTCTTC	Macrophage	PAM	4.91144	6.04272
PAMCD45_neg.CACACTCGTGATGTCT	Macrophage	PAM	3.09878	4.29766
PAMCD45_neg.CACACTCGTTGTCTTT	AT2	PAM	-9.16933	-2.97323
PAMCD45_neg.CACAGGCAGAGTCGGT	AT2	PAM	-8.78377	-1.32182
PAMCD45_neg.CACAGGCAGCCAGAAC	Macrophage	PAM	0.677636	5.39703
PAMCD45_neg.CACAGGCAGTGAACAT	AT2	PAM	-11.0361	-2.58152
PAMCD45_neg.CACAGGCAGTTGTCGT	Macrophage	PAM	0.642929	5.74206
PAMCD45_neg.CACAGGCCAAGCCTAT	Macrophage	PAM	3.98344	2.69797
PAMCD45_neg.CACAGGCGTAATCGTC	AT2	PAM	-8.47588	-1.41473
PAMCD45_neg.CACAGGCGTAGAAGGA	AT2	PAM	-8.19793	-1.90841
PAMCD45_neg.CACAGGCGTCGGGTCT	AT2	PAM	-9.24653	-2.5186
PAMCD45_neg.CACAGGCGTGCACGAA	AT2	PAM	-9.89537	-1.37873
PAMCD45_neg.CACAGGCGTTCAACCA	Macrophage	PAM	4.16891	5.96609
PAMCD45_neg.CACAGGCTCCCTAATT	Macrophage	PAM	2.82442	6.67049
PAMCD45_neg.CACAGGCTCGCCAAAT	Macrophage	PAM	3.43985	1.08941
PAMCD45_neg.CACAGGCTCTTGTCAT	Macrophage	PAM	3.44914	2.17024
PAMCD45_neg.CACAGTAAGAATGTTG	AT2	PAM	-8.39914	-2.5042
PAMCD45_neg.CACAGTAAGCTAGTTC	AT2	PAM	-8.75808	-3.46703
PAMCD45_neg.CACAGTAAGCTCCTTC	Macrophage	PAM	5.12544	2.8896
PAMCD45_neg.CACAGTAAGGTGCACA	AT2	PAM	-9.48041	-4.25207
PAMCD45_neg.CACAGTACACGTGAGA	AT2	PAM	-9.17377	-2.37894
PAMCD45_neg.CACAGTACAGATCGGA	Macrophage	PAM	2.64629	5.23638
PAMCD45_neg.CACAGTACAGTGGGAT	AT2	PAM	-9.97221	-4.09498
PAMCD45_neg.CACAGTACATAGACTC	AT2	PAM	-9.05488	-2.2351
PAMCD45_neg.CACAGTAGTTGTCGCG	Macrophage	PAM	3.55318	1.6032
PAMCD45_neg.CACAGTATCCAAACAC	Macrophage	PAM	1.84363	2.82593
PAMCD45_neg.CACAGTATCCACTGGG	Macrophage	PAM	1.81035	2.75481
PAMCD45_neg.CACAGTATCGAATCCA	AT2	PAM	-9.90481	-1.78309
PAMCD45_neg.CACAGTATCTAGCACA	Macrophage	PAM	2.85516	5.02686
PAMCD45_neg.CACATAGAGAATGTGT	AT2	PAM	-9.99715	-1.75155
PAMCD45_neg.CACATAGAGACATAAC	AT2	PAM	-10.5268	-2.27532
PAMCD45_neg.CACATAGAGTAGCGGT	AT2	PAM	-8.00564	-2.80707
PAMCD45_neg.CACATAGCATATGAGA	AT2	PAM	-10.1072	-2.04556
PAMCD45_neg.CACATAGCATGTAGTC	AT2	PAM	-10.0894	-1.13701
PAMCD45_neg.CACATAGGTCTGCGGT	AT2	PAM	-9.58884	-2.62994
PAMCD45_neg.CACATAGGTTCTCATT	Macrophage	PAM	4.41759	3.45255
PAMCD45_neg.CACATAGTCAAAGACA	AT2	PAM	-8.80258	-2.78748
PAMCD45_neg.CACATAGTCACAACGT	Club/Basal	PAM	-7.8866	-6.50097
PAMCD45_neg.CACATAGTCCCAAGAT	AT2	PAM	-8.49946	-1.51869
PAMCD45_neg.CACATAGTCGGCGGTT	Macrophage	PAM	5.20593	2.91481
PAMCD45_neg.CACATTTAGACAAGCC	AT1	PAM	-9.94591	-4.26433
PAMCD45_neg.CACATTTCAACTGCGC	Macrophage	PAM	1.18077	6.18489
PAMCD45_neg.CACATTTCACCCATGG	Macrophage	PAM	5.08249	2.7051
PAMCD45_neg.CACATTTCATCATCCC	Macrophage	PAM	2.71939	2.30811
PAMCD45_neg.CACATTTGTCCTGCTT	Macrophage	PAM	2.2827	5.60254
PAMCD45_neg.CACATTTTCCAGATCA	AT2	PAM	-10.8657	-1.8384
PAMCD45_neg.CACATTTTCCGAAGAG	AT2	PAM	-11.4627	-1.39556
PAMCD45_neg.CACATTTTCCTCAACC	Macrophage	PAM	5.42517	4.82493
PAMCD45_neg.CACCACTAGTCAATAG	AT2	PAM	-11.0053	-2.20652
PAMCD45_neg.CACCACTCAAAGCAAT	Macrophage	PAM	0.902949	1.82789
PAMCD45_neg.CACCACTCACGGACAA	Macrophage	PAM	1.47636	6.39093
PAMCD45_neg.CACCACTCATTCCTGC	Ciliated	PAM	-6.74635	-10.3642
PAMCD45_neg.CACCACTGTAGCGCTC	AT2	PAM	-9.20035	-0.824029
PAMCD45_neg.CACCACTGTCCGAAGA	AT2	PAM	-10.1933	-1.14872
PAMCD45_neg.CACCAGGAGAATTCCC	Macrophage	PAM	4.79262	6.57448
PAMCD45_neg.CACCAGGAGACTAAGT	AT2	PAM	-10.8705	-2.50605
PAMCD45_neg.CACCAGGAGGTGCTAG	AT2	PAM	-9.96916	-2.59689
PAMCD45_neg.CACCAGGAGTGCGATG	AT2	PAM	-8.65871	-2.3704
PAMCD45_neg.CACCAGGCAATGGTCT	Club/Basal	PAM	-8.04044	-6.37978
PAMCD45_neg.CACCAGGCACATTTCT	Macrophage	PAM	1.17048	1.70234
PAMCD45_neg.CACCAGGCAGGGTACA	AT2	PAM	-8.21954	-3.41222
PAMCD45_neg.CACCAGGCAGTCAGCC	AT2	PAM	-9.30136	-3.53823
PAMCD45_neg.CACCAGGCATCGATTG	AT2	PAM	-9.0176	-1.90079
PAMCD45_neg.CACCAGGGTCCAACTA	AT2	PAM	-9.07129	-0.897471
PAMCD45_neg.CACCTTGAGAAACCAT	AT2	PAM	-10.4534	-2.24244
PAMCD45_neg.CACCTTGAGTCGTACT	AT2	PAM	-10.8545	-2.92853
PAMCD45_neg.CACCTTGAGTTGAGTA	Cap2	PAM	-2.4763	-8.89138
PAMCD45_neg.CACCTTGCACATTAGC	Macrophage	PAM	1.37717	3.46773
PAMCD45_neg.CACCTTGCAGTGAGTG	AT2	PAM	-9.37328	-3.0327
PAMCD45_neg.CACCTTGGTCCGAGTC	Macrophage	PAM	5.02502	6.56653
PAMCD45_neg.CACCTTGGTGCAGGTA	AT1	PAM	-9.86755	-6.17008
PAMCD45_neg.CACCTTGGTTCGGCAC	AT2	PAM	-9.5295	-1.78297
PAMCD45_neg.CACCTTGTCCTGCAGG	AT2	PAM	-9.52078	-1.03997
PAMCD45_neg.CACCTTGTCGTGGGAA	Macrophage	PAM	0.870366	5.88395
PAMCD45_neg.CACCTTGTCTGGCGTG	AT2	PAM	-11.0866	-2.33381
PAMCD45_neg.CACCTTGTCTGTGCAA	Macrophage	PAM	3.94206	5.7823
PAMCD45_neg.CACTCCAAGCCCAATT	AT2	PAM	-9.68161	-0.592863
PAMCD45_neg.CACTCCAAGTGAAGAG	AT2	PAM	-9.07784	-2.52539
PAMCD45_neg.CACTCCACAAATCCGT	Macrophage	PAM	5.14743	2.51937
PAMCD45_neg.CACTCCACAGATAATG	Macrophage	PAM	0.966427	6.2566
PAMCD45_neg.CACTCCACAGCTGTGC	AT2	PAM	-8.86238	-0.682423
PAMCD45_neg.CACTCCACAGGCGATA	AT2	PAM	-10.2455	-2.16912
PAMCD45_neg.CACTCCAGTATCACCA	AT2	PAM	-10.777	-2.26915
PAMCD45_neg.CACTCCAGTCCCGACA	AT2	PAM	-8.78267	-3.99738
PAMCD45_neg.CACTCCAGTCGGCTCA	Macrophage	PAM	4.00481	4.92306
PAMCD45_neg.CACTCCAGTGAGGCTA	Ciliated	PAM	-7.38114	-10.0927
PAMCD45_neg.CACTCCATCAAGGTAA	Macrophage	PAM	4.10502	6.28325
PAMCD45_neg.CACTCCATCTATCCTA	AT2	PAM	-9.28925	-1.69432
PAMCD45_neg.CAGAATCAGAGACGAA	AT2	PAM	-8.55507	-2.17212
PAMCD45_neg.CAGAATCCAAAGTCAA	AT2	PAM	-9.22623	-2.52332
PAMCD45_neg.CAGAATCCAACACCTA	Macrophage	PAM	1.99352	6.30576
PAMCD45_neg.CAGAATCCACCCTATC	AT2	PAM	-8.52913	-2.53795
PAMCD45_neg.CAGAATCCATGTTCCC	AT2	PAM	-10.9089	-2.86548
PAMCD45_neg.CAGAATCGTACCATCA	AT2	PAM	-10.6719	-2.04035
PAMCD45_neg.CAGAATCGTACCGTAT	Macrophage	PAM	0.554496	1.52301
PAMCD45_neg.CAGAATCGTATCAGTC	AT2	PAM	-8.96024	-1.26182
PAMCD45_neg.CAGAATCGTGACCAAG	Macrophage	PAM	4.16746	2.65479
PAMCD45_neg.CAGAATCGTTACGGAG	AT2	PAM	-10.2963	-2.19659
PAMCD45_neg.CAGAATCTCAATACCG	AT2	PAM	-11.2335	-1.58508
PAMCD45_neg.CAGAATCTCACATAGC	AT2	PAM	-9.44684	-3.07402
PAMCD45_neg.CAGAATCTCTCTTATG	AT2	PAM	-10.5397	-3.18938
PAMCD45_neg.CAGAATCTCTGATACG	AT2	PAM	-10.8619	-1.7687
PAMCD45_neg.CAGAGAGAGATCTGAA	Macrophage	PAM	2.94873	-0.623832
PAMCD45_neg.CAGAGAGCAGGCAGTA	AT2	PAM	-9.66856	-2.30456
PAMCD45_neg.CAGAGAGCAGTATCTG	AT1	PAM	-9.46576	-5.65252
PAMCD45_neg.CAGAGAGCATCAGTAC	AT2	PAM	-8.90463	-4.09009
PAMCD45_neg.CAGAGAGTCGAGAGCA	Macrophage	PAM	3.95268	5.1177
PAMCD45_neg.CAGAGAGTCGCAAACT	AT2	PAM	-10.9752	-2.30596
PAMCD45_neg.CAGATCAAGGGATCTG	AT1	PAM	-9.62914	-5.48322
PAMCD45_neg.CAGATCAGTAGAGGAA	Macrophage	PAM	0.545492	5.14887
PAMCD45_neg.CAGATCAGTCCCTACT	Macrophage	PAM	4.76459	5.47562
PAMCD45_neg.CAGATCAGTGAGCGAT	AT2	PAM	-10.2993	-1.86087
PAMCD45_neg.CAGATCAGTTATCGGT	Ciliated	PAM	-7.48719	-10.1613
PAMCD45_neg.CAGATCATCAACACTG	Macrophage	PAM	4.06853	6.84971
PAMCD45_neg.CAGATCATCCAGTATG	AT1	PAM	-9.96701	-5.87275
PAMCD45_neg.CAGATCATCGTTACGA	Club/Basal	PAM	-7.92106	-6.49266
PAMCD45_neg.CAGATCATCTAACGGT	Club/Basal	PAM	-7.91468	-6.48572
PAMCD45_neg.CAGATCATCTCGCATC	AT2	PAM	-7.75934	-2.39456
PAMCD45_neg.CAGCAGCAGGGATGGG	Macrophage	PAM	1.86876	1.62731
PAMCD45_neg.CAGCAGCAGTGTCTCA	Macrophage	PAM	1.50551	5.98032
PAMCD45_neg.CAGCAGCCAAAGAATC	Macrophage	PAM	4.91628	2.76268
PAMCD45_neg.CAGCAGCCAAGCTGGA	AT2	PAM	-11.0186	-1.62337
PAMCD45_neg.CAGCAGCCACGGACAA	Macrophage	PAM	1.95713	3.81469
PAMCD45_neg.CAGCAGCCAGGCGATA	AT2	PAM	-7.88194	-2.03278
PAMCD45_neg.CAGCAGCGTACTTCTT	AT2	PAM	-7.51295	-2.02608
PAMCD45_neg.CAGCAGCGTATCTGCA	AT2	PAM	-10.1546	-2.02829
PAMCD45_neg.CAGCAGCGTGAAGGCT	Macrophage	PAM	5.17357	6.07331
PAMCD45_neg.CAGCAGCTCAACACCA	Proliferating Macrophage	PAM	-1.03484	3.94641
PAMCD45_neg.CAGCAGCTCACCCGAG	AT2	PAM	-9.89768	-1.94757
PAMCD45_neg.CAGCAGCTCACCCTCA	AT2	PAM	-8.15836	-2.32093
PAMCD45_neg.CAGCAGCTCTACCTGC	AT2	PAM	-11.4881	-1.04895
PAMCD45_neg.CAGCAGCTCTGCAGTA	AT2	PAM	-9.46245	-1.89749
PAMCD45_neg.CAGCATAAGCAATATG	AT2	PAM	-8.79413	-3.42988
PAMCD45_neg.CAGCATAAGGTAGCTG	Macrophage	PAM	1.45674	3.59527
PAMCD45_neg.CAGCATACAATGGTCT	AT2	PAM	-9.28458	-3.87387
PAMCD45_neg.CAGCATAGTACTTCTT	AT2	PAM	-11.4186	-1.30406
PAMCD45_neg.CAGCATAGTCTGATTG	Ciliated	PAM	-7.53473	-10.2814
PAMCD45_neg.CAGCATATCCGCAAGC	AT2	PAM	-9.64951	-1.35433
PAMCD45_neg.CAGCATATCCTGCTTG	AT2	PAM	-11.1811	-1.34758
PAMCD45_neg.CAGCATATCTCAAACG	Macrophage	PAM	4.1032	3.22195
PAMCD45_neg.CAGCATATCTCATTCA	AT2	PAM	-7.78183	-2.11678
PAMCD45_neg.CAGCATATCTTAGAGC	Macrophage	PAM	5.34673	4.81765
PAMCD45_neg.CAGCCGAAGAAGAAGC	AT2	PAM	-9.18467	-2.23546
PAMCD45_neg.CAGCCGAAGACAAGCC	AT2	PAM	-8.46066	-3.05854
PAMCD45_neg.CAGCCGACAAGTTCTG	Macrophage	PAM	0.567459	3.86746
PAMCD45_neg.CAGCCGACAATAGAGT	AT2	PAM	-7.77644	-1.63311
PAMCD45_neg.CAGCCGACAATGAATG	AT2	PAM	-10.3542	-0.983055
PAMCD45_neg.CAGCCGACATCCTTGC	AT2	PAM	-8.27993	-2.82805
PAMCD45_neg.CAGCCGAGTCATGCCG	AT2	PAM	-8.74556	-1.14243
PAMCD45_neg.CAGCCGAGTGTGCCTG	Macrophage	PAM	1.27538	6.47958
PAMCD45_neg.CAGCCGATCAGCTCTC	Macrophage	PAM	2.94755	6.58112
PAMCD45_neg.CAGCCGATCTAACTTC	AT2	PAM	-9.8023	-1.01525
PAMCD45_neg.CAGCCGATCTCCGGTT	Macrophage	PAM	0.401923	5.16915
PAMCD45_neg.CAGCGACAGACTAGAT	Macrophage	PAM	3.62208	5.31259
PAMCD45_neg.CAGCGACAGCTTATCG	AT2	PAM	-9.26412	-0.545301
PAMCD45_neg.CAGCGACAGTCGAGTG	Macrophage	PAM	4.69158	5.63981
PAMCD45_neg.CAGCGACCAACGATCT	Macrophage	PAM	0.232523	2.89724
PAMCD45_neg.CAGCGACCAATAGAGT	Macrophage	PAM	1.66593	2.75025
PAMCD45_neg.CAGCGACGTATAGGGC	Proliferating Macrophage	PAM	-3.02457	2.80596
PAMCD45_neg.CAGCGACTCGCAGGCT	AT2	PAM	-11.0944	-2.18439
PAMCD45_neg.CAGCTAAAGAGACTAT	Lymphatic	PAM	-3.96539	-8.31763
PAMCD45_neg.CAGCTAAAGCACACAG	AT2	PAM	-10.0867	-2.39681
PAMCD45_neg.CAGCTAAAGCTAGTTC	Macrophage	PAM	2.79784	4.91061
PAMCD45_neg.CAGCTAAAGTGGGATC	Macrophage	PAM	1.4017	3.06202
PAMCD45_neg.CAGCTAACACCGTTGG	Macrophage	PAM	4.99579	4.87049
PAMCD45_neg.CAGCTAACAGTATCTG	Macrophage	PAM	5.40881	3.89272
PAMCD45_neg.CAGCTAAGTCTCCATC	AT2	PAM	-9.90205	-0.695556
PAMCD45_neg.CAGCTAAGTGGCGAAT	AT2	PAM	-8.08184	-2.07704
PAMCD45_neg.CAGCTAAGTGGGTCAA	AT2	PAM	-10.718	-2.01538
PAMCD45_neg.CAGCTAATCCAGGGCT	Macrophage	PAM	2.34595	2.24158
PAMCD45_neg.CAGCTGGAGAGAACAG	Macrophage	PAM	4.9962	5.15662
PAMCD45_neg.CAGCTGGAGAGTTGGC	AT1	PAM	-9.75258	-5.927
PAMCD45_neg.CAGCTGGAGCAGATCG	AT2	PAM	-9.06209	-2.23655
PAMCD45_neg.CAGCTGGCATCAGTCA	AT2	PAM	-11.3108	-1.36134
PAMCD45_neg.CAGCTGGGTACCGCTG	Proliferating Macrophage	PAM	-3.08154	2.33429
PAMCD45_neg.CAGCTGGGTCGAACAG	Macrophage	PAM	5.5875	1.42031
PAMCD45_neg.CAGCTGGGTGTCTGAT	Macrophage	PAM	1.69077	3.2574
PAMCD45_neg.CAGCTGGGTTGGAGGT	AT2	PAM	-10.0646	-1.88936
PAMCD45_neg.CAGCTGGTCTCGAGTA	Macrophage	PAM	2.9205	3.64605
PAMCD45_neg.CAGCTGGTCTTGACGA	AT2	PAM	-9.84423	-2.81771
PAMCD45_neg.CAGGTGCAGGATGCGT	AT2	PAM	-9.81778	-1.36891
PAMCD45_neg.CAGGTGCAGGGAACGG	AT2	PAM	-8.50378	-2.27318
PAMCD45_neg.CAGGTGCCAGCCTTGG	AT2	PAM	-11.1025	-0.97657
PAMCD45_neg.CAGGTGCCATCTCCCA	Macrophage	PAM	2.3513	2.0023
PAMCD45_neg.CAGGTGCCATGGTCAT	Macrophage	PAM	2.03712	3.7408
PAMCD45_neg.CAGGTGCGTCATCCCT	Macrophage	PAM	2.50668	2.85806
PAMCD45_neg.CAGGTGCTCAATAAGG	AT2	PAM	-9.8712	-3.13578
PAMCD45_neg.CAGGTGCTCTACCAGA	AT2	PAM	-10.6907	-1.33876
PAMCD45_neg.CAGTAACAGTGACTCT	Macrophage	PAM	2.8569	2.66818
PAMCD45_neg.CAGTAACAGTGTCCCG	AT2	PAM	-10.6001	-2.52283
PAMCD45_neg.CAGTAACCAATGGAAT	AT2	PAM	-8.38496	-1.69294
PAMCD45_neg.CAGTAACCACATGTGT	AT2	PAM	-9.84844	-0.472269
PAMCD45_neg.CAGTAACCAGACTCGC	AT2	PAM	-8.4974	-2.95955
PAMCD45_neg.CAGTAACCAGCGTTCG	Macrophage	PAM	4.9282	3.12786
PAMCD45_neg.CAGTAACGTAAACCTC	Ciliated	PAM	-7.41407	-10.1242
PAMCD45_neg.CAGTAACGTCATATGC	Macrophage	PAM	1.66719	3.48657
PAMCD45_neg.CAGTAACGTCTCGTTC	Macrophage	PAM	2.77859	2.4143
PAMCD45_neg.CAGTAACGTTCCCGAG	AT2	PAM	-9.90408	-1.3564
PAMCD45_neg.CAGTAACTCAAGAAGT	Macrophage	PAM	1.01647	2.33269
PAMCD45_neg.CAGTAACTCACCGGGT	Macrophage	PAM	3.28116	5.75257
PAMCD45_neg.CAGTAACTCCCTAACC	Macrophage	PAM	4.94471	1.04055
PAMCD45_neg.CAGTAACTCCGTCATC	AT1	PAM	-9.69785	-5.76799
PAMCD45_neg.CAGTCCTAGAACAACT	Macrophage	PAM	4.64436	5.31925
PAMCD45_neg.CAGTCCTAGAGCTGCA	AT2	PAM	-9.80301	-3.75486
PAMCD45_neg.CAGTCCTCAAGTCATC	Macrophage	PAM	3.1468	6.60365
PAMCD45_neg.CAGTCCTCAATAGCGG	AT2	PAM	-8.42633	-2.03462
PAMCD45_neg.CAGTCCTCAGTGACAG	Macrophage	PAM	5.43523	4.3762
PAMCD45_neg.CAGTCCTGTAAGAGGA	Macrophage	PAM	3.84173	6.29181
PAMCD45_neg.CAGTCCTGTACTTAGC	Macrophage	PAM	3.51157	5.30245
PAMCD45_neg.CAGTCCTGTCGACTGC	AT2	PAM	-10.4492	-2.33147
PAMCD45_neg.CAGTCCTTCAGCAACT	Cap2	PAM	-3.00333	-8.97408
PAMCD45_neg.CAGTCCTTCCACTGGG	AT2	PAM	-9.04396	-1.72065
PAMCD45_neg.CAGTCCTTCTTGTATC	AT1	PAM	-9.8273	-5.4542
PAMCD45_neg.CAGTCCTTCTTTACGT	Ciliated	PAM	-7.47727	-10.1201
PAMCD45_neg.CATATGGAGATAGCAT	Macrophage	PAM	4.14249	4.37919
PAMCD45_neg.CATATGGAGGTGGGTT	AT2	PAM	-10.6787	-2.61582
PAMCD45_neg.CATATGGAGTAGCCGA	AT2	PAM	-10.375	-2.73497
PAMCD45_neg.CATATGGAGTCGAGTG	Macrophage	PAM	4.1989	4.58602
PAMCD45_neg.CATATGGCACATCTTT	Ciliated	PAM	-7.1009	-9.99609
PAMCD45_neg.CATATGGCACCGCTAG	AT2	PAM	-8.43637	-1.37603
PAMCD45_neg.CATATGGCAGATCGGA	Proliferating Macrophage	PAM	-0.382929	3.82757
PAMCD45_neg.CATATGGCAGATGAGC	AT2	PAM	-10.2644	-0.830142
PAMCD45_neg.CATATGGGTCGAGATG	Macrophage	PAM	2.9501	3.98996
PAMCD45_neg.CATATGGTCCGCGGTA	Macrophage	PAM	0.488402	4.05835
PAMCD45_neg.CATATTCAGCTGCCCA	AT2	PAM	-8.63352	-1.69822
PAMCD45_neg.CATATTCAGCTGTTCA	AT2	PAM	-8.19349	-2.63135
PAMCD45_neg.CATATTCCAAGTTCTG	AT2	PAM	-9.76962	-0.855716
PAMCD45_neg.CATATTCCAATCCGAT	Club/Basal	PAM	-8.02607	-6.22931
PAMCD45_neg.CATATTCCACGAAACG	AT2	PAM	-10.6134	-1.59659
PAMCD45_neg.CATATTCCACGAGAGT	Macrophage	PAM	1.32583	3.38813
PAMCD45_neg.CATATTCCACGGACAA	AT2	PAM	-8.72943	-0.959592
PAMCD45_neg.CATATTCCACTGTGTA	AT2	PAM	-8.39641	-1.35897
PAMCD45_neg.CATATTCCAGCGTCCA	AT2	PAM	-9.21395	-3.20477
PAMCD45_neg.CATATTCGTACCGAGA	Macrophage	PAM	1.22517	2.70439
PAMCD45_neg.CATATTCGTGCCTTGG	Macrophage	PAM	1.97665	2.51624
PAMCD45_neg.CATATTCGTGTATGGG	AT2	PAM	-8.93405	-1.14119
PAMCD45_neg.CATATTCTCAGTCCCT	AT2	PAM	-8.18924	-2.6977
PAMCD45_neg.CATATTCTCGCTGATA	AT2	PAM	-9.66273	-1.04373
PAMCD45_neg.CATATTCTCTGCAGTA	Macrophage	PAM	2.57785	3.64352
PAMCD45_neg.CATATTCTCTTGCCGT	Macrophage	PAM	4.33199	5.14248
PAMCD45_neg.CATCAAGAGCAAATCA	Macrophage	PAM	3.64881	3.04404
PAMCD45_neg.CATCAAGAGCGTCTAT	B cells	PAM	-3.55953	-6.04681
PAMCD45_neg.CATCAAGAGCTAGTCT	AT2	PAM	-8.22867	-2.89293
PAMCD45_neg.CATCAAGAGGTGTTAA	AT2	PAM	-8.84424	-2.18342
PAMCD45_neg.CATCAAGAGTGGAGAA	Macrophage	PAM	4.74559	5.98154
PAMCD45_neg.CATCAAGCAAGCCGTC	AT2	PAM	-9.55279	-2.95628
PAMCD45_neg.CATCAAGCACGAGAGT	Club/Basal	PAM	-8.85983	-5.37304
PAMCD45_neg.CATCAAGGTTCTGTTT	AT2	PAM	-9.93963	-2.81333
PAMCD45_neg.CATCAAGTCAACGGGA	Macrophage	PAM	0.506152	4.95854
PAMCD45_neg.CATCAAGTCACTTATC	Macrophage	PAM	5.36874	2.98577
PAMCD45_neg.CATCAAGTCAGGCAAG	Macrophage	PAM	1.9835	3.33618
PAMCD45_neg.CATCAAGTCATCATTC	Macrophage	PAM	5.03446	6.09111
PAMCD45_neg.CATCAAGTCATCTGCC	Macrophage	PAM	1.83857	4.59446
PAMCD45_neg.CATCAAGTCATGTCCC	Macrophage	PAM	3.51914	6.18232
PAMCD45_neg.CATCAAGTCCGAAGAG	Macrophage	PAM	1.73967	3.29511
PAMCD45_neg.CATCAAGTCCGCGCAA	AT2	PAM	-8.8815	-2.30026
PAMCD45_neg.CATCAAGTCCTTAATC	Macrophage	PAM	1.0162	1.9456
PAMCD45_neg.CATCAAGTCGCATGAT	Proliferating Macrophage	PAM	-3.46673	2.40037
PAMCD45_neg.CATCAAGTCTCGCATC	AT2	PAM	-10.0106	-1.92032
PAMCD45_neg.CATCAGAAGAGTAAGG	Macrophage	PAM	1.11358	5.16602
PAMCD45_neg.CATCAGAAGCTAAGAT	AT2	PAM	-10.4701	-2.53528
PAMCD45_neg.CATCAGAAGGCTCATT	Macrophage	PAM	2.33864	2.72534
PAMCD45_neg.CATCAGAAGTATCTCG	AT2	PAM	-10.5016	-2.1473
PAMCD45_neg.CATCAGACAATTCCTT	Macrophage	PAM	4.60469	4.33891
PAMCD45_neg.CATCAGACACGGTAAG	Macrophage	PAM	3.68194	5.58169
PAMCD45_neg.CATCAGAGTAAGCACG	Club/Basal	PAM	-8.82138	-5.38632
PAMCD45_neg.CATCAGAGTCAGAATA	Cap1	PAM	-2.57303	-8.7622
PAMCD45_neg.CATCAGAGTTCATGGT	Macrophage	PAM	3.63545	4.98018
PAMCD45_neg.CATCAGATCGGAAATA	Plasma	PAM	-5.8036	-6.77813
PAMCD45_neg.CATCCACAGAACAATC	AT2	PAM	-8.82052	-2.54714
PAMCD45_neg.CATCCACAGATATGCA	Proliferating Macrophage	PAM	-1.78878	3.48759
PAMCD45_neg.CATCCACAGCGTAATA	Macrophage	PAM	4.34466	6.59841
PAMCD45_neg.CATCCACCAATGAAAC	AT2	PAM	-8.67181	-2.28743
PAMCD45_neg.CATCCACCACCCATGG	Macrophage	PAM	1.92381	3.8473
PAMCD45_neg.CATCCACCACGCCAGT	Macrophage	PAM	3.78008	6.98634
PAMCD45_neg.CATCCACGTCATGCCG	Macrophage	PAM	3.74008	6.86621
PAMCD45_neg.CATCCACGTTACGGAG	Macrophage	PAM	2.84913	2.38748
PAMCD45_neg.CATCCACTCACTTATC	AT2	PAM	-10.0954	-2.78749
PAMCD45_neg.CATCCACTCCAAAGTC	Macrophage	PAM	5.30691	5.40628
PAMCD45_neg.CATCCACTCCAGGGCT	AT2	PAM	-8.18641	-2.45605
PAMCD45_neg.CATCCACTCCCATTAT	AT2	PAM	-10.9367	-1.46087
PAMCD45_neg.CATCGAAAGCCAGGAT	AT2	PAM	-8.88033	-1.37806
PAMCD45_neg.CATCGAAAGTGTCTCA	AT2	PAM	-8.53808	-2.77324
PAMCD45_neg.CATCGAACACGAGGTA	AT2	PAM	-8.30983	-1.82374
PAMCD45_neg.CATCGAACAGATCTGT	Macrophage	PAM	1.51016	5.75588
PAMCD45_neg.CATCGAACAGGAATGC	AT2	PAM	-9.30046	-3.47526
PAMCD45_neg.CATCGAACAGTACACT	Artery	PAM	-2.38091	-9.08334
PAMCD45_neg.CATCGAAGTAGAGTGC	AT2	PAM	-9.08425	-0.803189
PAMCD45_neg.CATCGAAGTCATTAGC	AT2	PAM	-9.34889	-2.06772
PAMCD45_neg.CATCGAAGTGCGATAG	Macrophage	PAM	5.20905	1.8946
PAMCD45_neg.CATCGAATCCCTAACC	AT2	PAM	-11.2493	-2.33393
PAMCD45_neg.CATCGAATCCGCGGTA	AT2	PAM	-9.37447	-3.58274
PAMCD45_neg.CATCGAATCGCCGTGA	Ciliated	PAM	-6.96885	-10.4791
PAMCD45_neg.CATCGAATCTTTAGGG	AT2	PAM	-10.0644	-3.26943
PAMCD45_neg.CATCGGGAGATCTGAA	Macrophage	PAM	3.53536	3.55297
PAMCD45_neg.CATCGGGAGTATCGAA	AT2	PAM	-8.84967	-1.21959
PAMCD45_neg.CATCGGGCAAATACAG	Macrophage	PAM	4.56743	6.53543
PAMCD45_neg.CATCGGGCAATGGATA	Macrophage	PAM	1.66848	2.92463
PAMCD45_neg.CATCGGGCACCCTATC	AT2	PAM	-9.92115	-0.399527
PAMCD45_neg.CATCGGGCACCTTGTC	AT2	PAM	-11.3845	-1.64667
PAMCD45_neg.CATCGGGCAGACAGGT	AT2	PAM	-8.57948	-1.20656
PAMCD45_neg.CATCGGGCAGCTGTGC	AT2	PAM	-10.3163	-3.09873
PAMCD45_neg.CATCGGGCAGTCACTA	Macrophage	PAM	2.04647	2.76612
PAMCD45_neg.CATCGGGCATATGGTC	Macrophage	PAM	5.13763	5.09902
PAMCD45_neg.CATCGGGTCACAAACC	Macrophage	PAM	2.65453	0.798701
PAMCD45_neg.CATCGGGTCACCAGGC	Ciliated	PAM	-7.3793	-10.2854
PAMCD45_neg.CATCGGGTCATCATTC	Macrophage	PAM	4.74324	6.32034
PAMCD45_neg.CATCGGGTCTAGCACA	Macrophage	PAM	0.99595	2.13738
PAMCD45_neg.CATCGGGTCTGTCTCG	Macrophage	PAM	1.08558	5.34392
PAMCD45_neg.CATGACAAGCTCAACT	AT2	PAM	-8.19524	-2.96
PAMCD45_neg.CATGACAAGGTGGGTT	AT2	PAM	-10.5716	-1.99227
PAMCD45_neg.CATGACAAGTCAAGGC	AT2	PAM	-8.96112	-2.10624
PAMCD45_neg.CATGACACAACTTGAC	AT2	PAM	-9.05592	-1.33962
PAMCD45_neg.CATGACACACCCATTC	AT2	PAM	-8.96291	-2.11831
PAMCD45_neg.CATGACACAGGCAGTA	Macrophage	PAM	5.49681	2.59568
PAMCD45_neg.CATGACACATGGGAAC	Ciliated	PAM	-7.18977	-10.5205
PAMCD45_neg.CATGACAGTAATCACC	AT2	PAM	-8.90421	-2.67889
PAMCD45_neg.CATGACAGTGTCTGAT	AT2	PAM	-9.31707	-2.30869
PAMCD45_neg.CATGACAGTTAGAACA	Venous	PAM	-2.97763	-9.3465
PAMCD45_neg.CATGCCTAGAAACCGC	Macrophage	PAM	4.14021	5.67074
PAMCD45_neg.CATGCCTAGAAGGTGA	AT2	PAM	-8.49439	-3.15093
PAMCD45_neg.CATGCCTAGACACGAC	Macrophage	PAM	4.96492	6.34878
PAMCD45_neg.CATGCCTAGGCAAAGA	Macrophage	PAM	-3.04213	-9.27334
PAMCD45_neg.CATGCCTAGTGTCCCG	Ciliated	PAM	-7.08634	-10.5211
PAMCD45_neg.CATGCCTCAACGATCT	AT2	PAM	-10.3166	-2.13702
PAMCD45_neg.CATGCCTCAAGTCTGT	AT2	PAM	-9.48068	-1.86305
PAMCD45_neg.CATGCCTCAAGTTGTC	Macrophage	PAM	5.87633	2.64687
PAMCD45_neg.CATGCCTGTATAGTAG	Macrophage	PAM	2.71478	4.75761
PAMCD45_neg.CATGCCTTCGGAGGTA	AT2	PAM	-9.13529	-1.90236
PAMCD45_neg.CATGCCTTCTATGTGG	Macrophage	PAM	1.5949	6.42611
PAMCD45_neg.CATGGCGAGAACAATC	AT2	PAM	-9.34005	-1.9851
PAMCD45_neg.CATGGCGAGACAAAGG	Macrophage	PAM	0.751853	4.56063
PAMCD45_neg.CATGGCGAGCGCTCCA	AT2	PAM	-8.81421	-1.26559
PAMCD45_neg.CATGGCGAGCTGTCTA	Macrophage	PAM	3.35646	4.26624
PAMCD45_neg.CATGGCGAGGAGTTTA	Macrophage	PAM	5.2264	2.7034
PAMCD45_neg.CATGGCGAGTGACTCT	AT1	PAM	-9.70129	-5.83864
PAMCD45_neg.CATGGCGAGTTAAGTG	Macrophage	PAM	5.16412	6.40347
PAMCD45_neg.CATGGCGAGTTGAGAT	AT2	PAM	-9.5153	-0.763521
PAMCD45_neg.CATGGCGCACAACGTT	AT2	PAM	-11.0843	-0.961186
PAMCD45_neg.CATGGCGGTAGCTTGT	Macrophage	PAM	0.642757	5.29516
PAMCD45_neg.CATGGCGGTGGGTCAA	AT2	PAM	-9.24545	-1.48735
PAMCD45_neg.CATGGCGTCACGCATA	AT2	PAM	-10.2916	-1.17915
PAMCD45_neg.CATGGCGTCCGAACGC	AT2	PAM	-9.90012	-0.630902
PAMCD45_neg.CATTATCAGTACTTGC	AT2	PAM	-8.78011	-2.77149
PAMCD45_neg.CATTATCAGTGCCAGA	AT2	PAM	-10.4749	-1.96738
PAMCD45_neg.CATTATCCAATGAATG	AT2	PAM	-9.14647	-3.25336
PAMCD45_neg.CATTATCCACCGAATT	AT2	PAM	-7.7574	-1.97346
PAMCD45_neg.CATTATCCAGTATAAG	Macrophage	PAM	3.99235	5.27659
PAMCD45_neg.CATTATCGTCCAACTA	AT2	PAM	-10.3385	-1.96736
PAMCD45_neg.CATTATCGTGACGCCT	AT2	PAM	-10.5942	-2.46658
PAMCD45_neg.CATTATCGTGTTCTTT	Macrophage	PAM	5.38013	1.5324
PAMCD45_neg.CATTATCTCAGATAAG	AT2	PAM	-11.0703	-2.17573
PAMCD45_neg.CATTCGCCAAAGAATC	AT2	PAM	-9.62189	-2.91032
PAMCD45_neg.CATTCGCCAATGGTCT	AT2	PAM	-9.28696	-1.80437
PAMCD45_neg.CATTCGCCAATTGCTG	AT2	PAM	-9.03047	-1.60579
PAMCD45_neg.CATTCGCCAGTATGCT	Macrophage	PAM	1.10323	3.13723
PAMCD45_neg.CATTCGCGTCCGAAGA	Macrophage	PAM	3.73937	5.1234
PAMCD45_neg.CATTCGCTCATTTGGG	AT2	PAM	-8.58334	-1.29794
PAMCD45_neg.CATTCGCTCGAACTGT	AT2	PAM	-8.12704	-2.4302
PAMCD45_neg.CCAATCCAGATGTTAG	AT2	PAM	-10.2238	-1.75369
PAMCD45_neg.CCAATCCAGCGCCTCA	AT2	PAM	-8.85998	-3.4901
PAMCD45_neg.CCAATCCAGTACGCGA	Macrophage	PAM	2.19319	3.70276
PAMCD45_neg.CCAATCCAGTGACATA	AT2	PAM	-8.61282	-2.1974
PAMCD45_neg.CCAATCCAGTGTCTCA	Macrophage	PAM	2.06144	3.48002
PAMCD45_neg.CCAATCCCAATGACCT	Ciliated	PAM	-6.85121	-10.5165
PAMCD45_neg.CCAATCCGTGATAAAC	Macrophage	PAM	1.13478	3.34631
PAMCD45_neg.CCAATCCTCCGTAGTA	AT2	PAM	-9.27993	-1.7354
PAMCD45_neg.CCAATCCTCGTCACGG	AT2	PAM	-9.50084	-0.561595
PAMCD45_neg.CCACCTAAGGGCATGT	AT2	PAM	-11.2172	-1.32154
PAMCD45_neg.CCACCTAAGGTAAACT	AT2	PAM	-10.9649	-2.15534
PAMCD45_neg.CCACCTACAAGGACTG	Macrophage	PAM	3.63114	2.17566
PAMCD45_neg.CCACCTACAGCCAATT	Macrophage	PAM	4.16804	2.27736
PAMCD45_neg.CCACCTACATGCGCAC	AT2	PAM	-9.4172	-0.857292
PAMCD45_neg.CCACCTAGTAGAAGGA	Macrophage	PAM	3.49974	6.43268
PAMCD45_neg.CCACCTAGTATTACCG	AT1	PAM	-10.038	-5.86546
PAMCD45_neg.CCACCTAGTGTATGGG	AT2	PAM	-9.21454	-4.0439
PAMCD45_neg.CCACCTAGTTCTGGTA	AT2	PAM	-11.4221	-1.67331
PAMCD45_neg.CCACCTATCCTACAGA	Macrophage	PAM	4.29875	5.78154
PAMCD45_neg.CCACCTATCGGATGGA	Macrophage	PAM	4.12865	6.71234
PAMCD45_neg.CCACCTATCTAGCACA	AT2	PAM	-8.14822	-1.33208
PAMCD45_neg.CCACCTATCTCAACTT	AT2	PAM	-7.75418	-1.74682
PAMCD45_neg.CCACCTATCTCTAAGG	AT2	PAM	-8.90989	-1.94509
PAMCD45_neg.CCACCTATCTGAGTGT	Macrophage	PAM	1.3191	5.58261
PAMCD45_neg.CCACCTATCTTGAGAC	Macrophage	PAM	5.28682	4.00386
PAMCD45_neg.CCACCTATCTTTCCTC	Macrophage	PAM	1.72379	4.01749
PAMCD45_neg.CCACGGAAGGGCATGT	AT2	PAM	-9.67576	-1.58147
PAMCD45_neg.CCACGGAAGTCGATAA	Cap1	PAM	-2.92851	-8.96803
PAMCD45_neg.CCACGGAGTAGAGGAA	Macrophage	PAM	4.57559	6.6199
PAMCD45_neg.CCACGGAGTAGATTAG	Macrophage	PAM	3.08853	1.61796
PAMCD45_neg.CCACGGAGTTAAGAAC	Macrophage	PAM	3.59148	5.91192
PAMCD45_neg.CCACGGAGTTATCACG	AT2	PAM	-8.99571	-2.2753
PAMCD45_neg.CCACGGATCACATAGC	AT2	PAM	-9.02627	-1.27478
PAMCD45_neg.CCACGGATCAGGTTCA	AT1	PAM	-10.0068	-5.82905
PAMCD45_neg.CCACGGATCCGATATG	AT2	PAM	-9.17614	-1.51976
PAMCD45_neg.CCACGGATCGGTCTAA	Macrophage	PAM	4.02975	5.17349
PAMCD45_neg.CCACGGATCTCTTGAT	Plasma	PAM	-5.83613	-6.73016
PAMCD45_neg.CCACTACAGCTAGTGG	AT2	PAM	-10.1146	-4.00573
PAMCD45_neg.CCACTACAGCTGCAAG	AT2	PAM	-9.40242	-1.64303
PAMCD45_neg.CCACTACCAAAGTCAA	Macrophage	PAM	3.52138	3.25637
PAMCD45_neg.CCACTACCACCTCGGA	AT2	PAM	-8.77103	-1.40139
PAMCD45_neg.CCACTACCAGCTGTAT	AT2	PAM	-10.1601	-2.3865
PAMCD45_neg.CCACTACGTAGAAAGG	AT2	PAM	-8.75232	-2.97952
PAMCD45_neg.CCACTACGTATATGAG	AT2	PAM	-9.9998	-2.46982
PAMCD45_neg.CCACTACGTTACGGAG	AT2	PAM	-7.5676	-1.96376
PAMCD45_neg.CCACTACGTTCTCATT	Matrix Fibroblast	PAM	0.00807974	-15.377
PAMCD45_neg.CCACTACTCACATGCA	AT2	PAM	-9.95244	-2.38639
PAMCD45_neg.CCACTACTCACCGGGT	Macrophage	PAM	0.790284	4.83281
PAMCD45_neg.CCACTACTCATTATCC	Macrophage	PAM	3.46675	6.2701
PAMCD45_neg.CCACTACTCCAAAGTC	Macrophage	PAM	5.8387	0.5847
PAMCD45_neg.CCACTACTCCAATGGT	AT2	PAM	-8.48292	-2.40519
PAMCD45_neg.CCAGCGAAGACAAGCC	Macrophage	PAM	2.31366	2.91484
PAMCD45_neg.CCAGCGACAAAGTGCG	AT2	PAM	-10.69	-2.2341
PAMCD45_neg.CCAGCGACATATGGTC	AT2	PAM	-8.08236	-3.0831
PAMCD45_neg.CCAGCGACATGCCACG	AT2	PAM	-10.1684	-1.0528
PAMCD45_neg.CCAGCGACATGGTCTA	AT2	PAM	-10.1292	-3.21135
PAMCD45_neg.CCAGCGAGTACATCCA	AT2	PAM	-8.99067	-4.09573
PAMCD45_neg.CCAGCGAGTCCTAGCG	Macrophage	PAM	3.134	4.39061
PAMCD45_neg.CCAGCGAGTCGCTTTC	AT2	PAM	-9.91316	-4.06727
PAMCD45_neg.CCAGCGATCCGAGCCA	Macrophage	PAM	2.51481	3.49724
PAMCD45_neg.CCAGCGATCGTTTGCC	AT2	PAM	-7.40951	-1.97368
PAMCD45_neg.CCATGTCAGCCACCTG	AT2	PAM	-9.13337	-0.90326
PAMCD45_neg.CCATGTCAGTATCGAA	AT2	PAM	-7.81524	-1.93292
PAMCD45_neg.CCATGTCCACCAGGCT	AT2	PAM	-10.9894	-2.68048
PAMCD45_neg.CCATGTCCACTTAACG	Macrophage	PAM	1.38053	5.34412
PAMCD45_neg.CCATGTCGTACGCACC	AT2	PAM	-10.8966	-2.01707
PAMCD45_neg.CCATGTCGTGACTCAT	Macrophage	PAM	3.07784	2.91522
PAMCD45_neg.CCATGTCTCAGAAATG	AT2	PAM	-10.5373	-1.13697
PAMCD45_neg.CCATGTCTCCGTAGGC	Macrophage	PAM	1.01445	6.01876
PAMCD45_neg.CCATGTCTCTCCTATA	AT2	PAM	-9.71467	-3.41439
PAMCD45_neg.CCATGTCTCTCGATGA	AT2	PAM	-9.1777	-2.41562
PAMCD45_neg.CCATTCGAGATCTGCT	Ciliated	PAM	-7.22048	-10.1234
PAMCD45_neg.CCATTCGCAAGGTGTG	Macrophage	PAM	3.32242	6.7025
PAMCD45_neg.CCATTCGCACAAGTAA	AT2	PAM	-7.77882	-1.63206
PAMCD45_neg.CCATTCGCACATGGGA	AT2	PAM	-7.98892	-1.87088
PAMCD45_neg.CCATTCGCATACTCTT	AT2	PAM	-9.03613	-1.80922
PAMCD45_neg.CCATTCGCATCCGTGG	Ciliated	PAM	-7.50546	-10.3345
PAMCD45_neg.CCATTCGCATCCTAGA	AT2	PAM	-8.50312	-2.40936
PAMCD45_neg.CCATTCGGTCAAGCGA	AT2	PAM	-10.056	-3.04804
PAMCD45_neg.CCATTCGGTCGTGGCT	AT2	PAM	-9.43937	-2.38816
PAMCD45_neg.CCATTCGGTGCTCTTC	Macrophage	PAM	1.9521	3.32203
PAMCD45_neg.CCATTCGTCAGGATCT	AT2	PAM	-10.8612	-2.36375
PAMCD45_neg.CCATTCGTCGTTACGA	AT2	PAM	-10.0791	-2.4897
PAMCD45_neg.CCATTCGTCTGGAGCC	Club/Basal	PAM	-8.36795	-5.89056
PAMCD45_neg.CCCAATCAGTGAACGC	Macrophage	PAM	4.63136	2.37391
PAMCD45_neg.CCCAATCCAGACGCTC	AT2	PAM	-10.1578	-0.918458
PAMCD45_neg.CCCAATCCAGCATACT	Macrophage	PAM	5.65336	3.50639
PAMCD45_neg.CCCAATCGTGAAGGCT	AT2	PAM	-9.18744	-2.43243
PAMCD45_neg.CCCAATCTCAGTTTGG	Macrophage	PAM	2.99484	6.19502
PAMCD45_neg.CCCAATCTCCCACTTG	Macrophage	PAM	0.516955	3.76808
PAMCD45_neg.CCCAATCTCGCCTGAG	Ciliated	PAM	-7.47331	-10.2039
PAMCD45_neg.CCCAATCTCGTGTAGT	Macrophage	PAM	2.10408	3.98785
PAMCD45_neg.CCCAGTTAGACCTAGG	AT2	PAM	-8.94096	-2.44474
PAMCD45_neg.CCCAGTTAGAGGACGG	AT2	PAM	-8.9378	-1.97353
PAMCD45_neg.CCCAGTTAGATGCCTT	AT2	PAM	-10.41	-2.39089
PAMCD45_neg.CCCAGTTCACGAAAGC	AT1	PAM	-9.93505	-6.06093
PAMCD45_neg.CCCAGTTCAGTCAGAG	Macrophage	PAM	1.41049	6.1201
PAMCD45_neg.CCCAGTTCATAGAAAC	AT2	PAM	-7.68895	-2.19605
PAMCD45_neg.CCCAGTTGTACTTAGC	AT2	PAM	-9.49213	-2.65545
PAMCD45_neg.CCCAGTTGTAGAGTGC	AT2	PAM	-10.8034	-2.15172
PAMCD45_neg.CCCAGTTGTCGATTGT	AT1	PAM	-9.87339	-5.61701
PAMCD45_neg.CCCAGTTGTGGTCCGT	Macrophage	PAM	5.64914	3.76529
PAMCD45_neg.CCCATACAGACAGGCT	Macrophage	PAM	3.07067	4.46795
PAMCD45_neg.CCCATACAGACCTTTG	AT2	PAM	-8.62181	-2.80095
PAMCD45_neg.CCCATACAGATGGCGT	Macrophage	PAM	1.62638	2.34838
PAMCD45_neg.CCCATACCAAGCGCTC	Macrophage	PAM	5.30121	2.97212
PAMCD45_neg.CCCATACCAGCTATTG	Macrophage	PAM	4.65902	2.53858
PAMCD45_neg.CCCATACGTTGAGTTC	AT2	PAM	-9.7054	-1.2218
PAMCD45_neg.CCCATACGTTGCGTTA	Macrophage	PAM	0.844981	5.87639
PAMCD45_neg.CCCATACTCAGAGACG	AT2	PAM	-10.9585	-2.08873
PAMCD45_neg.CCCATACTCCCTAACC	AT2	PAM	-9.36346	-2.31158
PAMCD45_neg.CCCATACTCCGCAGTG	AT2	PAM	-10.6408	-2.87421
PAMCD45_neg.CCCATACTCCTTTACA	AT2	PAM	-8.25032	-1.72808
PAMCD45_neg.CCCATACTCGTGGACC	AT2	PAM	-9.59435	-2.70954
PAMCD45_neg.CCCATACTCTGTACGA	Macrophage	PAM	2.45416	3.41941
PAMCD45_neg.CCCTCCTAGAAACCGC	AT2	PAM	-10.8362	-1.89661
PAMCD45_neg.CCCTCCTAGAGTCTGG	Club/Basal	PAM	-8.80228	-5.24063
PAMCD45_neg.CCCTCCTCAGATCTGT	Macrophage	PAM	5.04056	4.56155
PAMCD45_neg.CCCTCCTGTAGCCTAT	Macrophage	PAM	2.6476	5.57367
PAMCD45_neg.CCCTCCTGTCAGAAGC	Macrophage	PAM	2.18214	3.21807
PAMCD45_neg.CCCTCCTGTTCGCGAC	Macrophage	PAM	1.93797	3.92149
PAMCD45_neg.CCCTCCTTCCACTGGG	Macrophage	PAM	5.03548	5.45264
PAMCD45_neg.CCCTCCTTCTCATTCA	AT2	PAM	-10.152	-2.59436
PAMCD45_neg.CCCTCCTTCTCTTATG	Cap1	PAM	-2.50933	-8.98746
PAMCD45_neg.CCCTCCTTCTGACCTC	Macrophage	PAM	2.76516	4.12295
PAMCD45_neg.CCCTCCTTCTGGTGTA	Macrophage	PAM	5.2357	5.20982
PAMCD45_neg.CCGGGATAGTGGACGT	Macrophage	PAM	4.02743	3.86185
PAMCD45_neg.CCGGGATAGTGTACTC	AT2	PAM	-8.38894	-1.79626
PAMCD45_neg.CCGGGATCACGCCAGT	AT2	PAM	-10.3024	-2.43079
PAMCD45_neg.CCGGGATCAGGTGGAT	Macrophage	PAM	1.00256	3.08988
PAMCD45_neg.CCGGGATGTCTAGAGG	AT2	PAM	-11.0255	-2.3308
PAMCD45_neg.CCGGGATGTGAAGGCT	Macrophage	PAM	0.838273	5.94141
PAMCD45_neg.CCGGGATTCATGCTCC	Macrophage	PAM	0.77804	4.52877
PAMCD45_neg.CCGGGATTCGAATGCT	Macrophage	PAM	4.38561	3.52629
PAMCD45_neg.CCGGGATTCGTATCAG	AT2	PAM	-9.61211	-2.2226
PAMCD45_neg.CCGGGATTCTCTAAGG	Macrophage	PAM	3.43348	2.7701
PAMCD45_neg.CCGGGATTCTTCGAGA	AT2	PAM	-9.67781	-1.93295
PAMCD45_neg.CCGGTAGAGAACAATC	AT2	PAM	-10.5042	-2.14597
PAMCD45_neg.CCGGTAGAGCCAGGAT	AT2	PAM	-11.4991	-1.32156
PAMCD45_neg.CCGGTAGCAAGAGGCT	Cap2	PAM	-2.59258	-8.2658
PAMCD45_neg.CCGGTAGCACATTCGA	AT2	PAM	-8.47806	-3.10252
PAMCD45_neg.CCGGTAGGTCGTTGTA	Macrophage	PAM	5.4796	5.12652
PAMCD45_neg.CCGGTAGGTGAGCGAT	AT2	PAM	-8.34453	-3.31829
PAMCD45_neg.CCGGTAGGTTCAACCA	Macrophage	PAM	4.45697	6.45142
PAMCD45_neg.CCGGTAGGTTGGACCC	Macrophage	PAM	2.04574	6.35141
PAMCD45_neg.CCGTACTAGCTAAACA	AT1	PAM	-10.2484	-5.97869
PAMCD45_neg.CCGTACTCATGACATC	AT2	PAM	-10.0832	-3.3991
PAMCD45_neg.CCGTACTCATTCTTAC	AT2	PAM	-8.29021	-2.25388
PAMCD45_neg.CCGTACTGTCTCCCTA	Macrophage	PAM	0.271375	2.89605
PAMCD45_neg.CCGTACTGTTTGGCGC	AT2	PAM	-11.1008	-1.59327
PAMCD45_neg.CCGTACTTCCCTCTTT	AT2	PAM	-8.79916	-2.1287
PAMCD45_neg.CCGTACTTCGTCACGG	Macrophage	PAM	1.65784	1.79303
PAMCD45_neg.CCGTACTTCTCTTGAT	Macrophage	PAM	5.13908	5.54664
PAMCD45_neg.CCGTGGAAGATGCCTT	AT2	PAM	-10.0682	-1.01968
PAMCD45_neg.CCGTGGAAGCAGGCTA	Macrophage	PAM	3.14101	4.5666
PAMCD45_neg.CCGTGGAAGTACGTAA	AT2	PAM	-8.12881	-1.33591
PAMCD45_neg.CCGTGGACAATACGCT	AT2	PAM	-8.56588	-1.66015
PAMCD45_neg.CCGTGGACAGGATCGA	AT2	PAM	-9.19923	-2.48218
PAMCD45_neg.CCGTGGACATTCCTCG	AT2	PAM	-10.117	-3.46583
PAMCD45_neg.CCGTGGAGTCGCGGTT	AT1	PAM	-9.55909	-4.85295
PAMCD45_neg.CCGTGGATCCCTCAGT	AT2	PAM	-10.1058	-2.22278
PAMCD45_neg.CCGTGGATCCGCGGTA	AT2	PAM	-9.89558	-2.06326
PAMCD45_neg.CCGTGGATCGCACTCT	AT2	PAM	-9.59178	-2.69158
PAMCD45_neg.CCGTGGATCGGTCTAA	Macrophage	PAM	5.06348	2.79465
PAMCD45_neg.CCGTTCAAGCCACTAT	AT2	PAM	-8.7927	-2.73124
PAMCD45_neg.CCGTTCAAGCTGCGAA	AT2	PAM	-9.79195	-2.19039
PAMCD45_neg.CCGTTCACATACTCTT	Macrophage	PAM	4.30597	3.38193
PAMCD45_neg.CCGTTCACATCACAAC	AT2	PAM	-10.6615	-1.03593
PAMCD45_neg.CCGTTCAGTAGAAGGA	Macrophage	PAM	4.37451	6.43103
PAMCD45_neg.CCGTTCAGTAGCCTCG	AT2	PAM	-7.89711	-2.44023
PAMCD45_neg.CCGTTCAGTGTGACGA	AT2	PAM	-8.32782	-1.66111
PAMCD45_neg.CCGTTCATCCAGATCA	Macrophage	PAM	4.9232	6.00886
PAMCD45_neg.CCGTTCATCGGCGGTT	Macrophage	PAM	3.33403	3.25979
PAMCD45_neg.CCTAAAGAGCACCGTC	Macrophage	PAM	1.9879	4.1192
PAMCD45_neg.CCTAAAGAGCAGATCG	AT2	PAM	-9.97014	-1.15444
PAMCD45_neg.CCTAAAGAGTGTACTC	AT1	PAM	-10.4314	-5.94937
PAMCD45_neg.CCTAAAGCAAGTCTAC	AT2	PAM	-9.64644	-1.31379
PAMCD45_neg.CCTAAAGCACGGCCAT	Club/Basal	PAM	-8.85437	-5.5858
PAMCD45_neg.CCTAAAGCACGTGAGA	Proliferating Macrophage	PAM	-2.91817	2.25677
PAMCD45_neg.CCTAAAGGTACAGTTC	Macrophage	PAM	2.77242	3.64634
PAMCD45_neg.CCTAAAGTCAACCATG	AT2	PAM	-10.8458	-2.31615
PAMCD45_neg.CCTACACAGAGTAAGG	AT2	PAM	-9.82486	-1.39768
PAMCD45_neg.CCTACACAGCTGAACG	AT2	PAM	-7.70706	-1.84914
PAMCD45_neg.CCTACACCACAAGTAA	AT1	PAM	-9.50529	-4.70463
PAMCD45_neg.CCTACACGTCTCTTTA	AT2	PAM	-11.4471	-1.0565
PAMCD45_neg.CCTACACGTGATGATA	Macrophage	PAM	3.20333	7.06444
PAMCD45_neg.CCTACACTCCCTTGCA	AT2	PAM	-7.61331	-1.79288
PAMCD45_neg.CCTACACTCCTGTACC	AT2	PAM	-8.23154	-1.71427
PAMCD45_neg.CCTACACTCGGGAGTA	AT2	PAM	-9.87982	-2.37146
PAMCD45_neg.CCTACACTCTGAGTGT	Macrophage	PAM	0.560332	4.02029
PAMCD45_neg.CCTACACTCTGCAAGT	Macrophage	PAM	3.35562	1.5487
PAMCD45_neg.CCTACACTCTGTCTCG	AT2	PAM	-9.81356	-2.19215
PAMCD45_neg.CCTACACTCTTCAACT	Macrophage	PAM	4.88446	2.58838
PAMCD45_neg.CCTACCAAGAATCTCC	Ciliated	PAM	-6.80027	-10.2672
PAMCD45_neg.CCTACCAAGCAGGCTA	AT2	PAM	-7.81375	-1.63663
PAMCD45_neg.CCTACCAAGCCACTAT	Macrophage	PAM	2.25378	5.16319
PAMCD45_neg.CCTACCAAGTCATCCA	AT2	PAM	-9.45531	-1.56936
PAMCD45_neg.CCTACCACACTTACGA	AT2	PAM	-9.52689	-0.528608
PAMCD45_neg.CCTACCACAGGCTCAC	AT2	PAM	-10.2108	-1.42721
PAMCD45_neg.CCTACCAGTAGCTGCC	Macrophage	PAM	4.93557	4.29046
PAMCD45_neg.CCTACCAGTATAGGGC	Club/Basal	PAM	-8.83595	-4.7865
PAMCD45_neg.CCTACCATCACTTACT	Ciliated	PAM	-7.07954	-9.96699
PAMCD45_neg.CCTACCATCCAAATGC	AT2	PAM	-9.33932	-0.656534
PAMCD45_neg.CCTACCATCCACTGGG	AT2	PAM	-10.0196	-2.6476
PAMCD45_neg.CCTACCATCCAGTAGT	Macrophage	PAM	0.720503	1.87383
PAMCD45_neg.CCTACCATCGAACGGA	Macrophage	PAM	2.83409	1.35913
PAMCD45_neg.CCTACCATCTATCCCG	Macrophage	PAM	4.08304	5.39913
PAMCD45_neg.CCTACCATCTGAGTGT	Macrophage	PAM	1.55545	3.05292
PAMCD45_neg.CCTACCATCTGCGTAA	Macrophage	PAM	2.91384	-1.19733
PAMCD45_neg.CCTAGCTAGACCACGA	AT2	PAM	-9.72143	-1.74096
PAMCD45_neg.CCTAGCTAGACCTTTG	AT2	PAM	-8.67157	-1.88483
PAMCD45_neg.CCTAGCTAGCTGGAAC	AT2	PAM	-8.96267	-0.786312
PAMCD45_neg.CCTAGCTAGGAGTTGC	Macrophage	PAM	1.42729	1.7626
PAMCD45_neg.CCTAGCTAGGGCACTA	AT2	PAM	-9.16526	-4.46037
PAMCD45_neg.CCTAGCTCACGAAATA	AT2	PAM	-8.01396	-2.00134
PAMCD45_neg.CCTAGCTCAGGTCTCG	Ciliated	PAM	-7.5357	-10.301
PAMCD45_neg.CCTAGCTCAGTATGCT	Ciliated	PAM	-6.9142	-10.4428
PAMCD45_neg.CCTAGCTCAGTCTTCC	AT2	PAM	-10.2893	-3.17884
PAMCD45_neg.CCTAGCTCATCCCATC	AT2	PAM	-8.66065	-2.33704
PAMCD45_neg.CCTAGCTCATGGTCTA	AT2	PAM	-10.0715	-1.19173
PAMCD45_neg.CCTAGCTGTACAGTGG	AT1	PAM	-9.66586	-4.96412
PAMCD45_neg.CCTAGCTGTAGGAGTC	AT1	PAM	-9.90538	-6.16517
PAMCD45_neg.CCTAGCTGTCGGCATC	AT2	PAM	-10.7209	-2.8714
PAMCD45_neg.CCTAGCTGTTACCAGT	Macrophage	PAM	2.74302	1.1034
PAMCD45_neg.CCTAGCTGTTCTGGTA	AT2	PAM	-8.76534	-1.86742
PAMCD45_neg.CCTAGCTTCAAGGTAA	AT2	PAM	-8.25014	-2.74605
PAMCD45_neg.CCTAGCTTCCTCAACC	AT2	PAM	-10.0588	-1.68124
PAMCD45_neg.CCTAGCTTCGGAATCT	Macrophage	PAM	0.956307	5.07115
PAMCD45_neg.CCTATTAAGCTCAACT	Macrophage	PAM	1.8488	6.00067
PAMCD45_neg.CCTATTACAAGCGATG	Macrophage	PAM	3.04547	5.01975
PAMCD45_neg.CCTATTACACCCATGG	AT2	PAM	-8.85678	-0.596337
PAMCD45_neg.CCTATTACACTTAACG	Lymphatic	PAM	-3.99794	-8.24264
PAMCD45_neg.CCTATTACAGTAAGAT	AT2	PAM	-9.58611	-2.24494
PAMCD45_neg.CCTATTACATCGGGTC	Macrophage	PAM	3.21046	4.75131
PAMCD45_neg.CCTATTAGTGCGAAAC	AT2	PAM	-10.0777	-1.36567
PAMCD45_neg.CCTATTAGTGGTCTCG	Macrophage	PAM	1.94735	3.87074
PAMCD45_neg.CCTATTAGTTGGTGGA	Macrophage	PAM	3.43098	6.93692
PAMCD45_neg.CCTCAGTCAGACAAAT	Macrophage	PAM	0.620958	4.07613
PAMCD45_neg.CCTCAGTCAGGCTGAA	AT2	PAM	-8.00599	-1.39926
PAMCD45_neg.CCTCAGTCAGTATAAG	Macrophage	PAM	2.78697	6.91581
PAMCD45_neg.CCTCAGTCATCAGTCA	AT2	PAM	-9.79379	-3.50291
PAMCD45_neg.CCTCAGTGTGAAGGCT	AT2	PAM	-8.45381	-1.88223
PAMCD45_neg.CCTCAGTGTTAAAGAC	AT2	PAM	-9.23791	-3.0255
PAMCD45_neg.CCTCAGTTCACCTTAT	AT2	PAM	-11.1113	-1.05961
PAMCD45_neg.CCTCAGTTCGGTGTCG	AT2	PAM	-8.88146	-2.22799
PAMCD45_neg.CCTCAGTTCTTTACAC	Macrophage	PAM	3.86985	4.81895
PAMCD45_neg.CCTCTGAAGATGTCGG	Macrophage	PAM	2.62567	2.96559
PAMCD45_neg.CCTCTGAAGTACCGGA	AT2	PAM	-9.29454	-2.1445
PAMCD45_neg.CCTCTGACAAGCGTAG	AT2	PAM	-9.81336	-0.501121
PAMCD45_neg.CCTCTGACACCGTTGG	Macrophage	PAM	2.33391	5.89874
PAMCD45_neg.CCTCTGACACTGTTAG	AT2	PAM	-10.6719	-2.4568
PAMCD45_neg.CCTCTGACATTAGGCT	Macrophage	PAM	5.30991	6.05405
PAMCD45_neg.CCTCTGAGTACATGTC	Macrophage	PAM	5.30567	3.16603
PAMCD45_neg.CCTCTGAGTAGGGACT	AT1	PAM	-9.96082	-6.3213
PAMCD45_neg.CCTCTGATCCACTGGG	AT2	PAM	-10.8971	-1.17414
PAMCD45_neg.CCTCTGATCGTTACGA	Macrophage	PAM	1.80404	1.79755
PAMCD45_neg.CCTTACGAGAAGGCCT	AT2	PAM	-9.2655	-1.68992
PAMCD45_neg.CCTTACGAGCCGGTAA	AT2	PAM	-7.81287	-2.46459
PAMCD45_neg.CCTTACGAGCCTATGT	AT2	PAM	-9.83455	-1.57478
PAMCD45_neg.CCTTACGAGGCTAGCA	AT2	PAM	-9.0977	-2.17333
PAMCD45_neg.CCTTACGCACCAGATT	Macrophage	PAM	1.21145	5.0905
PAMCD45_neg.CCTTACGCACTGCCAG	AT2	PAM	-8.44452	-2.14241
PAMCD45_neg.CCTTACGCATAACCTG	AT2	PAM	-8.34864	-1.64089
PAMCD45_neg.CCTTACGGTCGAGATG	AT2	PAM	-11.1014	-2.50069
PAMCD45_neg.CCTTACGGTTTAGGAA	Macrophage	PAM	5.6753	3.33542
PAMCD45_neg.CCTTACGTCACTTATC	Macrophage	PAM	1.01884	5.866
PAMCD45_neg.CCTTACGTCCACTCCA	Ciliated	PAM	-7.62457	-10.3238
PAMCD45_neg.CCTTACGTCCGATATG	AT2	PAM	-8.17419	-2.45672
PAMCD45_neg.CCTTCCCAGACTGTAA	AT2	PAM	-8.69153	-2.24011
[truncated: 12,211 more rows]

## Sheet: Fig 2b
BARCODES	CELL TYPE	GROUP	UMAP_1	UMAP_2
PAMCD45_neg.AAACCTGAGCAGGTCA	Macrophage	PAM	-2.86116	10.3816
PAMCD45_neg.AAACCTGAGTGTACCT	Macrophage	PAM	0.129253	10.1115
PAMCD45_neg.AAACCTGCACCCAGTG	Macrophage	PAM	-3.30735	10.8869
PAMCD45_neg.AAACCTGCAGGAATGC	Macrophage	PAM	-3.75745	10.4972
PAMCD45_neg.AAACCTGTCATGCATG	Macrophage	PAM	-2.79072	11.8101
PAMCD45_neg.AAACCTGTCCGGGTGT	Macrophage	PAM	0.207897	9.99406
PAMCD45_neg.AAACCTGTCTGTACGA	Macrophage	PAM	-2.8917	11.7468
PAMCD45_neg.AAACGGGAGCACAGGT	Macrophage	PAM	0.389571	9.87144
PAMCD45_neg.AAACGGGAGCAGATCG	Macrophage	PAM	-2.3341	8.43182
PAMCD45_neg.AAACGGGAGCGTAATA	Macrophage	PAM	-3.48065	10.47
PAMCD45_neg.AAACGGGAGGTGATTA	Macrophage	PAM	-3.72844	11.0598
PAMCD45_neg.AAACGGGCACCCTATC	Macrophage	PAM	-2.47437	9.54619
PAMCD45_neg.AAACGGGCACCTCGGA	Macrophage	PAM	-0.910032	10.5408
PAMCD45_neg.AAACGGGCACGTGAGA	Macrophage	PAM	-1.62892	10.5981
PAMCD45_neg.AAACGGGGTGTTTGTG	Macrophage	PAM	-2.17064	11.5618
PAMCD45_neg.AAACGGGTCCTGCCAT	Macrophage	PAM	-0.530018	5.70872
PAMCD45_neg.AAAGATGAGGTGCTTT	Macrophage	PAM	-0.0161116	9.5068
PAMCD45_neg.AAAGATGCACAAGTAA	Macrophage	PAM	-2.09426	9.82607
PAMCD45_neg.AAAGATGGTCCGTCAG	Macrophage	PAM	-2.65904	10.1634
PAMCD45_neg.AAAGATGGTTATTCTC	Macrophage	PAM	0.831117	8.83263
PAMCD45_neg.AAAGCAAAGACGCACA	Macrophage	PAM	2.37894	7.65006
PAMCD45_neg.AAAGCAACATCAGTCA	Macrophage	PAM	-0.352807	9.63629
PAMCD45_neg.AAAGCAAGTCCCTTGT	Macrophage	PAM	-1.2899	4.29946
PAMCD45_neg.AAAGCAATCCCTCTTT	Macrophage	PAM	-3.53438	10.365
PAMCD45_neg.AAAGTAGAGAGCCCAA	Macrophage	PAM	0.686485	8.19101
PAMCD45_neg.AAAGTAGAGCGTAGTG	Macrophage	PAM	-3.60991	10.6531
PAMCD45_neg.AAAGTAGAGGCGTACA	Macrophage	PAM	-0.480667	8.6092
PAMCD45_neg.AAAGTAGCAAGGTTCT	Macrophage	PAM	-2.63717	11.7396
PAMCD45_neg.AAAGTAGTCACTATTC	Macrophage	PAM	-3.07267	10.2273
PAMCD45_neg.AAAGTAGTCTATCCCG	Macrophage	PAM	-0.696065	9.29584
PAMCD45_neg.AAATGCCAGGTCATCT	Macrophage	PAM	-3.94673	10.6346
PAMCD45_neg.AAATGCCCATTCCTCG	Macrophage	PAM	0.147463	10.0042
PAMCD45_neg.AAATGCCGTCCCTTGT	Macrophage	PAM	2.40064	4.17036
PAMCD45_neg.AACACGTCAAGTAATG	Macrophage	PAM	0.694564	9.41725
PAMCD45_neg.AACACGTCACGCTTTC	Macrophage	PAM	-1.50944	10.4985
PAMCD45_neg.AACACGTGTATAGGTA	Macrophage	PAM	-2.67671	9.36649
PAMCD45_neg.AACACGTGTCGCGTGT	Macrophage	PAM	-3.04702	11.487
PAMCD45_neg.AACACGTGTCTCCATC	Macrophage	PAM	-2.90371	10.8472
PAMCD45_neg.AACACGTGTGTAACGG	Macrophage	PAM	0.471924	9.76454
PAMCD45_neg.AACACGTTCGCGGATC	Macrophage	PAM	-4.02401	10.5299
PAMCD45_neg.AACCATGAGCAATATG	Macrophage	PAM	-0.862674	4.90415
PAMCD45_neg.AACCATGCAGAGCCAA	Macrophage	PAM	-0.423182	10.6566
PAMCD45_neg.AACCATGTCGCATGAT	Macrophage	PAM	-2.84352	11.3377
PAMCD45_neg.AACCGCGTCCGCATAA	Macrophage	PAM	-1.73843	4.38965
PAMCD45_neg.AACCGCGTCTGTCCGT	Macrophage	PAM	-1.18721	4.34748
PAMCD45_neg.AACCGCGTCTTGACGA	Macrophage	PAM	0.435914	10.5019
PAMCD45_neg.AACGTTGAGGAGCGAG	Macrophage	PAM	-4.11404	9.85713
PAMCD45_neg.AACGTTGAGTGTTAGA	Macrophage	PAM	-2.50038	10.0126
PAMCD45_neg.AACGTTGGTACCGTTA	Macrophage	PAM	0.80212	10.0826
PAMCD45_neg.AACGTTGGTCTGCGGT	Macrophage	PAM	-2.74639	10.1555
PAMCD45_neg.AACGTTGTCAATACCG	Macrophage	PAM	-0.357781	2.36414
PAMCD45_neg.AACTCAGCACGCATCG	Macrophage	PAM	-1.35447	9.1937
PAMCD45_neg.AACTCAGGTACAGTTC	Macrophage	PAM	-2.3752	9.77624
PAMCD45_neg.AACTCAGGTTAAGAAC	Macrophage	PAM	-2.08908	9.80879
PAMCD45_neg.AACTCAGTCAGGCGAA	Macrophage	PAM	-3.01528	11.2515
PAMCD45_neg.AACTCCCAGACAGAGA	Macrophage	PAM	-2.73748	10.333
PAMCD45_neg.AACTCTTTCGTGGACC	Macrophage	PAM	-2.1785	9.86173
PAMCD45_neg.AACTGGTTCAAGATCC	Macrophage	PAM	0.427166	10.1086
PAMCD45_neg.AACTGGTTCTACTCAT	Macrophage	PAM	-1.75677	10.9474
PAMCD45_neg.AACTTTCCATCGGGTC	Macrophage	PAM	-3.26227	9.84676
PAMCD45_neg.AACTTTCGTCGATTGT	Macrophage	PAM	-1.29241	4.83238
PAMCD45_neg.AACTTTCTCCCATTTA	Macrophage	PAM	1.01801	9.00222
PAMCD45_neg.AACTTTCTCTAACTTC	Macrophage	PAM	-3.23956	10.1701
PAMCD45_neg.AAGACCTAGTGAATTG	Macrophage	PAM	-2.58976	11.1162
PAMCD45_neg.AAGACCTCACTCGACG	Macrophage	PAM	-3.49574	10.4648
PAMCD45_neg.AAGACCTCATGGGAAC	Macrophage	PAM	-3.29517	11.1087
PAMCD45_neg.AAGACCTGTCTCATCC	Macrophage	PAM	-2.52766	10.5208
PAMCD45_neg.AAGACCTGTTAAGGGC	Macrophage	PAM	-1.2725	3.1163
PAMCD45_neg.AAGCCGCAGAAGGTGA	Macrophage	PAM	-0.0831821	10.4853
PAMCD45_neg.AAGCCGCAGCGTGAAC	Macrophage	PAM	3.19298	2.82639
PAMCD45_neg.AAGCCGCAGGAGTTGC	Macrophage	PAM	0.735453	7.41416
PAMCD45_neg.AAGCCGCAGTAACCCT	Macrophage	PAM	-2.54493	10.3199
PAMCD45_neg.AAGCCGCCAGACGCCT	Macrophage	PAM	-2.51545	11.1209
PAMCD45_neg.AAGCCGCCAGCCTATA	Macrophage	PAM	-1.64519	4.64325
PAMCD45_neg.AAGCCGCCATCCCATC	Macrophage	PAM	-2.70703	4.26107
PAMCD45_neg.AAGCCGCGTGGTGTAG	Macrophage	PAM	-1.62962	10.7472
PAMCD45_neg.AAGGAGCAGAGCAATT	Macrophage	PAM	-2.24257	11.0653
PAMCD45_neg.AAGGAGCCAGGGTTAG	Macrophage	PAM	-2.62922	11.5169
PAMCD45_neg.AAGGAGCCATCTACGA	Macrophage	PAM	1.2015	8.0816
PAMCD45_neg.AAGGCAGAGCTAAGAT	Macrophage	PAM	-2.31218	11.2849
PAMCD45_neg.AAGGCAGAGGGCTTGA	Macrophage	PAM	-3.26175	10.8138
PAMCD45_neg.AAGGCAGCAAAGAATC	Macrophage	PAM	0.627411	10.207
PAMCD45_neg.AAGGCAGCATGATCCA	Macrophage	PAM	0.0281333	10.2447
PAMCD45_neg.AAGGCAGGTAAACCTC	Macrophage	PAM	-0.258809	9.6092
PAMCD45_neg.AAGGTTCAGAGACGAA	Macrophage	PAM	-2.69696	9.28236
PAMCD45_neg.AAGGTTCAGGGTTTCT	Macrophage	PAM	0.66388	9.54283
PAMCD45_neg.AAGGTTCCAGCTCCGA	Macrophage	PAM	0.084442	9.59158
PAMCD45_neg.AAGGTTCTCTGAGGGA	Macrophage	PAM	0.190597	9.4776
PAMCD45_neg.AAGTCTGCATGGTCTA	Macrophage	PAM	-2.59664	11.1079
PAMCD45_neg.AAGTCTGCATTTGCCC	Macrophage	PAM	0.802959	8.67747
PAMCD45_neg.AAGTCTGTCGCGCCAA	Macrophage	PAM	-0.310102	9.86347
PAMCD45_neg.AAGTCTGTCTTGACGA	Macrophage	PAM	-3.15932	10.9802
PAMCD45_neg.AATCCAGAGAACAACT	Macrophage	PAM	-2.93217	9.89419
PAMCD45_neg.AATCCAGCAGCTCGAC	Macrophage	PAM	-0.812009	10.6177
PAMCD45_neg.AATCCAGGTCTAAAGA	Macrophage	PAM	0.567514	9.08509
PAMCD45_neg.AATCCAGGTTAAGACA	Macrophage	PAM	-1.9709	8.79331
PAMCD45_neg.AATCGGTAGGACACCA	Macrophage	PAM	-4.08104	9.80808
PAMCD45_neg.AATCGGTGTGCAGACA	Macrophage	PAM	-3.94046	10.883
PAMCD45_neg.AATCGGTGTTTGGGCC	Macrophage	PAM	-3.08554	10.9582
PAMCD45_neg.AATCGGTTCGTGGGAA	Macrophage	PAM	1.04123	9.72048
PAMCD45_neg.ACACCAAAGAGGACGG	Macrophage	PAM	-1.28873	6.82596
PAMCD45_neg.ACACCAAAGAGGGCTT	Macrophage	PAM	-0.795431	10.7789
PAMCD45_neg.ACACCAATCTGGAGCC	Macrophage	PAM	-2.86489	10.3359
PAMCD45_neg.ACACCCTCAATAGCGG	Macrophage	PAM	-3.52301	11.2145
PAMCD45_neg.ACACCCTGTAACGACG	Macrophage	PAM	-2.81906	11.7756
PAMCD45_neg.ACACCCTGTTCATGGT	Macrophage	PAM	0.16795	9.68906
PAMCD45_neg.ACACCGGAGCTGTTCA	Macrophage	PAM	-4.27873	10.1597
PAMCD45_neg.ACACCGGGTACCAGTT	Macrophage	PAM	-0.448711	10.4291
PAMCD45_neg.ACACCGGGTACCGCTG	Macrophage	PAM	-3.00322	10.8459
PAMCD45_neg.ACACCGGGTCGGCATC	Macrophage	PAM	-0.800731	5.08952
PAMCD45_neg.ACACCGGGTTGTGGCC	Macrophage	PAM	-3.14987	10.1292
PAMCD45_neg.ACACCGGTCTATCGCC	Macrophage	PAM	0.410837	10.0048
PAMCD45_neg.ACACTGAAGGCATGTG	Macrophage	PAM	-2.63327	10.5678
PAMCD45_neg.ACACTGACATCTCCCA	Macrophage	PAM	0.400382	8.96545
PAMCD45_neg.ACACTGAGTAAGAGAG	Macrophage	PAM	-0.166561	5.62818
PAMCD45_neg.ACACTGAGTCCCTTGT	Macrophage	PAM	2.77091	7.54777
PAMCD45_neg.ACACTGAGTGACTCAT	Macrophage	PAM	-3.50044	10.7668
PAMCD45_neg.ACACTGAGTTACTGAC	Macrophage	PAM	0.606246	8.50924
PAMCD45_neg.ACACTGAGTTTGCATG	Macrophage	PAM	-1.65272	10.8565
PAMCD45_neg.ACAGCCGAGCTAACAA	Macrophage	PAM	-0.884831	10.976
PAMCD45_neg.ACAGCCGAGCTTCGCG	Macrophage	PAM	-2.26867	11.0456
PAMCD45_neg.ACAGCCGCACGTCTCT	Macrophage	PAM	0.247388	9.16159
PAMCD45_neg.ACAGCCGCATGGTCAT	Macrophage	PAM	2.53135	7.38465
PAMCD45_neg.ACAGCTAAGAATAGGG	Macrophage	PAM	-1.57093	9.14596
PAMCD45_neg.ACAGCTAAGGCACATG	Macrophage	PAM	-1.69254	9.58876
PAMCD45_neg.ACAGCTACATTCGACA	Macrophage	PAM	-1.58178	10.9912
PAMCD45_neg.ACATACGCACTACAGT	Macrophage	PAM	0.490624	9.23604
PAMCD45_neg.ACATACGCATCCTTGC	Macrophage	PAM	0.371615	10.3259
PAMCD45_neg.ACATACGGTTGTCGCG	Macrophage	PAM	-2.66521	11.8276
PAMCD45_neg.ACATCAGAGGAATGGA	Macrophage	PAM	1.05638	7.85631
PAMCD45_neg.ACATCAGTCATTGCGA	Macrophage	PAM	-2.14045	9.67597
PAMCD45_neg.ACATCAGTCCGAACGC	Macrophage	PAM	-3.99869	10.8469
PAMCD45_neg.ACATCAGTCCGCATAA	Macrophage	PAM	-1.15538	9.88857
PAMCD45_neg.ACATGGTAGGCGATAC	Macrophage	PAM	-1.58626	5.76351
PAMCD45_neg.ACCAGTAAGGTGACCA	Macrophage	PAM	-1.81397	4.61985
PAMCD45_neg.ACCAGTAAGTGGGTTG	Macrophage	PAM	-0.644723	5.52994
PAMCD45_neg.ACCAGTAGTGTGGTTT	Macrophage	PAM	-3.27234	10.2796
PAMCD45_neg.ACCAGTAGTTCAGCGC	Macrophage	PAM	-0.0232135	9.62626
PAMCD45_neg.ACCAGTATCCGCGGTA	Macrophage	PAM	-0.193547	9.70759
PAMCD45_neg.ACCAGTATCGGGAGTA	Macrophage	PAM	-1.96036	4.98766
PAMCD45_neg.ACCCACTCAAGTCTAC	Macrophage	PAM	0.192955	9.90062
PAMCD45_neg.ACCCACTCACGTCTCT	Macrophage	PAM	0.11515	8.88505
PAMCD45_neg.ACCCACTGTCGACTGC	Macrophage	PAM	-0.662816	3.40155
PAMCD45_neg.ACCCACTTCAATAAGG	Macrophage	PAM	-0.397605	9.512
PAMCD45_neg.ACCCACTTCAGCTCTC	Macrophage	PAM	-3.81846	10.4344
PAMCD45_neg.ACCCACTTCCTATGTT	Macrophage	PAM	-3.18443	11.4376
PAMCD45_neg.ACCGTAACAATCCAAC	Macrophage	PAM	0.854056	8.54378
PAMCD45_neg.ACCGTAACATACCATG	Macrophage	PAM	-2.9509	10.2464
PAMCD45_neg.ACCGTAAGTCTGGTCG	Macrophage	PAM	0.0772236	9.79886
PAMCD45_neg.ACCGTAATCCTCTAGC	Macrophage	PAM	-2.2559	10.3846
PAMCD45_neg.ACCTTTAAGCTTCGCG	Macrophage	PAM	-3.31562	10.6941
PAMCD45_neg.ACCTTTAAGGCTACGA	Macrophage	PAM	-0.223023	5.52976
PAMCD45_neg.ACCTTTAGTCTAGCCG	Macrophage	PAM	-0.334697	9.88237
PAMCD45_neg.ACCTTTAGTCTGCCAG	Macrophage	PAM	-2.27524	9.60032
PAMCD45_neg.ACCTTTATCGGTCCGA	Macrophage	PAM	-0.454828	9.93324
PAMCD45_neg.ACGAGGAAGACAGAGA	Macrophage	PAM	-3.87318	10.4486
PAMCD45_neg.ACGAGGACAGTCCTTC	Macrophage	PAM	-0.715555	10.5399
PAMCD45_neg.ACGAGGAGTGCCTTGG	Macrophage	PAM	0.26879	10.3231
PAMCD45_neg.ACGAGGAGTGGAAAGA	Macrophage	PAM	-3.58844	10.7849
PAMCD45_neg.ACGAGGAGTGTGACCC	Macrophage	PAM	0.567771	9.41476
PAMCD45_neg.ACGAGGATCAGTGTTG	Macrophage	PAM	-2.75576	11.3336
PAMCD45_neg.ACGAGGATCCAGTAGT	Macrophage	PAM	-1.36993	3.83084
PAMCD45_neg.ACGAGGATCCTCATTA	Macrophage	PAM	-2.50807	10.3431
PAMCD45_neg.ACGATACTCAGATAAG	Macrophage	PAM	-1.51446	5.24621
PAMCD45_neg.ACGATACTCATCGATG	Macrophage	PAM	0.863066	8.77593
PAMCD45_neg.ACGATACTCTGTGCAA	Macrophage	PAM	-2.3083	9.64236
PAMCD45_neg.ACGATGTAGAGTCTGG	Macrophage	PAM	-1.99089	10.6035
PAMCD45_neg.ACGATGTAGGAATTAC	Macrophage	PAM	-2.58527	9.07074
PAMCD45_neg.ACGATGTCATCTACGA	Macrophage	PAM	-2.4781	9.96125
PAMCD45_neg.ACGATGTCATGTCTCC	Macrophage	PAM	-3.57609	11.3595
PAMCD45_neg.ACGATGTGTGTTTGGT	Macrophage	PAM	-1.59606	3.77246
PAMCD45_neg.ACGATGTTCGCCGTGA	Macrophage	PAM	-0.246272	10.9614
PAMCD45_neg.ACGATGTTCTTTCCTC	Macrophage	PAM	-1.79645	4.73799
PAMCD45_neg.ACGCAGCAGAGATGAG	Macrophage	PAM	-2.9435	10.0503
PAMCD45_neg.ACGCAGCCAATAGCAA	Macrophage	PAM	-0.155665	9.25529
PAMCD45_neg.ACGCAGCCAGCCACCA	Macrophage	PAM	-1.76997	9.39419
PAMCD45_neg.ACGCAGCCAGTGGAGT	Macrophage	PAM	0.23295	10.3328
PAMCD45_neg.ACGCAGCCATATGGTC	Macrophage	PAM	-2.43333	11.2544
PAMCD45_neg.ACGCCAGCAGCGATCC	Macrophage	PAM	-1.38507	4.55533
PAMCD45_neg.ACGCCAGTCACAATGC	Macrophage	PAM	1.16441	4.95512
PAMCD45_neg.ACGCCAGTCACGATGT	Macrophage	PAM	-3.27208	10.8011
PAMCD45_neg.ACGCCAGTCCCTGACT	Macrophage	PAM	-0.234938	10.5329
PAMCD45_neg.ACGCCAGTCCTATGTT	Macrophage	PAM	-2.09549	11.3487
PAMCD45_neg.ACGCCAGTCTTATCTG	Macrophage	PAM	-3.15664	11.0148
PAMCD45_neg.ACGCCGACAGATGGCA	Macrophage	PAM	-2.64787	10.3197
PAMCD45_neg.ACGCCGAGTCTAACGT	Macrophage	PAM	-1.47829	4.99649
PAMCD45_neg.ACGCCGATCGCAGGCT	Macrophage	PAM	-1.24616	10.6267
PAMCD45_neg.ACGCCGATCTGTGCAA	Macrophage	PAM	-0.272245	10.1668
PAMCD45_neg.ACGGAGAAGACACTAA	Macrophage	PAM	-3.18743	11.0561
PAMCD45_neg.ACGGAGACAGGTTTCA	Macrophage	PAM	-2.73477	11.2805
PAMCD45_neg.ACGGAGATCTGGTGTA	Macrophage	PAM	-1.66519	4.33095
PAMCD45_neg.ACGGCCACATGCTAGT	Macrophage	PAM	-0.573469	5.39437
PAMCD45_neg.ACGGCCAGTGTTGGGA	Macrophage	PAM	-3.01297	10.8337
PAMCD45_neg.ACGGGCTAGCTCAACT	Macrophage	PAM	-3.13019	11.0267
PAMCD45_neg.ACGGGCTCAAGCGAGT	Macrophage	PAM	-3.03903	11.1704
PAMCD45_neg.ACGGGCTCAGATGAGC	Macrophage	PAM	-4.1149	9.87594
PAMCD45_neg.ACGGGCTTCCACTCCA	Macrophage	PAM	-3.38104	9.30872
PAMCD45_neg.ACGGGTCCAAATACAG	Macrophage	PAM	-3.02212	10.9851
PAMCD45_neg.ACGGGTCGTATTCGTG	Macrophage	PAM	-2.46276	11.3732
PAMCD45_neg.ACGGGTCGTGCCTGGT	Macrophage	PAM	-3.15926	11.0473
PAMCD45_neg.ACGGGTCGTGTTCTTT	Macrophage	PAM	0.50458	7.59531
PAMCD45_neg.ACGGGTCTCAATCTCT	Macrophage	PAM	-1.19935	5.13466
PAMCD45_neg.ACGTCAAAGTTTGCGT	Macrophage	PAM	-3.57946	10.4896
PAMCD45_neg.ACGTCAAGTGACGGTA	Macrophage	PAM	-2.64783	8.62071
PAMCD45_neg.ACGTCAATCCACTCCA	Macrophage	PAM	0.131541	10.3766
PAMCD45_neg.ACTATCTAGTTCGCAT	Macrophage	PAM	-3.01726	10.6728
PAMCD45_neg.ACTATCTCAAATACAG	Macrophage	PAM	-1.71995	9.34359
PAMCD45_neg.ACTATCTCAGACGCCT	Macrophage	PAM	-2.33131	11.1276
PAMCD45_neg.ACTATCTGTGCATCTA	Macrophage	PAM	-2.53232	10.5182
PAMCD45_neg.ACTATCTGTTACGACT	Macrophage	PAM	-2.53186	9.80022
PAMCD45_neg.ACTATCTTCCTAGGGC	Macrophage	PAM	-0.313935	5.4831
PAMCD45_neg.ACTATCTTCTGACCTC	Macrophage	PAM	-0.45688	5.70437
PAMCD45_neg.ACTGAACAGCCGTCGT	Macrophage	PAM	-2.68845	10.5013
PAMCD45_neg.ACTGAACAGCTGATAA	Macrophage	PAM	-0.112121	6.65584
PAMCD45_neg.ACTGAACAGTACACCT	Macrophage	PAM	0.0618668	10.7589
PAMCD45_neg.ACTGAACAGTCGATAA	Macrophage	PAM	-2.79615	8.84457
PAMCD45_neg.ACTGAACCATGGAATA	Macrophage	PAM	-1.99075	9.75271
PAMCD45_neg.ACTGAACGTAAGTAGT	Macrophage	PAM	1.16206	8.49086
PAMCD45_neg.ACTGAGTAGAAGGGTA	Macrophage	PAM	0.715195	8.7328
PAMCD45_neg.ACTGAGTAGTTAAGTG	Macrophage	PAM	-1.79944	9.53543
PAMCD45_neg.ACTGAGTCACCATCCT	Macrophage	PAM	-3.31244	10.7821
PAMCD45_neg.ACTGAGTTCTGAAAGA	Macrophage	PAM	-2.24571	9.62883
PAMCD45_neg.ACTGATGAGACTTTCG	Macrophage	PAM	-2.69645	11.2388
PAMCD45_neg.ACTGATGCAGCCAGAA	Macrophage	PAM	-4.02226	9.56569
PAMCD45_neg.ACTGATGGTACAGCAG	Macrophage	PAM	-3.14403	9.86775
PAMCD45_neg.ACTGATGTCAAGGTAA	Macrophage	PAM	-2.70504	9.91358
PAMCD45_neg.ACTGCTCCACGAGAGT	Macrophage	PAM	-0.504918	9.95826
PAMCD45_neg.ACTGTCCAGATCCCGC	Macrophage	PAM	-0.775029	10.6923
PAMCD45_neg.ACTGTCCAGTCGATAA	Macrophage	PAM	-4.15114	10.0239
PAMCD45_neg.ACTGTCCAGTCTCAAC	Macrophage	PAM	-2.05694	9.9881
PAMCD45_neg.ACTGTCCCACAGGTTT	Macrophage	PAM	-2.97055	11.6923
PAMCD45_neg.ACTGTCCCACTCAGGC	Macrophage	PAM	-0.260293	8.90805
PAMCD45_neg.ACTGTCCGTAGCGTGA	Macrophage	PAM	-2.96537	9.98331
PAMCD45_neg.ACTTACTCAAAGGCGT	Macrophage	PAM	-0.428143	9.69809
PAMCD45_neg.ACTTACTCAGCCTGTG	Macrophage	PAM	-3.89897	10.4561
PAMCD45_neg.ACTTACTGTAAATACG	Macrophage	PAM	0.863055	8.01181
PAMCD45_neg.ACTTACTGTCGAATCT	Macrophage	PAM	0.83642	7.85869
PAMCD45_neg.ACTTACTGTTCTCATT	Macrophage	PAM	1.02152	8.12588
PAMCD45_neg.ACTTGTTCACCGAATT	Macrophage	PAM	0.465953	10.0271
PAMCD45_neg.ACTTGTTGTCTTCTCG	Macrophage	PAM	2.22387	7.74846
PAMCD45_neg.ACTTGTTTCGCACTCT	Macrophage	PAM	-1.98847	10.7445
PAMCD45_neg.ACTTTCAAGACCTTTG	Macrophage	PAM	-1.13484	4.66581
PAMCD45_neg.ACTTTCAAGTGGTAAT	Macrophage	PAM	-0.14927	5.67813
PAMCD45_neg.ACTTTCACAGCTGCAC	Macrophage	PAM	-1.44199	10.7287
PAMCD45_neg.ACTTTCATCGGCTTGG	Macrophage	PAM	-2.07163	11.4057
PAMCD45_neg.AGAATAGAGCGCTTAT	Macrophage	PAM	-2.41153	10.9698
PAMCD45_neg.AGAATAGTCATGTCCC	Macrophage	PAM	-0.435769	5.44272
PAMCD45_neg.AGAATAGTCTCCAGGG	Macrophage	PAM	1.21417	5.4808
PAMCD45_neg.AGAATAGTCTTAGAGC	Macrophage	PAM	0.773258	9.60413
PAMCD45_neg.AGACGTTAGCGTCAAG	Macrophage	PAM	-3.10903	11.4626
PAMCD45_neg.AGACGTTCAATACGCT	Macrophage	PAM	-0.163372	10.4768
PAMCD45_neg.AGACGTTCAGCTCGAC	Macrophage	PAM	-3.8188	10.8511
PAMCD45_neg.AGACGTTGTATAATGG	Macrophage	PAM	-1.80735	9.4303
PAMCD45_neg.AGACGTTGTTTGGGCC	Macrophage	PAM	-2.91898	11.3153
PAMCD45_neg.AGAGCGATCTTGGGTA	Macrophage	PAM	0.20769	10.4315
PAMCD45_neg.AGAGCTTAGACACGAC	Macrophage	PAM	-1.62889	10.2994
PAMCD45_neg.AGAGCTTAGCAAATCA	Macrophage	PAM	0.785343	9.42371
PAMCD45_neg.AGAGCTTCACGGCTAC	Macrophage	PAM	-4.05033	9.98083
PAMCD45_neg.AGAGCTTCAGTCACTA	Macrophage	PAM	-2.32995	11.2513
PAMCD45_neg.AGAGCTTGTTCCACTC	Macrophage	PAM	1.82368	4.45574
PAMCD45_neg.AGAGCTTTCGGTGTCG	Macrophage	PAM	2.67871	7.33869
PAMCD45_neg.AGATCTGGTAGTGAAT	Macrophage	PAM	0.590538	8.07807
PAMCD45_neg.AGATCTGGTCTCACCT	Macrophage	PAM	-3.2808	10.7592
PAMCD45_neg.AGATCTGTCCAAATGC	Macrophage	PAM	-0.490376	10.0012
PAMCD45_neg.AGATCTGTCGGCATCG	Macrophage	PAM	-2.35778	8.83823
PAMCD45_neg.AGATTGCAGACTAGGC	Macrophage	PAM	-2.58244	4.38421
PAMCD45_neg.AGATTGCCAAACCTAC	Macrophage	PAM	-3.38708	11.4666
PAMCD45_neg.AGATTGCGTTAGGGTG	Macrophage	PAM	-2.033	11.1814
PAMCD45_neg.AGATTGCTCACGCGGT	Macrophage	PAM	0.647259	9.22433
PAMCD45_neg.AGATTGCTCTGAAAGA	Macrophage	PAM	-1.74799	10.9407
PAMCD45_neg.AGCAGCCAGAGTACCG	Macrophage	PAM	0.185137	10.1645
PAMCD45_neg.AGCAGCCCACTTAACG	Macrophage	PAM	-1.632	10.5298
PAMCD45_neg.AGCAGCCGTAGCGCAA	Macrophage	PAM	-0.27717	10.3282
PAMCD45_neg.AGCAGCCGTCGCGGTT	Macrophage	PAM	-2.54285	11.1194
PAMCD45_neg.AGCAGCCTCGGAATCT	Macrophage	PAM	-0.0946213	10.0525
PAMCD45_neg.AGCAGCCTCTGAGTGT	Macrophage	PAM	-0.528516	9.89907
PAMCD45_neg.AGCATACCATATACGC	Macrophage	PAM	-2.41075	9.83803
PAMCD45_neg.AGCATACGTTATGCGT	Macrophage	PAM	0.661089	9.33191
PAMCD45_neg.AGCATACTCAGTGCAT	Macrophage	PAM	-3.92236	10.206
PAMCD45_neg.AGCCTAAGTCTGCCAG	Macrophage	PAM	-0.358637	10.3986
PAMCD45_neg.AGCGGTCTCGTGGGAA	Macrophage	PAM	-2.63025	11.0169
PAMCD45_neg.AGCGTATAGAATCTCC	Macrophage	PAM	-1.61584	9.86749
PAMCD45_neg.AGCGTATAGCTGAACG	Macrophage	PAM	0.694866	8.80811
PAMCD45_neg.AGCGTATCATGCTAGT	Macrophage	PAM	1.10361	7.76143
PAMCD45_neg.AGCGTATGTCTTGCGG	Macrophage	PAM	2.32455	7.55991
PAMCD45_neg.AGCGTATGTTAGGGTG	Macrophage	PAM	-2.35815	11.6438
PAMCD45_neg.AGCGTATTCATCGCTC	Macrophage	PAM	-0.740331	10.9066
PAMCD45_neg.AGCGTATTCCTGCCAT	Macrophage	PAM	-1.6759	10.598
PAMCD45_neg.AGCGTATTCCTGTAGA	Macrophage	PAM	-3.01089	9.0579
PAMCD45_neg.AGCGTATTCGTCCAGG	Macrophage	PAM	-2.0094	11.2971
PAMCD45_neg.AGCGTCGAGGGATCTG	Macrophage	PAM	-2.79618	10.8317
PAMCD45_neg.AGCGTCGCAGTGGAGT	Macrophage	PAM	-4.26376	9.69113
PAMCD45_neg.AGCGTCGTCATGCAAC	Macrophage	PAM	-3.64707	11.3734
PAMCD45_neg.AGCTCCTAGAAGGTTT	Macrophage	PAM	0.905268	8.97353
PAMCD45_neg.AGCTCCTGTAAGTGGC	Macrophage	PAM	-1.72943	10.4978
PAMCD45_neg.AGCTCCTGTTGAGTTC	Macrophage	PAM	-2.91005	11.5315
PAMCD45_neg.AGCTCTCAGACGCAAC	Macrophage	PAM	0.250791	10.0913
PAMCD45_neg.AGCTCTCAGTCGATAA	Macrophage	PAM	-1.844	10.8123
PAMCD45_neg.AGCTCTCGTTCCCGAG	Macrophage	PAM	-2.35692	10.9394
PAMCD45_neg.AGCTCTCTCGTTTATC	Macrophage	PAM	-0.632393	5.23232
PAMCD45_neg.AGCTTGAAGTCCGGTC	Macrophage	PAM	-2.3707	7.60083
PAMCD45_neg.AGCTTGAGTTGTGGAG	Macrophage	PAM	-2.61415	11.009
PAMCD45_neg.AGCTTGATCTTGCAAG	Macrophage	PAM	2.49359	7.22243
PAMCD45_neg.AGGCCACAGCAGGCTA	Macrophage	PAM	0.392012	9.47387
PAMCD45_neg.AGGCCACAGGATGGTC	Macrophage	PAM	-2.96157	9.65756
PAMCD45_neg.AGGCCACGTACGAAAT	Macrophage	PAM	2.84491	7.36763
PAMCD45_neg.AGGCCACGTCATATCG	Macrophage	PAM	-3.35226	11.2088
PAMCD45_neg.AGGCCACTCAATAAGG	Macrophage	PAM	-0.991027	11.5843
PAMCD45_neg.AGGCCGTAGCTAGCCC	Macrophage	PAM	0.431666	9.23656
PAMCD45_neg.AGGCCGTAGTGAACAT	Macrophage	PAM	-3.50318	10.6063
PAMCD45_neg.AGGCCGTCATGCCTAA	Macrophage	PAM	-3.18166	11.5775
PAMCD45_neg.AGGCCGTTCAAGAAGT	Macrophage	PAM	0.4519	9.92056
PAMCD45_neg.AGGGAGTCAATTCCTT	Macrophage	PAM	-2.88177	10.2025
PAMCD45_neg.AGGGAGTGTACCGTAT	Macrophage	PAM	0.903212	7.9894
PAMCD45_neg.AGGGATGAGCCACCTG	Macrophage	PAM	-2.92706	10.5487
PAMCD45_neg.AGGGATGAGTCGATAA	Macrophage	PAM	-1.43441	10.4634
PAMCD45_neg.AGGGATGGTCGGATCC	Macrophage	PAM	2.74096	7.36736
PAMCD45_neg.AGGGATGTCAGTCCCT	Macrophage	PAM	-0.580144	10.6477
PAMCD45_neg.AGGGATGTCTTATCTG	Macrophage	PAM	-2.34282	9.91494
PAMCD45_neg.AGGGTGACATGGAATA	Macrophage	PAM	-1.9634	10.3009
PAMCD45_neg.AGGGTGAGTAAAGGAG	Macrophage	PAM	-2.23969	10.3758
PAMCD45_neg.AGGGTGAGTTACCGAT	Macrophage	PAM	-3.23487	11.4599
PAMCD45_neg.AGGTCATAGGAACTGC	Macrophage	PAM	-3.47356	10.7717
PAMCD45_neg.AGGTCATCAAGCGATG	Macrophage	PAM	-2.83804	10.8225
PAMCD45_neg.AGGTCATTCAGTACGT	Macrophage	PAM	0.933576	7.30331
PAMCD45_neg.AGGTCATTCCACGAAT	Macrophage	PAM	-2.15728	11.5236
PAMCD45_neg.AGGTCATTCCGCTGTT	Macrophage	PAM	2.55883	7.21098
PAMCD45_neg.AGGTCCGAGGATGCGT	Macrophage	PAM	-0.926808	5.07859
PAMCD45_neg.AGGTCCGCAATGGACG	Macrophage	PAM	-0.421559	10.3277
PAMCD45_neg.AGGTCCGCATACTCTT	Macrophage	PAM	-1.69324	10.8025
PAMCD45_neg.AGGTCCGGTTACGACT	Macrophage	PAM	-1.06154	4.929
PAMCD45_neg.AGTAGTCAGGGTGTGT	Macrophage	PAM	-2.88466	11.1979
PAMCD45_neg.AGTAGTCAGTAAGTAC	Macrophage	PAM	-1.57685	10.0315
PAMCD45_neg.AGTCTTTAGACTCGGA	Macrophage	PAM	2.12151	2.94187
PAMCD45_neg.AGTCTTTAGCATGGCA	Macrophage	PAM	-3.35446	11.4431
PAMCD45_neg.AGTCTTTCAAAGCGGT	Macrophage	PAM	-1.36177	10.2819
PAMCD45_neg.AGTCTTTCAAGAGGCT	Macrophage	PAM	-0.83968	11.5549
PAMCD45_neg.AGTCTTTGTGAGTATA	Macrophage	PAM	0.524882	8.62019
PAMCD45_neg.AGTCTTTGTTAAAGAC	Macrophage	PAM	-0.731623	3.07134
PAMCD45_neg.AGTCTTTGTTCCGTCT	Macrophage	PAM	-0.825043	10.4843
PAMCD45_neg.AGTCTTTTCTAACGGT	Macrophage	PAM	-3.64834	10.7429
PAMCD45_neg.AGTGAGGAGAGGTTAT	Macrophage	PAM	-1.43642	3.75643
PAMCD45_neg.AGTGAGGCAAGGTTTC	Macrophage	PAM	-0.839836	5.27888
PAMCD45_neg.AGTGAGGCACTTGGAT	Macrophage	PAM	0.510022	10.0695
PAMCD45_neg.AGTGAGGCATCCAACA	Macrophage	PAM	-0.980869	10.1369
PAMCD45_neg.AGTGGGAAGGCTCTTA	Macrophage	PAM	-0.170365	9.85207
PAMCD45_neg.AGTGGGACAGACGCCT	Macrophage	PAM	-0.392379	10.4243
PAMCD45_neg.AGTGGGACAGCGTAAG	Macrophage	PAM	-0.259293	8.90369
PAMCD45_neg.AGTGGGACATTAACCG	Macrophage	PAM	-2.11903	9.00914
PAMCD45_neg.AGTGGGAGTAGTACCT	Macrophage	PAM	-2.53729	10.0289
PAMCD45_neg.AGTGGGATCACTCTTA	Macrophage	PAM	0.73371	10.1073
PAMCD45_neg.AGTGGGATCTTCATGT	Macrophage	PAM	-1.25994	10.5009
PAMCD45_neg.AGTGTCAAGCCCAACC	Macrophage	PAM	0.50403	9.33119
PAMCD45_neg.AGTGTCACATTGGGCC	Macrophage	PAM	-2.87233	10.8716
PAMCD45_neg.AGTGTCATCGAGAGCA	Macrophage	PAM	-2.20002	10.9901
PAMCD45_neg.AGTTGGTTCAGCCTAA	Macrophage	PAM	0.118302	9.83891
PAMCD45_neg.ATAACGCAGAAGGGTA	Macrophage	PAM	0.20555	10.3829
PAMCD45_neg.ATAACGCAGAGTTGGC	Macrophage	PAM	-0.292267	9.44959
PAMCD45_neg.ATAACGCAGCTAGTCT	Macrophage	PAM	0.860143	9.42084
PAMCD45_neg.ATAACGCCAACGCACC	Macrophage	PAM	-3.03551	11.5159
PAMCD45_neg.ATAACGCCAGGGATTG	Macrophage	PAM	-1.94146	10.4723
PAMCD45_neg.ATAACGCGTACCGTAT	Macrophage	PAM	-1.23928	10.9714
PAMCD45_neg.ATAAGAGAGGACAGCT	Macrophage	PAM	0.334933	7.09375
PAMCD45_neg.ATAAGAGCACATGACT	Macrophage	PAM	0.0334121	9.85055
PAMCD45_neg.ATAGACCCAAGGTTTC	Macrophage	PAM	-1.72999	10.7642
PAMCD45_neg.ATAGACCCAGACAGGT	Macrophage	PAM	-2.82933	11.7796
PAMCD45_neg.ATAGACCGTCTTCGTC	Macrophage	PAM	0.399719	10.055
PAMCD45_neg.ATAGACCGTGTTTGTG	Macrophage	PAM	1.03456	9.83575
PAMCD45_neg.ATAGACCTCTTTAGGG	Macrophage	PAM	1.08971	8.44834
PAMCD45_neg.ATCACGACAATGTTGC	Macrophage	PAM	-2.68333	10.8356
PAMCD45_neg.ATCACGACATGCCTTC	Macrophage	PAM	-0.526449	10.2992
PAMCD45_neg.ATCACGAGTTCCTCCA	Macrophage	PAM	-4.18437	10.308
PAMCD45_neg.ATCATCTAGCGTCTAT	Macrophage	PAM	0.966252	9.51934
PAMCD45_neg.ATCATCTGTTGTCTTT	Macrophage	PAM	-2.54044	9.85299
PAMCD45_neg.ATCATGGCAAGTCTGT	Macrophage	PAM	-3.03251	11.5394
PAMCD45_neg.ATCATGGCATTCTCAT	Macrophage	PAM	0.560606	9.25113
PAMCD45_neg.ATCATGGTCAACACTG	Macrophage	PAM	-2.40215	11.5761
PAMCD45_neg.ATCCACCAGAGACTTA	Macrophage	PAM	-2.48489	11.8899
PAMCD45_neg.ATCCACCAGCACGCCT	Macrophage	PAM	-0.597248	10.9316
PAMCD45_neg.ATCCACCAGGCGACAT	Macrophage	PAM	-2.8242	9.11978
PAMCD45_neg.ATCCACCCAAAGAATC	Macrophage	PAM	-2.27522	9.35343
PAMCD45_neg.ATCCACCCAATCCGAT	Macrophage	PAM	0.143309	10.0781
PAMCD45_neg.ATCCACCGTACCAGTT	Macrophage	PAM	-4.1047	10.4614
PAMCD45_neg.ATCCGAAAGCGATATA	Macrophage	PAM	-1.13357	9.76209
PAMCD45_neg.ATCCGAACAGCTGCTG	Macrophage	PAM	-3.14243	10.8461
PAMCD45_neg.ATCCGAACATATGCTG	Macrophage	PAM	-2.38678	11.7076
PAMCD45_neg.ATCCGAAGTGTCCTCT	Macrophage	PAM	-2.79425	11.7677
PAMCD45_neg.ATCCGAATCCAGATCA	Macrophage	PAM	-2.87767	9.87688
PAMCD45_neg.ATCCGAATCTCTGAGA	Macrophage	PAM	-2.07039	9.75387
PAMCD45_neg.ATCGAGTAGTATTGGA	Macrophage	PAM	1.11422	8.40509
PAMCD45_neg.ATCGAGTGTATCACCA	Macrophage	PAM	-0.433991	5.48282
PAMCD45_neg.ATCGAGTTCACTCTTA	Macrophage	PAM	0.209898	9.75097
PAMCD45_neg.ATCGAGTTCTTGCATT	Macrophage	PAM	0.515096	10.2587
PAMCD45_neg.ATCTACTAGATACACA	Macrophage	PAM	1.2817	8.6307
PAMCD45_neg.ATCTACTAGATCCGAG	Macrophage	PAM	1.01165	8.57199
PAMCD45_neg.ATCTACTGTCTTCAAG	Macrophage	PAM	-0.13828	9.35709
PAMCD45_neg.ATCTGCCAGATGAGAG	Macrophage	PAM	-0.550048	2.48309
PAMCD45_neg.ATCTGCCAGGGCATGT	Macrophage	PAM	0.783605	9.88074
PAMCD45_neg.ATCTGCCAGTACTTGC	Macrophage	PAM	-1.68241	4.59935
PAMCD45_neg.ATGAGGGAGGCCCTTG	Macrophage	PAM	-1.60823	4.00972
PAMCD45_neg.ATGAGGGAGTGAAGTT	Macrophage	PAM	0.901242	7.38725
PAMCD45_neg.ATGAGGGCAAGTACCT	Macrophage	PAM	-2.12007	11.2846
PAMCD45_neg.ATGAGGGCAATGAAAC	Macrophage	PAM	-3.25194	10.2353
PAMCD45_neg.ATGAGGGGTTTACTCT	Macrophage	PAM	0.522324	7.84032
PAMCD45_neg.ATGAGGGTCGGCCGAT	Macrophage	PAM	0.518185	10.1745
PAMCD45_neg.ATGAGGGTCTCCAGGG	Macrophage	PAM	-1.60887	5.34616
PAMCD45_neg.ATGCGATGTCTTTCAT	Macrophage	PAM	-2.88226	10.3962
PAMCD45_neg.ATGGGAGCAGATCGGA	Macrophage	PAM	0.987846	10.1167
PAMCD45_neg.ATGGGAGCAGGGTTAG	Macrophage	PAM	-3.8388	10.2629
PAMCD45_neg.ATGTGTGCAAGAAAGG	Macrophage	PAM	-3.14888	9.53136
PAMCD45_neg.ATGTGTGCACCACCAG	Macrophage	PAM	0.454944	9.70835
PAMCD45_neg.ATGTGTGGTAAATGAC	Macrophage	PAM	-2.54142	11.3576
PAMCD45_neg.ATTACTCAGTTCCACA	Macrophage	PAM	-3.18141	10.3427
PAMCD45_neg.ATTACTCCAGAGCCAA	Macrophage	PAM	-3.2682	9.84034
PAMCD45_neg.ATTACTCGTTGAACTC	Macrophage	PAM	-1.43918	10.357
PAMCD45_neg.ATTATCCAGAATAGGG	Macrophage	PAM	-1.53541	4.65351
PAMCD45_neg.ATTATCCAGCGAAGGG	Macrophage	PAM	-2.58684	11.0181
PAMCD45_neg.ATTATCCAGCGCCTCA	Macrophage	PAM	-2.18089	10.4908
PAMCD45_neg.ATTATCCAGTTTAGGA	Macrophage	PAM	-2.27367	10.3242
PAMCD45_neg.ATTATCCCAGTCGATT	Macrophage	PAM	-1.71577	5.15221
PAMCD45_neg.ATTATCCGTCACACGC	Macrophage	PAM	-3.41618	10.3881
PAMCD45_neg.ATTCTACAGACCCACC	Macrophage	PAM	-0.825602	9.42104
PAMCD45_neg.ATTCTACCAGCCAATT	Macrophage	PAM	-0.94094	10.4601
PAMCD45_neg.ATTCTACCAGCCTTTC	Macrophage	PAM	-2.82923	11.4865
PAMCD45_neg.ATTCTACGTACTTGAC	Macrophage	PAM	-1.42788	4.7905
PAMCD45_neg.ATTCTACGTCCCGACA	Macrophage	PAM	2.16037	5.87245
PAMCD45_neg.ATTGGACAGGTGCTTT	Macrophage	PAM	-2.2683	11.4941
PAMCD45_neg.ATTGGACCACGTAAGG	Macrophage	PAM	-0.0185728	9.35848
PAMCD45_neg.ATTGGACCAGTCCTTC	Macrophage	PAM	-0.140369	10.1885
PAMCD45_neg.ATTGGACCATCCCACT	Macrophage	PAM	-0.939251	11.0245
PAMCD45_neg.ATTGGACTCACATGCA	Macrophage	PAM	-3.29392	10.3551
PAMCD45_neg.ATTGGACTCGAGGTAG	Macrophage	PAM	-2.26894	11.2176
PAMCD45_neg.ATTGGACTCTCCCTGA	Macrophage	PAM	-2.94831	11.6784
PAMCD45_neg.ATTGGTGAGCGTAATA	Macrophage	PAM	-2.69388	11.7677
PAMCD45_neg.ATTGGTGCATCGATTG	Macrophage	PAM	-0.999836	4.98025
PAMCD45_neg.ATTTCTGAGTATGACA	Macrophage	PAM	-2.92978	11.5472
PAMCD45_neg.ATTTCTGAGTGGACGT	Macrophage	PAM	0.391705	7.39857
PAMCD45_neg.ATTTCTGCACAAGTAA	Macrophage	PAM	-2.41622	11.1605
PAMCD45_neg.ATTTCTGCACACTGCG	Macrophage	PAM	-2.37766	10.2306
PAMCD45_neg.ATTTCTGCAGATTGCT	Macrophage	PAM	0.30245	10.2586
PAMCD45_neg.ATTTCTGCAGTTAACC	Macrophage	PAM	-2.90067	11.7021
PAMCD45_neg.ATTTCTGGTTAGAACA	Macrophage	PAM	0.542421	9.92487
PAMCD45_neg.CAACCAAAGCCATCGC	Macrophage	PAM	-2.93981	11.7112
PAMCD45_neg.CAACCAAAGGCAGTCA	Macrophage	PAM	0.62309	9.73976
PAMCD45_neg.CAACCAAAGTGGCACA	Macrophage	PAM	-2.55839	9.9621
PAMCD45_neg.CAACCAACAAGCGTAG	Macrophage	PAM	0.392431	10.1758
PAMCD45_neg.CAACCAAGTGGTACAG	Macrophage	PAM	-0.302549	9.53322
PAMCD45_neg.CAACCAATCAAACAAG	Macrophage	PAM	-2.5589	9.93962
PAMCD45_neg.CAACCTCCACCTGGTG	Macrophage	PAM	0.175755	10.3147
PAMCD45_neg.CAACCTCTCACTCCTG	Macrophage	PAM	0.243274	9.70645
PAMCD45_neg.CAACCTCTCTCACATT	Macrophage	PAM	-3.37885	11.0261
PAMCD45_neg.CAACTAGAGACTACAA	Macrophage	PAM	-2.1626	9.44509
PAMCD45_neg.CAACTAGAGTGGGATC	Macrophage	PAM	0.612967	9.29152
PAMCD45_neg.CAACTAGCATGCGCAC	Macrophage	PAM	-0.821518	5.20092
PAMCD45_neg.CAACTAGGTCACTGGC	Macrophage	PAM	-1.72231	9.09566
PAMCD45_neg.CAACTAGGTCAGTGGA	Macrophage	PAM	-1.73032	10.4926
PAMCD45_neg.CAACTAGGTCATGCAT	Macrophage	PAM	0.561893	10.0907
PAMCD45_neg.CAACTAGGTCGAACAG	Macrophage	PAM	-2.22853	10.4407
PAMCD45_neg.CAAGAAAAGGCCGAAT	Macrophage	PAM	0.447791	7.83202
PAMCD45_neg.CAAGAAAGTGACGCCT	Macrophage	PAM	-3.55022	10.7664
PAMCD45_neg.CAAGAAAGTTTAGCTG	Macrophage	PAM	-2.48777	10.4312
PAMCD45_neg.CAAGAAATCGTCCGTT	Macrophage	PAM	-0.432829	9.99179
PAMCD45_neg.CAAGATCCAGGGCATA	Macrophage	PAM	-3.68846	11.2514
PAMCD45_neg.CAAGATCGTTCCCGAG	Macrophage	PAM	-3.94641	9.64657
PAMCD45_neg.CAAGATCGTTCTGAAC	Macrophage	PAM	-3.08943	9.31383
PAMCD45_neg.CAAGATCTCATGTCCC	Macrophage	PAM	-3.87419	9.61227
PAMCD45_neg.CAAGGCCGTCTTCAAG	Macrophage	PAM	-1.67478	10.6512
PAMCD45_neg.CAAGGCCTCCCTTGTG	Macrophage	PAM	0.061986	10.6202
PAMCD45_neg.CAAGGCCTCTACGAGT	Macrophage	PAM	-0.136042	10.7977
PAMCD45_neg.CAAGTTGAGGCATTGG	Macrophage	PAM	-3.81601	11.1848
PAMCD45_neg.CAAGTTGCATGGTTGT	Macrophage	PAM	-2.31944	11.1532
PAMCD45_neg.CAAGTTGGTGCCTGGT	Macrophage	PAM	-0.42536	11.3047
PAMCD45_neg.CAAGTTGTCCTATTCA	Macrophage	PAM	0.986461	8.79501
PAMCD45_neg.CACAAACAGGACATTA	Macrophage	PAM	0.840501	8.32192
PAMCD45_neg.CACAAACCACTACAGT	Macrophage	PAM	-2.18268	10.4368
PAMCD45_neg.CACAAACGTAGCGTAG	Macrophage	PAM	2.60726	7.51096
PAMCD45_neg.CACAAACGTCTTTCAT	Macrophage	PAM	0.59213	9.41538
PAMCD45_neg.CACAAACTCCGATATG	Macrophage	PAM	2.41664	7.58107
PAMCD45_neg.CACAAACTCGGATGGA	Macrophage	PAM	0.760504	9.24268
PAMCD45_neg.CACACAAGTTAGGGTG	Macrophage	PAM	-1.68781	10.3328
PAMCD45_neg.CACACAATCCAAAGTC	Macrophage	PAM	-2.22126	10.7999
PAMCD45_neg.CACACAATCCAGTATG	Macrophage	PAM	-1.91127	9.16468
PAMCD45_neg.CACACAATCCGCAGTG	Macrophage	PAM	-2.84885	10.8112
PAMCD45_neg.CACACCTAGAACTCGG	Macrophage	PAM	-2.45345	10.8332
PAMCD45_neg.CACACCTGTAACGCGA	Macrophage	PAM	-3.42272	11.2414
PAMCD45_neg.CACACTCAGTGGGCTA	Macrophage	PAM	-2.48205	9.24296
PAMCD45_neg.CACACTCGTAAGGATT	Macrophage	PAM	0.113224	10.2128
PAMCD45_neg.CACACTCGTGATGTCT	Macrophage	PAM	0.137768	10.569
PAMCD45_neg.CACAGGCAGCCAGAAC	Macrophage	PAM	-0.799302	10.5115
PAMCD45_neg.CACAGGCAGTTGTCGT	Macrophage	PAM	-1.70001	10.2927
PAMCD45_neg.CACAGGCCAAGCCTAT	Macrophage	PAM	0.823483	9.49279
PAMCD45_neg.CACAGGCGTTCAACCA	Macrophage	PAM	-3.08084	10.2393
PAMCD45_neg.CACAGGCTCCCTAATT	Macrophage	PAM	-3.51042	10.6722
PAMCD45_neg.CACAGGCTCGCCAAAT	Macrophage	PAM	1.38045	5.50288
PAMCD45_neg.CACAGGCTCTTGTCAT	Macrophage	PAM	-2.98105	11.4873
PAMCD45_neg.CACAGTAAGCTCCTTC	Macrophage	PAM	-2.59938	9.80933
PAMCD45_neg.CACAGTACAGATCGGA	Macrophage	PAM	-4.27968	9.94955
PAMCD45_neg.CACAGTAGTTGTCGCG	Macrophage	PAM	0.928976	4.67465
PAMCD45_neg.CACAGTATCCAAACAC	Macrophage	PAM	1.02859	8.89851
PAMCD45_neg.CACAGTATCCACTGGG	Macrophage	PAM	0.530128	9.99239
PAMCD45_neg.CACAGTATCTAGCACA	Macrophage	PAM	-3.00942	10.127
PAMCD45_neg.CACATAGGTTCTCATT	Macrophage	PAM	0.628075	8.19311
PAMCD45_neg.CACATAGTCGGCGGTT	Macrophage	PAM	-1.58017	4.90963
PAMCD45_neg.CACATTTCAACTGCGC	Macrophage	PAM	-2.52094	10.9094
PAMCD45_neg.CACATTTCACCCATGG	Macrophage	PAM	-1.12795	5.41828
PAMCD45_neg.CACATTTCATCATCCC	Macrophage	PAM	0.273882	9.83824
PAMCD45_neg.CACATTTGTCCTGCTT	Macrophage	PAM	-4.14867	9.75281
PAMCD45_neg.CACATTTTCCTCAACC	Macrophage	PAM	-3.46411	10.3898
PAMCD45_neg.CACCACTCAAAGCAAT	Macrophage	PAM	0.960616	7.61594
PAMCD45_neg.CACCACTCACGGACAA	Macrophage	PAM	-2.74704	10.7431
PAMCD45_neg.CACCAGGCACATTTCT	Macrophage	PAM	0.620255	8.87183
PAMCD45_neg.CACCTTGCACATTAGC	Macrophage	PAM	0.397111	9.05999
PAMCD45_neg.CACCTTGGTCCGAGTC	Macrophage	PAM	-3.24986	11.4235
PAMCD45_neg.CACCTTGTCGTGGGAA	Macrophage	PAM	-1.99147	10.7773
PAMCD45_neg.CACCTTGTCTGTGCAA	Macrophage	PAM	-2.55566	9.92271
PAMCD45_neg.CACTCCACAAATCCGT	Macrophage	PAM	-0.935395	5.11071
PAMCD45_neg.CACTCCACAGATAATG	Macrophage	PAM	-2.33783	9.94186
PAMCD45_neg.CACTCCAGTCGGCTCA	Macrophage	PAM	-1.11923	10.8299
PAMCD45_neg.CACTCCATCAAGGTAA	Macrophage	PAM	-2.7692	9.76771
PAMCD45_neg.CAGAATCCAACACCTA	Macrophage	PAM	-4.02833	10.3978
PAMCD45_neg.CAGAATCGTACCGTAT	Macrophage	PAM	1.0894	8.34889
PAMCD45_neg.CAGAATCGTGACCAAG	Macrophage	PAM	-0.147426	5.93447
PAMCD45_neg.CAGAGAGAGATCTGAA	Macrophage	PAM	3.2735	4.13002
PAMCD45_neg.CAGAGAGTCGAGAGCA	Macrophage	PAM	-2.04614	10.3457
PAMCD45_neg.CAGATCAGTAGAGGAA	Macrophage	PAM	-1.03778	9.46447
PAMCD45_neg.CAGATCAGTCCCTACT	Macrophage	PAM	-2.56914	11.652
PAMCD45_neg.CAGATCATCAACACTG	Macrophage	PAM	-3.75371	11.1293
PAMCD45_neg.CAGCAGCAGTGTCTCA	Macrophage	PAM	-3.81512	10.8912
PAMCD45_neg.CAGCAGCCAAAGAATC	Macrophage	PAM	-1.13721	5.37852
PAMCD45_neg.CAGCAGCCACGGACAA	Macrophage	PAM	-0.194133	10.3082
PAMCD45_neg.CAGCAGCGTGAAGGCT	Macrophage	PAM	-1.83826	10.8153
PAMCD45_neg.CAGCATAAGGTAGCTG	Macrophage	PAM	0.295045	9.35104
PAMCD45_neg.CAGCATATCTCAAACG	Macrophage	PAM	-1.0089	5.45381
PAMCD45_neg.CAGCATATCTTAGAGC	Macrophage	PAM	-2.62261	9.89327
PAMCD45_neg.CAGCCGACAAGTTCTG	Macrophage	PAM	0.977011	9.64819
PAMCD45_neg.CAGCCGAGTGTGCCTG	Macrophage	PAM	-2.98468	11.3405
PAMCD45_neg.CAGCCGATCAGCTCTC	Macrophage	PAM	-3.62038	10.4648
PAMCD45_neg.CAGCCGATCTCCGGTT	Macrophage	PAM	0.0163763	9.61866
PAMCD45_neg.CAGCGACAGACTAGAT	Macrophage	PAM	-1.13874	9.6733
PAMCD45_neg.CAGCGACAGTCGAGTG	Macrophage	PAM	-2.82214	11.2792
PAMCD45_neg.CAGCGACCAACGATCT	Macrophage	PAM	0.966834	7.49901
PAMCD45_neg.CAGCGACCAATAGAGT	Macrophage	PAM	0.0854438	10.1722
PAMCD45_neg.CAGCTAAAGCTAGTTC	Macrophage	PAM	-2.40275	10.0862
PAMCD45_neg.CAGCTAAAGTGGGATC	Macrophage	PAM	0.891536	10.1328
PAMCD45_neg.CAGCTAACACCGTTGG	Macrophage	PAM	-2.54266	11.8265
PAMCD45_neg.CAGCTAACAGTATCTG	Macrophage	PAM	-1.68596	5.17996
PAMCD45_neg.CAGCTAATCCAGGGCT	Macrophage	PAM	0.141749	10.5181
PAMCD45_neg.CAGCTGGAGAGAACAG	Macrophage	PAM	-2.49903	11.3928
PAMCD45_neg.CAGCTGGGTCGAACAG	Macrophage	PAM	-0.555279	5.08738
PAMCD45_neg.CAGCTGGGTGTCTGAT	Macrophage	PAM	0.249656	9.3685
PAMCD45_neg.CAGCTGGTCTCGAGTA	Macrophage	PAM	-0.175509	10.4822
PAMCD45_neg.CAGGTGCCATCTCCCA	Macrophage	PAM	-1.79236	10.3244
PAMCD45_neg.CAGGTGCCATGGTCAT	Macrophage	PAM	0.26557	9.10121
PAMCD45_neg.CAGGTGCGTCATCCCT	Macrophage	PAM	-0.282707	9.42067
PAMCD45_neg.CAGTAACAGTGACTCT	Macrophage	PAM	0.38855	8.75425
PAMCD45_neg.CAGTAACCAGCGTTCG	Macrophage	PAM	-0.198052	9.86278
PAMCD45_neg.CAGTAACGTCATATGC	Macrophage	PAM	-0.260678	8.03124
PAMCD45_neg.CAGTAACGTCTCGTTC	Macrophage	PAM	-0.761041	10.6239
PAMCD45_neg.CAGTAACTCAAGAAGT	Macrophage	PAM	0.757712	7.37475
PAMCD45_neg.CAGTAACTCACCGGGT	Macrophage	PAM	-3.6044	10.6729
PAMCD45_neg.CAGTAACTCCCTAACC	Macrophage	PAM	-0.739287	2.93746
PAMCD45_neg.CAGTCCTAGAACAACT	Macrophage	PAM	-2.42661	11.542
PAMCD45_neg.CAGTCCTCAAGTCATC	Macrophage	PAM	-3.41863	11.276
PAMCD45_neg.CAGTCCTCAGTGACAG	Macrophage	PAM	-3.52184	11.0377
PAMCD45_neg.CAGTCCTGTAAGAGGA	Macrophage	PAM	-3.70771	10.3585
PAMCD45_neg.CAGTCCTGTACTTAGC	Macrophage	PAM	-2.23949	9.50386
PAMCD45_neg.CATATGGAGATAGCAT	Macrophage	PAM	-2.29519	9.10188
PAMCD45_neg.CATATGGAGTCGAGTG	Macrophage	PAM	-1.8126	9.60386
PAMCD45_neg.CATATGGGTCGAGATG	Macrophage	PAM	1.04792	9.77569
PAMCD45_neg.CATATGGTCCGCGGTA	Macrophage	PAM	0.59712	9.59884
PAMCD45_neg.CATATTCCACGAGAGT	Macrophage	PAM	0.537609	9.24533
PAMCD45_neg.CATATTCGTACCGAGA	Macrophage	PAM	1.07219	8.69175
PAMCD45_neg.CATATTCGTGCCTTGG	Macrophage	PAM	0.0508659	10.2285
PAMCD45_neg.CATATTCTCTGCAGTA	Macrophage	PAM	0.754665	7.81607
PAMCD45_neg.CATATTCTCTTGCCGT	Macrophage	PAM	-2.45876	11.7571
PAMCD45_neg.CATCAAGAGCAAATCA	Macrophage	PAM	-0.343748	9.28051
PAMCD45_neg.CATCAAGAGTGGAGAA	Macrophage	PAM	-2.08326	9.86537
PAMCD45_neg.CATCAAGTCAACGGGA	Macrophage	PAM	-0.544275	10.5463
PAMCD45_neg.CATCAAGTCACTTATC	Macrophage	PAM	-2.48767	9.51635
PAMCD45_neg.CATCAAGTCAGGCAAG	Macrophage	PAM	0.535502	9.73163
PAMCD45_neg.CATCAAGTCATCATTC	Macrophage	PAM	-2.66346	9.43138
PAMCD45_neg.CATCAAGTCATCTGCC	Macrophage	PAM	-1.56492	10.305
PAMCD45_neg.CATCAAGTCATGTCCC	Macrophage	PAM	-3.35061	10.3135
PAMCD45_neg.CATCAAGTCCGAAGAG	Macrophage	PAM	0.114869	10.4335
PAMCD45_neg.CATCAAGTCCTTAATC	Macrophage	PAM	1.15631	8.32329
PAMCD45_neg.CATCAAGTCGCATGAT	Macrophage	PAM	-2.06138	10.1891
PAMCD45_neg.CATCAGAAGAGTAAGG	Macrophage	PAM	-1.68804	9.84199
PAMCD45_neg.CATCAGAAGGCTCATT	Macrophage	PAM	0.37138	10.0927
PAMCD45_neg.CATCAGACAATTCCTT	Macrophage	PAM	-2.25908	9.95009
PAMCD45_neg.CATCAGAGTTCATGGT	Macrophage	PAM	-2.28491	10.7422
PAMCD45_neg.CATCCACAGCGTAATA	Macrophage	PAM	-5.09631	7.96397
PAMCD45_neg.CATCCACCACCCATGG	Macrophage	PAM	0.221743	10.0483
PAMCD45_neg.CATCCACCACGCCAGT	Macrophage	PAM	-3.31689	10.6229
PAMCD45_neg.CATCCACGTCATGCCG	Macrophage	PAM	-3.39646	11.0825
PAMCD45_neg.CATCCACGTTACGGAG	Macrophage	PAM	-0.0468764	10.7863
PAMCD45_neg.CATCCACTCCAAAGTC	Macrophage	PAM	-2.62583	11.4662
PAMCD45_neg.CATCGAACAGATCTGT	Macrophage	PAM	-2.98588	10.2767
PAMCD45_neg.CATCGAAGTGCGATAG	Macrophage	PAM	-1.75599	3.86601
PAMCD45_neg.CATCGGGAGATCTGAA	Macrophage	PAM	-2.50628	9.28234
PAMCD45_neg.CATCGGGCAAATACAG	Macrophage	PAM	-3.0658	11.5352
PAMCD45_neg.CATCGGGCAATGGATA	Macrophage	PAM	-0.570496	10.2253
PAMCD45_neg.CATCGGGCAGTCACTA	Macrophage	PAM	0.102757	10.1101
PAMCD45_neg.CATCGGGCATATGGTC	Macrophage	PAM	-2.44335	11.3285
PAMCD45_neg.CATCGGGTCACAAACC	Macrophage	PAM	2.03828	5.49142
PAMCD45_neg.CATCGGGTCATCATTC	Macrophage	PAM	-2.88268	11.786
PAMCD45_neg.CATCGGGTCTAGCACA	Macrophage	PAM	1.06275	9.39652
PAMCD45_neg.CATCGGGTCTGTCTCG	Macrophage	PAM	-2.02849	11.1374
PAMCD45_neg.CATGACACAGGCAGTA	Macrophage	PAM	-1.69986	4.72092
PAMCD45_neg.CATGCCTAGAAACCGC	Macrophage	PAM	-2.20772	11.0935
PAMCD45_neg.CATGCCTAGACACGAC	Macrophage	PAM	-2.04021	10.1549
PAMCD45_neg.CATGCCTCAAGTTGTC	Macrophage	PAM	-1.61806	4.84116
PAMCD45_neg.CATGCCTGTATAGTAG	Macrophage	PAM	-3.70785	9.89537
PAMCD45_neg.CATGCCTTCTATGTGG	Macrophage	PAM	-3.5178	11.4081
PAMCD45_neg.CATGGCGAGACAAAGG	Macrophage	PAM	0.000616149	10.5488
PAMCD45_neg.CATGGCGAGCTGTCTA	Macrophage	PAM	-1.00559	10.6961
PAMCD45_neg.CATGGCGAGGAGTTTA	Macrophage	PAM	-2.48493	10.0578
PAMCD45_neg.CATGGCGAGTTAAGTG	Macrophage	PAM	-2.76085	11.4815
PAMCD45_neg.CATGGCGGTAGCTTGT	Macrophage	PAM	-0.191399	10.1581
PAMCD45_neg.CATTATCCAGTATAAG	Macrophage	PAM	-1.98206	9.11732
PAMCD45_neg.CATTATCGTGTTCTTT	Macrophage	PAM	-0.479787	5.46925
PAMCD45_neg.CATTCGCCAGTATGCT	Macrophage	PAM	0.594361	10.0812
PAMCD45_neg.CATTCGCGTCCGAAGA	Macrophage	PAM	-2.59897	6.85028
PAMCD45_neg.CCAATCCAGTACGCGA	Macrophage	PAM	-0.333631	10.1469
PAMCD45_neg.CCAATCCAGTGTCTCA	Macrophage	PAM	0.148083	10.1756
PAMCD45_neg.CCAATCCGTGATAAAC	Macrophage	PAM	0.631098	9.71895
PAMCD45_neg.CCACCTACAAGGACTG	Macrophage	PAM	-3.99001	10.3213
PAMCD45_neg.CCACCTACAGCCAATT	Macrophage	PAM	-0.421223	5.27129
PAMCD45_neg.CCACCTAGTAGAAGGA	Macrophage	PAM	-2.87812	8.39539
PAMCD45_neg.CCACCTATCCTACAGA	Macrophage	PAM	-2.51094	11.3271
PAMCD45_neg.CCACCTATCGGATGGA	Macrophage	PAM	-2.77927	10.854
PAMCD45_neg.CCACCTATCTGAGTGT	Macrophage	PAM	-3.67048	9.94711
PAMCD45_neg.CCACCTATCTTGAGAC	Macrophage	PAM	-3.18743	9.7909
PAMCD45_neg.CCACCTATCTTTCCTC	Macrophage	PAM	0.27052	9.2553
PAMCD45_neg.CCACGGAGTAGAGGAA	Macrophage	PAM	-2.21233	11.0449
PAMCD45_neg.CCACGGAGTAGATTAG	Macrophage	PAM	1.11321	8.44296
PAMCD45_neg.CCACGGAGTTAAGAAC	Macrophage	PAM	-2.29247	10.3424
PAMCD45_neg.CCACGGATCGGTCTAA	Macrophage	PAM	-2.51921	11.4447
PAMCD45_neg.CCACTACCAAAGTCAA	Macrophage	PAM	2.36124	7.79033
PAMCD45_neg.CCACTACTCACCGGGT	Macrophage	PAM	0.286494	9.28787
PAMCD45_neg.CCACTACTCCAAAGTC	Macrophage	PAM	-0.158564	2.16745
PAMCD45_neg.CCAGCGAAGACAAGCC	Macrophage	PAM	0.29269	9.8783
PAMCD45_neg.CCAGCGAGTCCTAGCG	Macrophage	PAM	-2.43121	10.8767
PAMCD45_neg.CCAGCGATCCGAGCCA	Macrophage	PAM	-0.390328	9.82905
PAMCD45_neg.CCATGTCCACTTAACG	Macrophage	PAM	-2.58544	10.5154
PAMCD45_neg.CCATGTCGTGACTCAT	Macrophage	PAM	-0.276778	10.0014
PAMCD45_neg.CCATGTCTCCGTAGGC	Macrophage	PAM	-2.86111	10.7653
PAMCD45_neg.CCATTCGCAAGGTGTG	Macrophage	PAM	-3.91842	10.665
PAMCD45_neg.CCATTCGGTGCTCTTC	Macrophage	PAM	0.78675	9.74403
PAMCD45_neg.CCCAATCAGTGAACGC	Macrophage	PAM	-0.737402	5.17144
PAMCD45_neg.CCCAATCCAGCATACT	Macrophage	PAM	-3.39726	9.78086
PAMCD45_neg.CCCAATCTCAGTTTGG	Macrophage	PAM	-3.43547	10.2635
PAMCD45_neg.CCCAATCTCCCACTTG	Macrophage	PAM	0.642762	9.32333
PAMCD45_neg.CCCAATCTCGTGTAGT	Macrophage	PAM	0.304932	10.3395
PAMCD45_neg.CCCAGTTCAGTCAGAG	Macrophage	PAM	-3.3793	10.6374
PAMCD45_neg.CCCAGTTGTGGTCCGT	Macrophage	PAM	-2.61227	10.7231
PAMCD45_neg.CCCATACAGACAGGCT	Macrophage	PAM	-0.664702	11.4204
PAMCD45_neg.CCCATACAGATGGCGT	Macrophage	PAM	0.36348	9.43156
PAMCD45_neg.CCCATACCAAGCGCTC	Macrophage	PAM	-0.639067	5.42201
PAMCD45_neg.CCCATACCAGCTATTG	Macrophage	PAM	-0.61104	5.58201
PAMCD45_neg.CCCATACGTTGCGTTA	Macrophage	PAM	-3.08613	11.1715
PAMCD45_neg.CCCATACTCTGTACGA	Macrophage	PAM	0.318961	10.5385
PAMCD45_neg.CCCTCCTCAGATCTGT	Macrophage	PAM	-2.43878	9.60965
PAMCD45_neg.CCCTCCTGTAGCCTAT	Macrophage	PAM	-3.44889	9.34087
PAMCD45_neg.CCCTCCTGTCAGAAGC	Macrophage	PAM	0.670314	10.1913
PAMCD45_neg.CCCTCCTGTTCGCGAC	Macrophage	PAM	-0.132206	9.86985
PAMCD45_neg.CCCTCCTTCCACTGGG	Macrophage	PAM	-2.6256	11.7608
PAMCD45_neg.CCCTCCTTCTGACCTC	Macrophage	PAM	-1.29144	10.4797
PAMCD45_neg.CCCTCCTTCTGGTGTA	Macrophage	PAM	-3.04363	11.586
PAMCD45_neg.CCGGGATAGTGGACGT	Macrophage	PAM	-1.96155	11.2531
PAMCD45_neg.CCGGGATCAGGTGGAT	Macrophage	PAM	0.507106	9.77977
PAMCD45_neg.CCGGGATTCATGCTCC	Macrophage	PAM	0.343225	9.54765
PAMCD45_neg.CCGGGATTCGAATGCT	Macrophage	PAM	-1.41288	5.4965
PAMCD45_neg.CCGGTAGGTCGTTGTA	Macrophage	PAM	-2.74186	10.4508
PAMCD45_neg.CCGGTAGGTTCAACCA	Macrophage	PAM	-2.05138	10.7106
PAMCD45_neg.CCGGTAGGTTGGACCC	Macrophage	PAM	-3.59183	9.76023
PAMCD45_neg.CCGTACTGTCTCCCTA	Macrophage	PAM	1.08562	8.222
PAMCD45_neg.CCGTACTTCGTCACGG	Macrophage	PAM	-0.783849	9.0415
PAMCD45_neg.CCGTACTTCTCTTGAT	Macrophage	PAM	-2.08103	11.1705
PAMCD45_neg.CCGTGGAAGCAGGCTA	Macrophage	PAM	-1.04863	10.3944
PAMCD45_neg.CCGTGGATCGGTCTAA	Macrophage	PAM	-2.41892	4.618
PAMCD45_neg.CCGTTCACATACTCTT	Macrophage	PAM	-1.4816	5.33109
PAMCD45_neg.CCGTTCAGTAGAAGGA	Macrophage	PAM	-2.67912	10.5119
PAMCD45_neg.CCGTTCATCCAGATCA	Macrophage	PAM	-2.92392	11.5036
PAMCD45_neg.CCTAAAGAGCACCGTC	Macrophage	PAM	-0.228042	10.5866
PAMCD45_neg.CCTAAAGGTACAGTTC	Macrophage	PAM	0.443499	8.68187
PAMCD45_neg.CCTACACGTGATGATA	Macrophage	PAM	-3.85155	10.3197
PAMCD45_neg.CCTACACTCTGAGTGT	Macrophage	PAM	0.996405	9.36158
PAMCD45_neg.CCTACACTCTGCAAGT	Macrophage	PAM	0.566171	4.92737
PAMCD45_neg.CCTACACTCTTCAACT	Macrophage	PAM	-0.350178	5.58393
PAMCD45_neg.CCTACCAAGCCACTAT	Macrophage	PAM	-4.28067	9.75957
PAMCD45_neg.CCTACCAGTAGCTGCC	Macrophage	PAM	-2.5644	10.908
PAMCD45_neg.CCTACCATCCAGTAGT	Macrophage	PAM	1.04627	7.74937
PAMCD45_neg.CCTACCATCGAACGGA	Macrophage	PAM	0.0999981	10.8346
PAMCD45_neg.CCTACCATCTATCCCG	Macrophage	PAM	-2.93184	10.9213
PAMCD45_neg.CCTACCATCTGAGTGT	Macrophage	PAM	0.63083	9.91888
PAMCD45_neg.CCTACCATCTGCGTAA	Macrophage	PAM	0.18831	9.74201
PAMCD45_neg.CCTAGCTAGGAGTTGC	Macrophage	PAM	1.10079	8.6736
PAMCD45_neg.CCTAGCTGTTACCAGT	Macrophage	PAM	1.3493	5.63233
PAMCD45_neg.CCTAGCTTCGGAATCT	Macrophage	PAM	0.71052	10.1578
PAMCD45_neg.CCTATTAAGCTCAACT	Macrophage	PAM	-3.73553	10.0941
PAMCD45_neg.CCTATTACAAGCGATG	Macrophage	PAM	-2.85976	10.121
PAMCD45_neg.CCTATTACATCGGGTC	Macrophage	PAM	-1.42912	10.5558
PAMCD45_neg.CCTATTAGTGGTCTCG	Macrophage	PAM	0.604687	9.53831
PAMCD45_neg.CCTATTAGTTGGTGGA	Macrophage	PAM	-3.36819	10.118
PAMCD45_neg.CCTCAGTCAGACAAAT	Macrophage	PAM	0.383437	9.74082
PAMCD45_neg.CCTCAGTCAGTATAAG	Macrophage	PAM	-3.53071	10.1253
PAMCD45_neg.CCTCAGTTCTTTACAC	Macrophage	PAM	-2.04708	8.01934
PAMCD45_neg.CCTCTGAAGATGTCGG	Macrophage	PAM	0.227601	10.4564
PAMCD45_neg.CCTCTGACACCGTTGG	Macrophage	PAM	-2.61186	10.2013
PAMCD45_neg.CCTCTGACATTAGGCT	Macrophage	PAM	-2.64438	11.4623
PAMCD45_neg.CCTCTGAGTACATGTC	Macrophage	PAM	-3.03883	9.54341
PAMCD45_neg.CCTCTGATCGTTACGA	Macrophage	PAM	0.073291	9.51818
PAMCD45_neg.CCTTACGCACCAGATT	Macrophage	PAM	-2.465	10.0076
PAMCD45_neg.CCTTACGGTTTAGGAA	Macrophage	PAM	-2.42154	9.89488
PAMCD45_neg.CCTTACGTCACTTATC	Macrophage	PAM	-2.44145	10.6868
PAMCD45_neg.CCTTCCCCACTGAAGG	Macrophage	PAM	-2.93113	10.997
PAMCD45_neg.CCTTCCCTCACTCTTA	Macrophage	PAM	0.298216	10.0394
PAMCD45_neg.CCTTCCCTCTTCATGT	Macrophage	PAM	-0.291903	10.1188
PAMCD45_neg.CCTTCGAAGGTGGGTT	Macrophage	PAM	-2.11129	11.4412
PAMCD45_neg.CCTTCGAGTCCGAATT	Macrophage	PAM	1.16678	8.6748
PAMCD45_neg.CCTTCGAGTGCACGAA	Macrophage	PAM	-1.23473	4.63518
PAMCD45_neg.CGAACATAGTAGTGCG	Macrophage	PAM	-2.10792	11.1119
PAMCD45_neg.CGAACATAGTCGATAA	Macrophage	PAM	-1.7582	5.39569
PAMCD45_neg.CGAACATCAGGATCGA	Macrophage	PAM	0.406654	9.95135
PAMCD45_neg.CGAACATGTATGGTTC	Macrophage	PAM	0.309275	9.28133
PAMCD45_neg.CGAACATGTGCCTGTG	Macrophage	PAM	-0.34431	9.77229
PAMCD45_neg.CGAACATTCACAGGCC	Macrophage	PAM	-1.56567	10.247
PAMCD45_neg.CGAATGTAGAAGCCCA	Macrophage	PAM	-0.313428	10.2844
PAMCD45_neg.CGACCTTAGCGTTTAC	Macrophage	PAM	-4.30111	10.4688
PAMCD45_neg.CGACCTTAGGCTAGAC	Macrophage	PAM	2.75393	7.38261
PAMCD45_neg.CGACCTTAGTCAATAG	Macrophage	PAM	-3.28984	10.3383
PAMCD45_neg.CGACCTTGTGTTGGGA	Macrophage	PAM	-0.14885	10.2483
PAMCD45_neg.CGACCTTGTTCGTCTC	Macrophage	PAM	1.10161	5.18567
PAMCD45_neg.CGACCTTTCCGTTGTC	Macrophage	PAM	-3.22694	10.7416
PAMCD45_neg.CGACCTTTCCTGCTTG	Macrophage	PAM	-0.786251	5.47352
PAMCD45_neg.CGACCTTTCGAGCCCA	Macrophage	PAM	-3.31283	11.3234
PAMCD45_neg.CGACTTCCATAGAAAC	Macrophage	PAM	-4.11103	10.042
PAMCD45_neg.CGACTTCGTGTGAATA	Macrophage	PAM	-1.27377	9.07603
PAMCD45_neg.CGACTTCTCTCCTATA	Macrophage	PAM	-2.49812	10.9567
PAMCD45_neg.CGAGAAGCAATGGACG	Macrophage	PAM	-1.32606	11.1881
PAMCD45_neg.CGAGAAGCAGCGTTCG	Macrophage	PAM	0.849054	8.34455
PAMCD45_neg.CGAGAAGGTGTCGCTG	Macrophage	PAM	-1.42814	4.74773
PAMCD45_neg.CGAGAAGGTTCCTCCA	Macrophage	PAM	-3.18269	11.3805
PAMCD45_neg.CGAGAAGTCACAGGCC	Macrophage	PAM	-3.63941	10.3225
PAMCD45_neg.CGAGAAGTCGTAGGTT	Macrophage	PAM	-2.95517	9.39654
PAMCD45_neg.CGAGCACTCAGCGATT	Macrophage	PAM	-3.22464	10.6175
PAMCD45_neg.CGAGCACTCGCGTAGC	Macrophage	PAM	-1.58851	3.50666
PAMCD45_neg.CGAGCACTCTGGGCCA	Macrophage	PAM	-2.88696	10.4629
PAMCD45_neg.CGAGCCACAGGCTCAC	Macrophage	PAM	-0.0852543	10.7694
PAMCD45_neg.CGAGCCAGTGCGAAAC	Macrophage	PAM	-2.983	10.5689
PAMCD45_neg.CGATCGGAGATGTGGC	Macrophage	PAM	-2.00717	11.0552
PAMCD45_neg.CGATCGGCAACCGCCA	Macrophage	PAM	-0.548371	10.4561
PAMCD45_neg.CGATCGGCAAGTTGTC	Macrophage	PAM	-2.94503	4.08469
PAMCD45_neg.CGATCGGGTAAAGTCA	Macrophage	PAM	-2.86439	11.289
PAMCD45_neg.CGATCGGTCAGTACGT	Macrophage	PAM	-1.33157	4.80442
PAMCD45_neg.CGATGGCAGACAAGCC	Macrophage	PAM	-1.76756	10.9458
PAMCD45_neg.CGATGGCCAGGTTTCA	Macrophage	PAM	-2.02626	10.8476
PAMCD45_neg.CGATGGCCATGGAATA	Macrophage	PAM	-3.38707	11.0672
PAMCD45_neg.CGATGGCCATGGATGG	Macrophage	PAM	-0.549439	10.7454
PAMCD45_neg.CGATGGCGTGGTCTCG	Macrophage	PAM	0.840869	8.14706
PAMCD45_neg.CGATGGCGTTTAGCTG	Macrophage	PAM	-1.92041	10.4
PAMCD45_neg.CGATGTAAGCTCCTCT	Macrophage	PAM	0.571757	8.32858
PAMCD45_neg.CGATGTAAGCTTTGGT	Macrophage	PAM	-2.08509	10.8633
PAMCD45_neg.CGATGTAGTCACCTAA	Macrophage	PAM	2.10077	7.53653
PAMCD45_neg.CGATGTAGTTACCAGT	Macrophage	PAM	-0.228615	10.5955
PAMCD45_neg.CGATGTAGTTACTGAC	Macrophage	PAM	0.904506	9.52164
PAMCD45_neg.CGATTGAAGAAAGTGG	Macrophage	PAM	-2.28073	9.71991
PAMCD45_neg.CGATTGAAGTCCTCCT	Macrophage	PAM	-1.0677	10.6433
PAMCD45_neg.CGATTGAGTGTTCGAT	Macrophage	PAM	0.655193	9.42294
PAMCD45_neg.CGATTGATCCAAACTG	Macrophage	PAM	-2.95118	11.6205
PAMCD45_neg.CGCCAAGAGCCGATTT	Macrophage	PAM	-3.1032	9.25076
PAMCD45_neg.CGCCAAGGTTGGGACA	Macrophage	PAM	-3.4545	10.6548
PAMCD45_neg.CGCCAAGTCCTGTAGA	Macrophage	PAM	0.185226	10.3996
PAMCD45_neg.CGCCAAGTCTTGTCAT	Macrophage	PAM	-4.26569	10.2137
PAMCD45_neg.CGCGGTAAGAGACTTA	Macrophage	PAM	-2.82239	11.106
PAMCD45_neg.CGCGGTACATGGTCTA	Macrophage	PAM	1.61993	8.2251
PAMCD45_neg.CGCGGTATCCCATTAT	Macrophage	PAM	-0.292619	9.89111
PAMCD45_neg.CGCGGTATCTGAGTGT	Macrophage	PAM	-2.89925	11.1728
PAMCD45_neg.CGCGTTTAGCCATCGC	Macrophage	PAM	-0.27396	10.9001
PAMCD45_neg.CGCGTTTAGGACCACA	Macrophage	PAM	-3.26778	10.664
PAMCD45_neg.CGCGTTTGTACGAAAT	Macrophage	PAM	-0.251235	10.7785
PAMCD45_neg.CGCGTTTTCACCTTAT	Macrophage	PAM	0.257868	9.3643
PAMCD45_neg.CGCTATCAGTGAAGAG	Macrophage	PAM	-1.86708	8.86438
PAMCD45_neg.CGCTATCGTCGAGATG	Macrophage	PAM	-2.81692	10.9967
PAMCD45_neg.CGCTATCGTTATCCGA	Macrophage	PAM	-0.444574	10.8335
PAMCD45_neg.CGCTATCTCAGTTAGC	Macrophage	PAM	-1.14388	10.5336
PAMCD45_neg.CGCTGGAAGATATACG	Macrophage	PAM	-3.50234	10.0407
PAMCD45_neg.CGCTGGAAGATGGCGT	Macrophage	PAM	-2.25067	9.38651
PAMCD45_neg.CGCTGGAAGTGAAGTT	Macrophage	PAM	-0.169085	10.0312
PAMCD45_neg.CGCTGGACATCGACGC	Macrophage	PAM	-3.30413	11.5114
PAMCD45_neg.CGCTTCAAGAGACTAT	Macrophage	PAM	2.17363	7.6384
PAMCD45_neg.CGCTTCAAGGTGCTAG	Macrophage	PAM	-0.555415	5.81379
PAMCD45_neg.CGCTTCATCGATCCCT	Macrophage	PAM	-0.64588	10.1076
PAMCD45_neg.CGGACACAGATGCCAG	Macrophage	PAM	0.220113	10.4465
PAMCD45_neg.CGGACGTAGGAACTGC	Macrophage	PAM	-2.47283	9.25378
PAMCD45_neg.CGGACGTTCCTCAATT	Macrophage	PAM	-1.8975	10.828
PAMCD45_neg.CGGACTGCAACTGCGC	Macrophage	PAM	0.0491087	9.68327
PAMCD45_neg.CGGACTGGTAGCGTCC	Macrophage	PAM	-2.85913	11.4961
PAMCD45_neg.CGGACTGTCATGTGGT	Macrophage	PAM	-3.01516	11.4907
PAMCD45_neg.CGGACTGTCTGGCGAC	Macrophage	PAM	-4.25565	9.87696
PAMCD45_neg.CGGAGCTAGAGCTGGT	Macrophage	PAM	0.307107	9.98349
PAMCD45_neg.CGGAGCTAGATCCCGC	Macrophage	PAM	0.700234	10.3382
PAMCD45_neg.CGGAGCTCACCTTGTC	Macrophage	PAM	0.510901	9.09574
PAMCD45_neg.CGGAGCTGTCCGCTGA	Macrophage	PAM	-2.95987	11.2171
PAMCD45_neg.CGGAGCTTCTCGGACG	Macrophage	PAM	-3.18044	11.2771
PAMCD45_neg.CGGAGTCAGAAAGTGG	Macrophage	PAM	-3.17912	9.87436
PAMCD45_neg.CGGAGTCAGGACATTA	Macrophage	PAM	-0.776793	10.9365
PAMCD45_neg.CGGAGTCAGGCTCATT	Macrophage	PAM	0.400269	9.478
PAMCD45_neg.CGGAGTCGTAGAAAGG	Macrophage	PAM	0.364552	9.02556
PAMCD45_neg.CGGAGTCGTAGTACCT	Macrophage	PAM	-0.471967	10.4203
PAMCD45_neg.CGGAGTCGTCGAACAG	Macrophage	PAM	0.865034	10.1372
PAMCD45_neg.CGGAGTCTCAGTTGAC	Macrophage	PAM	-3.60092	10.5304
PAMCD45_neg.CGGCTAGAGGGAAACA	Macrophage	PAM	-2.66383	11.087
PAMCD45_neg.CGGCTAGGTATCAGTC	Macrophage	PAM	-2.1261	10.7137
PAMCD45_neg.CGGCTAGGTGAGGCTA	Macrophage	PAM	-1.69901	9.0253
PAMCD45_neg.CGGCTAGGTGCAACTT	Macrophage	PAM	-3.27348	11.0945
PAMCD45_neg.CGGCTAGGTGCCTGCA	Macrophage	PAM	0.963628	9.95016
PAMCD45_neg.CGGCTAGTCATGTGGT	Macrophage	PAM	0.00126411	10.0622
PAMCD45_neg.CGGGTCAAGATGGCGT	Macrophage	PAM	3.73909	4.12448
PAMCD45_neg.CGGGTCAAGCGGATCA	Macrophage	PAM	-0.294065	5.71792
PAMCD45_neg.CGGGTCACAGCGTAAG	Macrophage	PAM	-2.53894	8.43348
PAMCD45_neg.CGGGTCAGTCCAGTAT	Macrophage	PAM	-2.62061	10.8218
PAMCD45_neg.CGGGTCAGTCCGTTAA	Macrophage	PAM	0.432293	10.0956
PAMCD45_neg.CGGTTAACAAAGAATC	Macrophage	PAM	-1.40188	9.26883
PAMCD45_neg.CGGTTAACAAGCGTAG	Macrophage	PAM	-3.04661	11.6699
PAMCD45_neg.CGGTTAACACTGCCAG	Macrophage	PAM	0.928105	8.80114
PAMCD45_neg.CGGTTAACATACGCTA	Macrophage	PAM	-0.134573	9.83753
PAMCD45_neg.CGGTTAACATATACCG	Macrophage	PAM	-1.38501	9.08106
PAMCD45_neg.CGTAGCGAGTGTACCT	Macrophage	PAM	-2.36155	10.8152
PAMCD45_neg.CGTAGCGGTCATTAGC	Macrophage	PAM	-3.78927	10.519
PAMCD45_neg.CGTAGCGGTCTGCGGT	Macrophage	PAM	-3.63105	10.8367
PAMCD45_neg.CGTAGCGGTTAGATGA	Macrophage	PAM	-3.27735	10.7796
PAMCD45_neg.CGTAGCGGTTCAGGCC	Macrophage	PAM	-0.477151	9.61852
PAMCD45_neg.CGTAGCGTCACCCTCA	Macrophage	PAM	-1.15362	11.5956
PAMCD45_neg.CGTAGGCCACAGCGTC	Macrophage	PAM	-0.361574	9.43098
PAMCD45_neg.CGTAGGCCACGGTAGA	Macrophage	PAM	0.857685	10.1924
PAMCD45_neg.CGTAGGCCATCTCGCT	Macrophage	PAM	0.35408	10.3177
PAMCD45_neg.CGTAGGCGTACAGTGG	Macrophage	PAM	-0.748956	10.8152
PAMCD45_neg.CGTAGGCGTGAAGGCT	Macrophage	PAM	-1.5475	10.5783
PAMCD45_neg.CGTAGGCTCAGGCAAG	Macrophage	PAM	-3.21015	11.0548
PAMCD45_neg.CGTCACTCAGTCTTCC	Macrophage	PAM	-2.98857	9.72776
PAMCD45_neg.CGTCACTGTGGCTCCA	Macrophage	PAM	-2.15864	10.0531
PAMCD45_neg.CGTCACTTCAGAAATG	Macrophage	PAM	0.645953	9.03819
PAMCD45_neg.CGTCACTTCGCAGGCT	Macrophage	PAM	-0.0699345	10.2607
PAMCD45_neg.CGTCAGGAGGTGGGTT	Macrophage	PAM	0.242924	8.95865
PAMCD45_neg.CGTCAGGCAGCTCGAC	Macrophage	PAM	-2.46868	7.54583
PAMCD45_neg.CGTCCATGTAACGCGA	Macrophage	PAM	-2.65725	8.39369
PAMCD45_neg.CGTCTACCAAGTAGTA	Macrophage	PAM	-3.40189	10.069
PAMCD45_neg.CGTCTACGTGGAAAGA	Macrophage	PAM	-2.32793	11.2727
PAMCD45_neg.CGTCTACTCGGAATCT	Macrophage	PAM	-2.26964	11.4868
PAMCD45_neg.CGTGAGCAGATGCCAG	Macrophage	PAM	-2.38188	10.8005
PAMCD45_neg.CGTGAGCAGCGCTCCA	Macrophage	PAM	-3.04709	10.4534
PAMCD45_neg.CGTGAGCAGGAGTTGC	Macrophage	PAM	-4.16369	10.5261
PAMCD45_neg.CGTGAGCAGGCAATTA	Macrophage	PAM	-2.21795	10.7105
PAMCD45_neg.CGTGAGCCAATCGAAA	Macrophage	PAM	0.74032	9.76151
PAMCD45_neg.CGTGAGCCACCCATTC	Macrophage	PAM	-2.99581	9.39126
PAMCD45_neg.CGTGAGCGTGTGGCTC	Macrophage	PAM	-1.29834	2.99446
PAMCD45_neg.CGTGAGCGTTGTCTTT	Macrophage	PAM	-0.202315	9.23772
PAMCD45_neg.CGTGAGCGTTTCCACC	Macrophage	PAM	-0.741606	10.7481
PAMCD45_neg.CGTGAGCTCGCCCTTA	Macrophage	PAM	0.135516	10.1347
PAMCD45_neg.CGTGTAAAGCTAACAA	Macrophage	PAM	-1.69962	9.92687
PAMCD45_neg.CGTGTAACACGAGGTA	Macrophage	PAM	-2.16222	11.4813
PAMCD45_neg.CGTGTAACAGTCACTA	Macrophage	PAM	-2.59214	10.967
PAMCD45_neg.CGTGTAATCATTATCC	Macrophage	PAM	-2.82993	8.35855
PAMCD45_neg.CGTGTCTCAGTAGAGC	Macrophage	PAM	-1.91269	9.45573
PAMCD45_neg.CGTTAGACACTTCTGC	Macrophage	PAM	-3.13291	9.63309
PAMCD45_neg.CGTTAGAGTACGAAAT	Macrophage	PAM	0.994127	7.89587
PAMCD45_neg.CGTTAGAGTTCCTCCA	Macrophage	PAM	-2.68026	11.5163
PAMCD45_neg.CGTTAGATCTTGACGA	Macrophage	PAM	-0.0850539	10.2265
PAMCD45_neg.CGTTCTGCATGTCTCC	Macrophage	PAM	-1.47697	10.0856
PAMCD45_neg.CGTTCTGTCGGCGCTA	Macrophage	PAM	0.9109	7.74276
PAMCD45_neg.CGTTGGGAGAAGCCCA	Macrophage	PAM	-0.393352	10.51
PAMCD45_neg.CGTTGGGAGGAGTCTG	Macrophage	PAM	-1.19965	5.23314
PAMCD45_neg.CGTTGGGTCTAACTGG	Macrophage	PAM	-0.71264	9.46972
PAMCD45_neg.CTAACTTCAACAACCT	Macrophage	PAM	-2.05596	9.58904
PAMCD45_neg.CTAAGACCAAGTAGTA	Macrophage	PAM	0.954128	7.81039
PAMCD45_neg.CTAAGACGTCTAGTGT	Macrophage	PAM	-2.32045	10.0259
PAMCD45_neg.CTAAGACTCAAACCAC	Macrophage	PAM	1.07846	7.7994
PAMCD45_neg.CTAATGGAGGGTGTGT	Macrophage	PAM	-3.33891	11.1747
PAMCD45_neg.CTAATGGAGGTCGGAT	Macrophage	PAM	-0.0413232	9.9015
PAMCD45_neg.CTAATGGCAATCCAAC	Macrophage	PAM	-3.14716	10.7212
PAMCD45_neg.CTAATGGCAATCTACG	Macrophage	PAM	1.05156	8.11758
PAMCD45_neg.CTAATGGCACGGTGTC	Macrophage	PAM	0.331018	10.2839
PAMCD45_neg.CTAATGGCAGCTGCTG	Macrophage	PAM	-2.83934	11.6032
PAMCD45_neg.CTAATGGGTCTAGTGT	Macrophage	PAM	-2.23769	9.20475
PAMCD45_neg.CTAATGGGTTCGCGAC	Macrophage	PAM	-2.6926	10.6314
PAMCD45_neg.CTAATGGTCGGCTTGG	Macrophage	PAM	-3.21352	11.4545
PAMCD45_neg.CTACACCCAGGGTACA	Macrophage	PAM	-2.97558	10.0939
PAMCD45_neg.CTACACCCATACCATG	Macrophage	PAM	-1.79079	4.46223
PAMCD45_neg.CTACACCCATGCAATC	Macrophage	PAM	-2.91017	11.2778
PAMCD45_neg.CTACACCTCAAAGTAG	Macrophage	PAM	-2.31934	8.64601
PAMCD45_neg.CTACACCTCGTCTGCT	Macrophage	PAM	2.22455	7.94067
PAMCD45_neg.CTACATTCAGCTGGCT	Macrophage	PAM	1.21808	8.07438
PAMCD45_neg.CTACATTGTAGAAGGA	Macrophage	PAM	-0.31888	5.53513
PAMCD45_neg.CTACATTTCTGCCCTA	Macrophage	PAM	-4.30972	10.0121
PAMCD45_neg.CTACATTTCTTGAGAC	Macrophage	PAM	0.29946	7.69761
PAMCD45_neg.CTACCCAAGGGCTTCC	Macrophage	PAM	-0.628483	9.88063
PAMCD45_neg.CTACCCAAGTTAGCGG	Macrophage	PAM	-1.89884	10.7583
PAMCD45_neg.CTACCCACACAAGCCC	Macrophage	PAM	-3.74949	9.92488
PAMCD45_neg.CTACCCACAGTTCATG	Macrophage	PAM	0.0271084	8.5807
PAMCD45_neg.CTACCCATCAGTCAGT	Macrophage	PAM	-4.14105	10.7444
PAMCD45_neg.CTACGTCGTGATGATA	Macrophage	PAM	1.24137	8.01792
PAMCD45_neg.CTACGTCGTGTCTGAT	Macrophage	PAM	0.289986	10.626
PAMCD45_neg.CTAGAGTAGCTAAGAT	Macrophage	PAM	-2.51587	9.60492
PAMCD45_neg.CTAGAGTCAGACGTAG	Macrophage	PAM	-3.27248	9.255
PAMCD45_neg.CTAGAGTTCGCCGTGA	Macrophage	PAM	-0.254011	10.1402
PAMCD45_neg.CTAGAGTTCGTAGGAG	Macrophage	PAM	-0.394513	9.84535
PAMCD45_neg.CTAGCCTAGCAACGGT	Macrophage	PAM	-3.50226	11.3718
PAMCD45_neg.CTAGCCTCACAGATTC	Macrophage	PAM	-3.96753	10.2103
PAMCD45_neg.CTAGCCTCAGCAGTTT	Macrophage	PAM	-2.24094	7.75077
PAMCD45_neg.CTAGCCTCATCAGTAC	Macrophage	PAM	1.06399	5.19427
PAMCD45_neg.CTAGCCTGTCTAGTGT	Macrophage	PAM	0.336067	9.1867
PAMCD45_neg.CTAGCCTTCACTTATC	Macrophage	PAM	-3.89751	11.0434
PAMCD45_neg.CTAGCCTTCCTCAACC	Macrophage	PAM	-3.07688	10.3525
PAMCD45_neg.CTAGTGAAGAAACGCC	Macrophage	PAM	-0.142239	9.28076
PAMCD45_neg.CTAGTGAAGATGGGTC	Macrophage	PAM	-3.61891	7.32557
PAMCD45_neg.CTAGTGAAGTCCTCCT	Macrophage	PAM	-2.34374	10.562
PAMCD45_neg.CTAGTGAAGTGGGATC	Macrophage	PAM	-0.497622	5.56313
PAMCD45_neg.CTAGTGAGTACAGACG	Macrophage	PAM	-1.78688	10.0397
PAMCD45_neg.CTAGTGATCGCCGTGA	Macrophage	PAM	-4.25324	9.66853
PAMCD45_neg.CTCACACCACATAACC	Macrophage	PAM	-0.681341	10.7732
PAMCD45_neg.CTCAGAAAGAGAACAG	Macrophage	PAM	-2.02534	9.4482
PAMCD45_neg.CTCAGAAAGAGGTACC	Macrophage	PAM	-2.42652	11.45
PAMCD45_neg.CTCAGAAAGGACAGCT	Macrophage	PAM	-3.99867	9.73359
PAMCD45_neg.CTCAGAAAGGCATGGT	Macrophage	PAM	0.408177	8.96172
PAMCD45_neg.CTCAGAAAGGTAAACT	Macrophage	PAM	-2.01057	9.35128
PAMCD45_neg.CTCAGAAGTACTCTCC	Macrophage	PAM	0.577756	9.75258
PAMCD45_neg.CTCAGAAGTCAACATC	Macrophage	PAM	-2.01238	10.3804
PAMCD45_neg.CTCATTAAGACACGAC	Macrophage	PAM	0.96536	9.2003
PAMCD45_neg.CTCATTACACATGACT	Macrophage	PAM	-2.30677	9.86306
PAMCD45_neg.CTCATTACACCTCGTT	Macrophage	PAM	0.431047	9.25076
PAMCD45_neg.CTCATTAGTAGTACCT	Macrophage	PAM	1.08622	7.95348
PAMCD45_neg.CTCATTAGTCTTCGTC	Macrophage	PAM	-0.00494048	10.0959
PAMCD45_neg.CTCATTATCAACACAC	Macrophage	PAM	-2.1994	9.6574
PAMCD45_neg.CTCATTATCGAGGTAG	Macrophage	PAM	-2.09057	9.9928
PAMCD45_neg.CTCCTAGAGAAACCGC	Macrophage	PAM	0.905966	9.74871
PAMCD45_neg.CTCCTAGAGTTACGGG	Macrophage	PAM	-0.256935	9.03789
PAMCD45_neg.CTCCTAGCAAACGTGG	Macrophage	PAM	-2.45686	11.3789
PAMCD45_neg.CTCCTAGGTGTGGCTC	Macrophage	PAM	1.051	3.0992
PAMCD45_neg.CTCCTAGTCAACGGCC	Macrophage	PAM	-1.08387	4.89971
PAMCD45_neg.CTCCTAGTCCACGTTC	Macrophage	PAM	-4.02831	10.3722
PAMCD45_neg.CTCGAAAAGAAGGCCT	Macrophage	PAM	0.697326	9.47171
PAMCD45_neg.CTCGAAACACCATCCT	Macrophage	PAM	-0.368019	8.97602
PAMCD45_neg.CTCGAAAGTAAAGGAG	Macrophage	PAM	0.948586	7.55526
PAMCD45_neg.CTCGAAATCCCTAACC	Macrophage	PAM	0.163072	8.09751
PAMCD45_neg.CTCGAAATCTGTACGA	Macrophage	PAM	-3.32927	11.4308
PAMCD45_neg.CTCGAGGAGTCGCCGT	Macrophage	PAM	0.116108	9.67157
PAMCD45_neg.CTCGAGGCACCGGAAA	Macrophage	PAM	-0.0580151	9.8073
PAMCD45_neg.CTCGAGGCATTAACCG	Macrophage	PAM	0.284121	9.62352
PAMCD45_neg.CTCGAGGGTCGCTTCT	Macrophage	PAM	-2.29322	11.5019
PAMCD45_neg.CTCGAGGGTCTTTCAT	Macrophage	PAM	0.401681	9.48372
PAMCD45_neg.CTCGAGGGTTTCCACC	Macrophage	PAM	-0.394866	9.6494
PAMCD45_neg.CTCGGAGCATTACGAC	Macrophage	PAM	-0.0318912	9.98437
PAMCD45_neg.CTCGGAGGTACCGCTG	Macrophage	PAM	-2.76871	11.0795
PAMCD45_neg.CTCGGAGGTCTGCGGT	Macrophage	PAM	-3.43229	11.2089
PAMCD45_neg.CTCGGGAAGCGTTGCC	Macrophage	PAM	-0.350036	10.8361
PAMCD45_neg.CTCGGGACAGCTGTTA	Macrophage	PAM	-2.66247	11.3327
PAMCD45_neg.CTCGGGATCTGCTGTC	Macrophage	PAM	0.719903	9.97164
PAMCD45_neg.CTCGTACAGATGCCAG	Macrophage	PAM	-2.03843	9.00422
PAMCD45_neg.CTCGTACGTTACGCGC	Macrophage	PAM	-2.53318	11.2074
PAMCD45_neg.CTCGTACTCATTGCCC	Macrophage	PAM	0.136744	9.05193
PAMCD45_neg.CTCGTACTCGGTCCGA	Macrophage	PAM	-0.85639	10.5943
PAMCD45_neg.CTCGTACTCTCTAAGG	Macrophage	PAM	1.07486	8.25261
PAMCD45_neg.CTCGTCAGTACTCGCG	Macrophage	PAM	-3.46537	10.1632
PAMCD45_neg.CTCGTCAGTTGAACTC	Macrophage	PAM	-2.31511	11.3972
PAMCD45_neg.CTCGTCATCGGATGTT	Macrophage	PAM	-2.70822	8.14253
PAMCD45_neg.CTCTAATCAAACCTAC	Macrophage	PAM	-2.80763	9.28845
PAMCD45_neg.CTCTAATCACAGCGTC	Macrophage	PAM	-2.14478	11.1504
PAMCD45_neg.CTCTAATGTGCGAAAC	Macrophage	PAM	-2.43988	10.6233
PAMCD45_neg.CTCTAATTCCATGCTC	Macrophage	PAM	-0.405436	5.41292
PAMCD45_neg.CTCTACGAGAAACCAT	Macrophage	PAM	-1.5317	9.7325
PAMCD45_neg.CTCTACGTCACTGGGC	Macrophage	PAM	-3.38892	11.6447
PAMCD45_neg.CTCTACGTCAGTGCAT	Macrophage	PAM	0.885603	7.98534
PAMCD45_neg.CTCTACGTCATAACCG	Macrophage	PAM	-2.14551	9.65347
PAMCD45_neg.CTCTACGTCATTTGGG	Macrophage	PAM	-3.79637	10.7799
PAMCD45_neg.CTCTACGTCGCTTAGA	Macrophage	PAM	-0.835534	9.91408
PAMCD45_neg.CTCTACGTCTGTCTAT	Macrophage	PAM	-4.2585	9.91716
PAMCD45_neg.CTCTGGTAGTGCGTGA	Macrophage	PAM	-0.0847565	10.7591
PAMCD45_neg.CTCTGGTCAGTGGAGT	Macrophage	PAM	0.682426	10.2499
PAMCD45_neg.CTGAAACAGCGTGAGT	Macrophage	PAM	-2.43692	10.8213
PAMCD45_neg.CTGAAACAGCTAGTGG	Macrophage	PAM	-1.95405	9.14856
PAMCD45_neg.CTGAAACTCATGTAGC	Macrophage	PAM	-2.92771	10.3357
PAMCD45_neg.CTGAAGTCACCTCGGA	Macrophage	PAM	-2.99274	8.93281
PAMCD45_neg.CTGAAGTCACGCGAAA	Macrophage	PAM	-1.52714	10.4336
PAMCD45_neg.CTGATAGAGAAACGAG	Macrophage	PAM	0.9873	8.03638
PAMCD45_neg.CTGATAGCAAAGGTGC	Macrophage	PAM	-1.61177	4.50939
PAMCD45_neg.CTGATAGGTGCAACTT	Macrophage	PAM	-0.390789	10.3185
PAMCD45_neg.CTGATCCAGGCCATAG	Macrophage	PAM	-2.83092	11.7087
PAMCD45_neg.CTGATCCGTCAGCTAT	Macrophage	PAM	-3.94652	10.7695
PAMCD45_neg.CTGATCCGTCCGAATT	Macrophage	PAM	-2.92827	11.3982
PAMCD45_neg.CTGATCCGTGACGCCT	Macrophage	PAM	0.99862	7.70351
PAMCD45_neg.CTGCCTAAGAAGGTTT	Macrophage	PAM	0.661781	9.94889
PAMCD45_neg.CTGCCTAAGAATGTTG	Macrophage	PAM	-2.55098	10.6027
PAMCD45_neg.CTGCCTAAGGCTACGA	Macrophage	PAM	-2.77613	10.3679
PAMCD45_neg.CTGCCTACAAGGTGTG	Macrophage	PAM	-2.91258	10.2423
PAMCD45_neg.CTGCCTAGTAACGACG	Macrophage	PAM	0.830846	8.05346
PAMCD45_neg.CTGCCTATCGCGATCG	Macrophage	PAM	-0.993963	9.45216
PAMCD45_neg.CTGCGGAAGCCCAGCT	Macrophage	PAM	-0.476139	10.4924
PAMCD45_neg.CTGCGGAGTACAGTGG	Macrophage	PAM	0.773918	10.1144
PAMCD45_neg.CTGCGGAGTACGAAAT	Macrophage	PAM	-4.14172	9.60184
PAMCD45_neg.CTGCGGAGTATGCTTG	Macrophage	PAM	-2.67216	9.75883
PAMCD45_neg.CTGCGGAGTCACTGGC	Macrophage	PAM	-3.17122	11.6082
PAMCD45_neg.CTGCGGAGTCTCCATC	Macrophage	PAM	0.00264532	9.41906
PAMCD45_neg.CTGCGGAGTTACGCGC	Macrophage	PAM	-2.8362	11.7509
PAMCD45_neg.CTGCGGAGTTGGACCC	Macrophage	PAM	0.0575429	9.76774
PAMCD45_neg.CTGCTGTAGAACTCGG	Macrophage	PAM	0.272065	8.96251
PAMCD45_neg.CTGCTGTCAGCCTATA	Macrophage	PAM	-1.06878	8.47982
PAMCD45_neg.CTGCTGTGTACATCCA	Macrophage	PAM	0.292516	10.2759
PAMCD45_neg.CTGCTGTGTCCATGAT	Macrophage	PAM	-2.61453	10.42
PAMCD45_neg.CTGCTGTGTGGTGTAG	Macrophage	PAM	-1.03806	8.97688
PAMCD45_neg.CTGCTGTTCAACCAAC	Macrophage	PAM	-0.737184	5.12755
PAMCD45_neg.CTGCTGTTCACTTCAT	Macrophage	PAM	-3.34153	10.7354
PAMCD45_neg.CTGCTGTTCGTCACGG	Macrophage	PAM	-3.77184	10.612
PAMCD45_neg.CTGGTCTAGCGTAATA	Macrophage	PAM	-2.82244	10.3077
PAMCD45_neg.CTGGTCTAGTGGAGAA	Macrophage	PAM	-3.12346	10.6468
PAMCD45_neg.CTGGTCTCACCATGTA	Macrophage	PAM	-3.28469	10.8992
PAMCD45_neg.CTGGTCTGTGAAATCA	Macrophage	PAM	-1.51765	9.89937
PAMCD45_neg.CTGGTCTGTGCTGTAT	Macrophage	PAM	0.471709	9.62857
PAMCD45_neg.CTGGTCTTCGGTTCGG	Macrophage	PAM	-3.26297	10.4006
PAMCD45_neg.CTGGTCTTCTTAACCT	Macrophage	PAM	-2.68378	11.714
PAMCD45_neg.CTGTGCTAGTTTCCTT	Macrophage	PAM	-3.67066	10.9187
PAMCD45_neg.CTGTGCTCATATGGTC	Macrophage	PAM	0.454303	9.64932
PAMCD45_neg.CTGTGCTTCGTAGGTT	Macrophage	PAM	-0.391589	9.06606
PAMCD45_neg.CTGTTTAAGGTACTCT	Macrophage	PAM	-1.85637	9.45666
PAMCD45_neg.CTGTTTACAAAGCAAT	Macrophage	PAM	-2.51792	9.63291
PAMCD45_neg.CTGTTTACAACTTGAC	Macrophage	PAM	0.850299	8.68503
PAMCD45_neg.CTGTTTACATGCATGT	Macrophage	PAM	-2.29083	11.449
PAMCD45_neg.CTGTTTATCGGTGTCG	Macrophage	PAM	-2.77391	11.5766
PAMCD45_neg.CTGTTTATCTTAGAGC	Macrophage	PAM	-2.6498	10.0948
PAMCD45_neg.CTTAACTAGATCTGAA	Macrophage	PAM	0.963001	7.72397
PAMCD45_neg.CTTAACTAGGAGCGTT	Macrophage	PAM	-0.908463	10.4279
PAMCD45_neg.CTTAACTCAACCGCCA	Macrophage	PAM	-3.67083	11.1929
PAMCD45_neg.CTTAACTCATTTCACT	Macrophage	PAM	0.736668	10.1524
PAMCD45_neg.CTTAACTGTACAAGTA	Macrophage	PAM	1.06079	8.20365
PAMCD45_neg.CTTAACTGTACGAAAT	Macrophage	PAM	-2.53823	9.19801
PAMCD45_neg.CTTAACTGTTGAACTC	Macrophage	PAM	2.50323	7.34235
PAMCD45_neg.CTTAACTTCGACAGCC	Macrophage	PAM	-3.53702	11.3107
PAMCD45_neg.CTTACCGAGGAGTACC	Macrophage	PAM	0.499693	10.0939
PAMCD45_neg.CTTACCGCACTAGTAC	Macrophage	PAM	0.611832	9.68834
PAMCD45_neg.CTTACCGCAGCTGTAT	Macrophage	PAM	-3.02372	10.9717
PAMCD45_neg.CTTACCGGTTAAGGGC	Macrophage	PAM	-0.42708	10.4154
PAMCD45_neg.CTTAGGAGTCTAGTCA	Macrophage	PAM	-1.36244	9.38262
PAMCD45_neg.CTTAGGAGTTAAGGGC	Macrophage	PAM	-0.763453	10.3549
PAMCD45_neg.CTTCTCTCAAGCGCTC	Macrophage	PAM	-1.27727	10.1643
PAMCD45_neg.CTTCTCTTCCGAGCCA	Macrophage	PAM	-1.94444	10.6853
PAMCD45_neg.CTTGGCTCACAGTCGC	Macrophage	PAM	-2.20254	10.3217
PAMCD45_neg.CTTGGCTCACGCGAAA	Macrophage	PAM	0.954	10.0572
PAMCD45_neg.CTTGGCTCAGGGTATG	Macrophage	PAM	-1.28661	4.69764
PAMCD45_neg.CTTGGCTCATGGGACA	Macrophage	PAM	0.192962	9.5326
PAMCD45_neg.CTTGGCTGTTCAACCA	Macrophage	PAM	-3.36813	11.2097
PAMCD45_neg.CTTGGCTTCACTGGGC	Macrophage	PAM	-0.830829	9.91471
PAMCD45_neg.CTTGGCTTCATAACCG	Macrophage	PAM	-0.138731	5.30296
PAMCD45_neg.CTTGGCTTCATTTGGG	Macrophage	PAM	-3.7533	9.60596
PAMCD45_neg.CTTGGCTTCTACTTAC	Macrophage	PAM	-0.130638	9.7747
PAMCD45_neg.CTTTGCGAGCCACGTC	Macrophage	PAM	0.37756	9.34385
PAMCD45_neg.CTTTGCGCAAGGACAC	Macrophage	PAM	-2.54763	11.2869
PAMCD45_neg.CTTTGCGGTATTACCG	Macrophage	PAM	-0.825695	8.54251
PAMCD45_neg.CTTTGCGTCATGCATG	Macrophage	PAM	0.617119	9.81679
PAMCD45_neg.GAAACTCGTCGCTTCT	Macrophage	PAM	0.841336	9.29672
PAMCD45_neg.GAAACTCTCGCTTAGA	Macrophage	PAM	-2.30655	11.6454
PAMCD45_neg.GAAATGAAGACAATAC	Macrophage	PAM	0.866733	8.38641
PAMCD45_neg.GAAATGAGTGCGCTTG	Macrophage	PAM	0.766518	9.7716
PAMCD45_neg.GAAATGAGTTTGACTG	Macrophage	PAM	-2.05273	10.2035
PAMCD45_neg.GAAATGATCACGAAGG	Macrophage	PAM	0.0861336	9.44925
PAMCD45_neg.GAAATGATCCCGGATG	Macrophage	PAM	-2.55316	11.262
PAMCD45_neg.GAACATCGTGTTCTTT	Macrophage	PAM	-2.72713	4.90198
PAMCD45_neg.GAACATCGTTGATTCG	Macrophage	PAM	-3.10086	10.6612
PAMCD45_neg.GAACATCTCATGCATG	Macrophage	PAM	-3.21889	9.38554
PAMCD45_neg.GAACATCTCCGTTGCT	Macrophage	PAM	0.5051	9.69055
PAMCD45_neg.GAACCTAAGAGTACCG	Macrophage	PAM	-0.0124244	9.62002
PAMCD45_neg.GAACCTAGTACGAAAT	Macrophage	PAM	-0.403708	2.52219
PAMCD45_neg.GAACGGAAGTGTCCAT	Macrophage	PAM	-0.958732	3.58596
PAMCD45_neg.GAAGCAGAGACCTAGG	Macrophage	PAM	-2.9289	9.69096
PAMCD45_neg.GAAGCAGAGCGATAGC	Macrophage	PAM	-4.34913	9.82863
PAMCD45_neg.GAAGCAGCATCTCGCT	Macrophage	PAM	-3.19499	11.0308
PAMCD45_neg.GAAGCAGGTCCGAAGA	Macrophage	PAM	-1.84062	10.8056
PAMCD45_neg.GAAGCAGGTTCTGTTT	Macrophage	PAM	-0.875671	11.0144
PAMCD45_neg.GAAGCAGTCTCCGGTT	Macrophage	PAM	-2.88636	8.90543
PAMCD45_neg.GAAGCAGTCTTGAGAC	Macrophage	PAM	-0.617147	5.28515
PAMCD45_neg.GAATAAGAGGTGATTA	Macrophage	PAM	0.518321	5.23968
PAMCD45_neg.GAATAAGGTGCAACGA	Macrophage	PAM	1.03504	9.75105
PAMCD45_neg.GAATAAGTCTGAGTGT	Macrophage	PAM	-2.28811	11.1326
PAMCD45_neg.GAATAAGTCTGGTGTA	Macrophage	PAM	0.505607	7.89728
PAMCD45_neg.GAATGAAAGTGTACGG	Macrophage	PAM	0.910521	2.74415
PAMCD45_neg.GAATGAACAGGTGCCT	Macrophage	PAM	-2.7156	11.3041
PAMCD45_neg.GAATGAATCTATCCTA	Macrophage	PAM	1.06651	8.99893
PAMCD45_neg.GAATGAATCTCGTATT	Macrophage	PAM	-2.35423	9.63932
PAMCD45_neg.GACACGCCAGAAGCAC	Macrophage	PAM	-1.40378	10.1283
PAMCD45_neg.GACACGCCAGGTTTCA	Macrophage	PAM	-3.3465	11.4872
PAMCD45_neg.GACACGCTCTATCGCC	Macrophage	PAM	-1.85722	11.3058
PAMCD45_neg.GACAGAGAGACACGAC	Macrophage	PAM	-3.10901	10.6632
PAMCD45_neg.GACAGAGAGCTTTGGT	Macrophage	PAM	-0.555862	9.87972
PAMCD45_neg.GACAGAGCAGCTCGCA	Macrophage	PAM	-3.88335	10.8345
PAMCD45_neg.GACAGAGCATTCGACA	Macrophage	PAM	-3.23432	11.4239
PAMCD45_neg.GACAGAGGTAAGGATT	Macrophage	PAM	-2.54222	9.9785
PAMCD45_neg.GACAGAGGTTTGACTG	Macrophage	PAM	-2.86712	10.2487
PAMCD45_neg.GACAGAGTCAGCTTAG	Macrophage	PAM	0.0193594	10.1182
PAMCD45_neg.GACAGAGTCGTGACAT	Macrophage	PAM	-1.27512	11.2225
PAMCD45_neg.GACAGAGTCTTAGAGC	Macrophage	PAM	-0.636772	10.8536
PAMCD45_neg.GACAGAGTCTTTAGGG	Macrophage	PAM	-2.90375	10.2124
PAMCD45_neg.GACCAATAGACTTGAA	Macrophage	PAM	1.19875	8.92551
PAMCD45_neg.GACCAATAGCTACCGC	Macrophage	PAM	-2.1005	10.7627
PAMCD45_neg.GACCAATCAGCTTAAC	Macrophage	PAM	-0.156391	10.7425
PAMCD45_neg.GACCAATGTAAGAGAG	Macrophage	PAM	-2.61166	8.44743
PAMCD45_neg.GACCTGGCAATACGCT	Macrophage	PAM	0.236786	10.0989
PAMCD45_neg.GACCTGGCAATGGATA	Macrophage	PAM	-3.04836	10.1151
PAMCD45_neg.GACCTGGCACCGCTAG	Macrophage	PAM	-2.74985	11.332
PAMCD45_neg.GACCTGGCAGCTGTGC	Macrophage	PAM	-3.15716	11.542
PAMCD45_neg.GACCTGGGTTGTGGCC	Macrophage	PAM	-0.91831	9.69098
PAMCD45_neg.GACCTGGTCCCTAACC	Macrophage	PAM	-3.04352	10.5446
PAMCD45_neg.GACCTGGTCGTATCAG	Macrophage	PAM	2.78612	7.33885
PAMCD45_neg.GACGCGTAGGAGTTGC	Macrophage	PAM	-3.13878	9.80565
PAMCD45_neg.GACGCGTAGGATTCGG	Macrophage	PAM	-0.643125	5.24022
PAMCD45_neg.GACGCGTCAGCAGTTT	Macrophage	PAM	-1.32902	9.77088
PAMCD45_neg.GACGCGTCAGTTAACC	Macrophage	PAM	-1.40512	10.1649
PAMCD45_neg.GACGCGTTCCCAAGAT	Macrophage	PAM	-3.1766	11.1107
PAMCD45_neg.GACGGCTAGATCCCGC	Macrophage	PAM	-2.25819	10.8745
PAMCD45_neg.GACGGCTAGTGAAGAG	Macrophage	PAM	0.603275	9.67957
PAMCD45_neg.GACGGCTCAAGGCTCC	Macrophage	PAM	-1.62988	10.7587
PAMCD45_neg.GACGGCTTCAGTGCAT	Macrophage	PAM	-0.868953	8.8755
PAMCD45_neg.GACGGCTTCATATCGG	Macrophage	PAM	-2.0526	11.5067
PAMCD45_neg.GACGGCTTCTCGCTTG	Macrophage	PAM	-0.220256	9.7066
PAMCD45_neg.GACGTGCAGGCGATAC	Macrophage	PAM	-1.78032	4.17945
PAMCD45_neg.GACGTGCAGTGGGTTG	Macrophage	PAM	-0.662625	10.8428
PAMCD45_neg.GACGTGCCACATTTCT	Macrophage	PAM	-0.513315	9.1606
PAMCD45_neg.GACGTGCCAGCTGTAT	Macrophage	PAM	-0.565152	5.64873
PAMCD45_neg.GACGTGCCATCCAACA	Macrophage	PAM	-0.758435	2.67762
PAMCD45_neg.GACGTGCGTCGTCTTC	Macrophage	PAM	-2.31405	4.75953
PAMCD45_neg.GACGTGCTCAAACGGG	Macrophage	PAM	-2.49329	10.5145
PAMCD45_neg.GACGTGCTCGACAGCC	Macrophage	PAM	-2.75398	11.8003
PAMCD45_neg.GACGTTAAGCCCAATT	Macrophage	PAM	0.323434	9.22643
PAMCD45_neg.GACGTTAAGCTGCGAA	Macrophage	PAM	-3.49235	11.2992
PAMCD45_neg.GACGTTAAGGACACCA	Macrophage	PAM	-3.79518	10.8671
PAMCD45_neg.GACGTTACACGTGAGA	Macrophage	PAM	-2.33154	11.1562
PAMCD45_neg.GACGTTAGTCGAACAG	Macrophage	PAM	-4.2736	9.47428
PAMCD45_neg.GACGTTATCTTGTACT	Macrophage	PAM	-2.09889	9.27057
PAMCD45_neg.GACTAACAGAGTGACC	Macrophage	PAM	-1.63583	11.2098
PAMCD45_neg.GACTAACCATCGGTTA	Macrophage	PAM	-0.930337	11.5441
PAMCD45_neg.GACTAACTCGTGACAT	Macrophage	PAM	-1.42177	5.28483
PAMCD45_neg.GACTAACTCTTAACCT	Macrophage	PAM	-0.237295	6.20413
PAMCD45_neg.GACTACATCGGAAACG	Macrophage	PAM	-4.17481	10.5475
PAMCD45_neg.GACTGCGAGCGATCCC	Macrophage	PAM	-3.14043	11.1097
PAMCD45_neg.GACTGCGAGGCGTACA	Macrophage	PAM	0.327008	9.66105
PAMCD45_neg.GACTGCGAGTGAACAT	Macrophage	PAM	-3.5332	11.0458
PAMCD45_neg.GACTGCGCAGCTATTG	Macrophage	PAM	-2.50949	11.197
PAMCD45_neg.GACTGCGGTATCAGTC	Macrophage	PAM	-1.12211	11.587
PAMCD45_neg.GACTGCGGTGCGGTAA	Macrophage	PAM	0.475657	10.0329
PAMCD45_neg.GACTGCGGTTGCTCCT	Macrophage	PAM	-2.87814	9.52244
PAMCD45_neg.GAGCAGAAGAGGTTAT	Macrophage	PAM	0.610672	9.24995
PAMCD45_neg.GAGCAGAAGTCACGCC	Macrophage	PAM	-1.4794	8.94801
PAMCD45_neg.GAGCAGACAACTGGCC	Macrophage	PAM	-3.6281	10.4866
PAMCD45_neg.GAGCAGATCATTGCCC	Macrophage	PAM	-2.79774	11.1422
PAMCD45_neg.GAGCAGATCGGATGTT	Macrophage	PAM	-2.94385	11.3668
PAMCD45_neg.GAGCAGATCTCGAGTA	Macrophage	PAM	-0.259181	9.88413
PAMCD45_neg.GAGCAGATCTGATACG	Macrophage	PAM	0.172065	10.3227
PAMCD45_neg.GAGGTGAGTTAAGATG	Macrophage	PAM	1.02351	8.39244
PAMCD45_neg.GAGTCCGAGTCCGTAT	Macrophage	PAM	-3.54365	10.507
PAMCD45_neg.GAGTCCGTCAGCATGT	Macrophage	PAM	-2.48479	11.3452
PAMCD45_neg.GAGTCCGTCGGAAATA	Macrophage	PAM	-2.41976	10.7431
PAMCD45_neg.GATCAGTCACCTGGTG	Macrophage	PAM	-2.10219	11.4846
PAMCD45_neg.GATCAGTCAGTATAAG	Macrophage	PAM	0.917719	8.26234
PAMCD45_neg.GATCAGTCATACGCTA	Macrophage	PAM	-1.96311	10.2916
PAMCD45_neg.GATCAGTTCACTTCAT	Macrophage	PAM	-2.00914	10.0447
PAMCD45_neg.GATCGATAGTGGACGT	Macrophage	PAM	-2.35424	10.499
PAMCD45_neg.GATCGATGTCTACCTC	Macrophage	PAM	-1.55086	10.3623
PAMCD45_neg.GATCGATGTGTGCCTG	Macrophage	PAM	-0.278344	9.83163
PAMCD45_neg.GATCGCGAGGATCGCA	Macrophage	PAM	-0.612282	9.99127
PAMCD45_neg.GATCGCGAGGCACATG	Macrophage	PAM	-4.08632	9.87646
PAMCD45_neg.GATCGCGCAGTCCTTC	Macrophage	PAM	-0.67465	10.0802
PAMCD45_neg.GATCGCGTCGCCTGTT	Macrophage	PAM	-0.639255	5.23578
PAMCD45_neg.GATCGTAAGTTTCCTT	Macrophage	PAM	-2.6371	11.5008
PAMCD45_neg.GATCGTACAATGGACG	Macrophage	PAM	-3.707	11.0374
PAMCD45_neg.GATCTAGAGGCTATCT	Macrophage	PAM	-4.0287	10.1177
PAMCD45_neg.GATCTAGTCCTGTAGA	Macrophage	PAM	0.26223	10.464
PAMCD45_neg.GATCTAGTCGCCCTTA	Macrophage	PAM	1.05252	7.87034
PAMCD45_neg.GATCTAGTCGGTTCGG	Macrophage	PAM	-0.966887	10.6767
PAMCD45_neg.GATCTAGTCTCTGCTG	Macrophage	PAM	-3.53087	10.8385
PAMCD45_neg.GATGAAAAGAGCTGGT	Macrophage	PAM	-2.99048	9.94875
PAMCD45_neg.GATGAAAAGCTCAACT	Macrophage	PAM	-3.06884	4.72967
PAMCD45_neg.GATGAAACAAGCGCTC	Macrophage	PAM	-2.86647	10.7065
PAMCD45_neg.GATGAAAGTACCAGTT	Macrophage	PAM	-2.26989	9.70151
PAMCD45_neg.GATGAGGCACGCCAGT	Macrophage	PAM	-2.84239	10.1521
PAMCD45_neg.GATGAGGCACTCAGGC	Macrophage	PAM	-1.3515	10.3713
PAMCD45_neg.GATGAGGTCACAGGCC	Macrophage	PAM	-3.3691	11.3484
PAMCD45_neg.GATGAGGTCTTGCCGT	Macrophage	PAM	0.86329	9.15105
PAMCD45_neg.GATGCTAAGCCACCTG	Macrophage	PAM	0.0361823	10.5541
PAMCD45_neg.GATGCTAAGGGTTTCT	Macrophage	PAM	0.865658	8.69788
PAMCD45_neg.GATGCTACACGAAGCA	Macrophage	PAM	-2.47976	10.4685
PAMCD45_neg.GATGCTACATTGGGCC	Macrophage	PAM	-3.64291	11.3051
PAMCD45_neg.GATGCTATCATATCGG	Macrophage	PAM	-2.94926	9.22612
PAMCD45_neg.GATGCTATCATCGGAT	Macrophage	PAM	-0.699693	8.7707
PAMCD45_neg.GATGCTATCGCGCCAA	Macrophage	PAM	-3.92282	10.8819
PAMCD45_neg.GATTCAGAGATCGGGT	Macrophage	PAM	2.15314	7.54518
PAMCD45_neg.GATTCAGAGCTAGTCT	Macrophage	PAM	-4.32873	10.2765
PAMCD45_neg.GATTCAGAGGGTGTTG	Macrophage	PAM	-0.339397	10.4088
PAMCD45_neg.GATTCAGAGTGTCCAT	Macrophage	PAM	-1.87377	3.83014
PAMCD45_neg.GATTCAGCACAAGCCC	Macrophage	PAM	0.104493	10.2623
PAMCD45_neg.GATTCAGGTAATAGCA	Macrophage	PAM	-3.53519	9.97504
PAMCD45_neg.GATTCAGGTCGAAAGC	Macrophage	PAM	0.380349	9.51367
PAMCD45_neg.GATTCAGTCCGGGTGT	Macrophage	PAM	-2.27233	10.6243
PAMCD45_neg.GATTCAGTCTGCCCTA	Macrophage	PAM	0.147969	9.61769
PAMCD45_neg.GCAAACTAGCGTGAGT	Macrophage	PAM	-1.08794	5.42138
PAMCD45_neg.GCAAACTCACTTAACG	Macrophage	PAM	0.629652	9.5232
PAMCD45_neg.GCAAACTCAGTCGTGC	Macrophage	PAM	-2.55062	9.54491
PAMCD45_neg.GCAAACTTCAGGTTCA	Macrophage	PAM	-0.229895	5.39285
PAMCD45_neg.GCAATCAGTCCAGTAT	Macrophage	PAM	-0.753276	6.24254
PAMCD45_neg.GCAATCATCCTATGTT	Macrophage	PAM	-3.04573	9.6886
PAMCD45_neg.GCACATAAGGCCCTCA	Macrophage	PAM	-3.33866	11.0347
PAMCD45_neg.GCACATAGTTGTGGAG	Macrophage	PAM	-0.560893	10.47
PAMCD45_neg.GCACATATCCGTTGTC	Macrophage	PAM	-2.61484	10.4344
PAMCD45_neg.GCACATATCGCCTGAG	Macrophage	PAM	0.36408	10.2432
PAMCD45_neg.GCACTCTAGAAACGCC	Macrophage	PAM	-2.64452	11.8205
PAMCD45_neg.GCACTCTAGAATTCCC	Macrophage	PAM	0.581507	9.91647
PAMCD45_neg.GCACTCTGTCGTGGCT	Macrophage	PAM	-2.93894	10.0068
PAMCD45_neg.GCACTCTGTCTGATCA	Macrophage	PAM	0.0222619	10.097
PAMCD45_neg.GCACTCTGTGGTCTCG	Macrophage	PAM	-2.38536	10.7306
PAMCD45_neg.GCACTCTTCACAGGCC	Macrophage	PAM	-3.70492	11.0844
PAMCD45_neg.GCACTCTTCAGTCAGT	Macrophage	PAM	-1.96648	10.6374
PAMCD45_neg.GCACTCTTCCACGCAG	Macrophage	PAM	-0.151145	9.87315
PAMCD45_neg.GCAGCCAAGGACACCA	Macrophage	PAM	-3.02541	4.43435
PAMCD45_neg.GCAGCCAAGGTGACCA	Macrophage	PAM	-2.48364	10.7345
PAMCD45_neg.GCAGCCAAGTTAGGTA	Macrophage	PAM	-2.90862	10.5629
PAMCD45_neg.GCAGCCACAAGTTAAG	Macrophage	PAM	-2.50537	11.0679
PAMCD45_neg.GCAGCCACACACCGCA	Macrophage	PAM	0.265355	10.2372
PAMCD45_neg.GCAGCCACACTGCCAG	Macrophage	PAM	-2.30786	8.87046
PAMCD45_neg.GCAGCCACATACGCTA	Macrophage	PAM	-0.558147	4.75008
PAMCD45_neg.GCAGCCATCTAACCGA	Macrophage	PAM	-3.72748	10.7486
PAMCD45_neg.GCAGTTACACCGAAAG	Macrophage	PAM	-3.09837	10.1792
PAMCD45_neg.GCAGTTACACGGCTAC	Macrophage	PAM	-0.981838	11.5793
PAMCD45_neg.GCAGTTAGTAGCTCCG	Macrophage	PAM	-3.0649	11.1328
PAMCD45_neg.GCAGTTAGTCAATACC	Macrophage	PAM	0.905375	8.56579
PAMCD45_neg.GCATACAAGGTGCACA	Macrophage	PAM	-0.0505187	10.0509
PAMCD45_neg.GCATACAAGTCGATAA	Macrophage	PAM	0.933532	8.26168
PAMCD45_neg.GCATACACAAGAAGAG	Macrophage	PAM	0.385829	7.43328
PAMCD45_neg.GCATACATCTTGCCGT	Macrophage	PAM	-0.286519	10.4076
PAMCD45_neg.GCATGATAGCGACGTA	Macrophage	PAM	2.78889	7.44876
PAMCD45_neg.GCATGATTCACGCGGT	Macrophage	PAM	-0.107234	9.75361
PAMCD45_neg.GCATGATTCACGGTTA	Macrophage	PAM	0.538201	10.0914
PAMCD45_neg.GCATGATTCATCACCC	Macrophage	PAM	-1.31044	10.099
PAMCD45_neg.GCATGCGAGCGTGAGT	Macrophage	PAM	-3.27904	11.4383
PAMCD45_neg.GCATGCGAGCTAACAA	Macrophage	PAM	-3.79607	10.8148
PAMCD45_neg.GCATGTACAACCGCCA	Macrophage	PAM	0.577649	10.7625
PAMCD45_neg.GCATGTACAAGTAGTA	Macrophage	PAM	-2.46006	9.57678
PAMCD45_neg.GCATGTACACGACTCG	Macrophage	PAM	-1.22284	4.90784
PAMCD45_neg.GCATGTACAGGGTACA	Macrophage	PAM	0.385307	9.76662
PAMCD45_neg.GCATGTACATTAGCCA	Macrophage	PAM	-3.5526	10.3055
PAMCD45_neg.GCATGTAGTATATGGA	Macrophage	PAM	1.32557	8.46407
PAMCD45_neg.GCATGTAGTGCACTTA	Macrophage	PAM	-2.70913	9.05356
PAMCD45_neg.GCCAAATCAGCTATTG	Macrophage	PAM	-3.05671	11.4314
PAMCD45_neg.GCCAAATGTACAAGTA	Macrophage	PAM	-2.2963	9.67836
PAMCD45_neg.GCCAAATTCCTTTACA	Macrophage	PAM	-1.53103	9.22679
PAMCD45_neg.GCCAAATTCTTCGGTC	Macrophage	PAM	0.17189	9.95364
PAMCD45_neg.GCCTCTAAGAGGGATA	Macrophage	PAM	0.748518	10.101
PAMCD45_neg.GCCTCTAAGGGTGTGT	Macrophage	PAM	-3.0508	10.9243
PAMCD45_neg.GCCTCTACACGTAAGG	Macrophage	PAM	-1.52796	10.7825
PAMCD45_neg.GCCTCTACATCGTCGG	Macrophage	PAM	-0.338794	10.1591
PAMCD45_neg.GCCTCTACATTTCAGG	Macrophage	PAM	-0.75393	5.82478
PAMCD45_neg.GCCTCTAGTAGGCTGA	Macrophage	PAM	0.442968	9.89388
PAMCD45_neg.GCCTCTATCAGTACGT	Macrophage	PAM	-2.68877	11.3502
PAMCD45_neg.GCCTCTATCGGCGCTA	Macrophage	PAM	-2.07076	4.18986
PAMCD45_neg.GCGACCAAGAAACCGC	Macrophage	PAM	-0.78685	2.44356
PAMCD45_neg.GCGACCAAGATCCTGT	Macrophage	PAM	-1.69407	11.3098
PAMCD45_neg.GCGACCACAAGAAGAG	Macrophage	PAM	-0.0809884	9.495
PAMCD45_neg.GCGACCATCAGCTTAG	Macrophage	PAM	-1.90405	9.42303
PAMCD45_neg.GCGACCATCTCGGACG	Macrophage	PAM	-2.53681	9.35449
PAMCD45_neg.GCGAGAAAGTACACCT	Macrophage	PAM	-3.15205	10.4475
PAMCD45_neg.GCGAGAACATTGGTAC	Macrophage	PAM	-0.622006	4.09806
PAMCD45_neg.GCGCAACCAGGTGCCT	Macrophage	PAM	-1.33449	11.1038
PAMCD45_neg.GCGCAACGTTCTGAAC	Macrophage	PAM	-0.911845	5.04738
PAMCD45_neg.GCGCAACTCAGTTTGG	Macrophage	PAM	0.695222	9.59384
PAMCD45_neg.GCGCAACTCCTGTAGA	Macrophage	PAM	-1.43995	8.43057
PAMCD45_neg.GCGCAGTCACATCCAA	Macrophage	PAM	2.70645	7.43471
PAMCD45_neg.GCGCAGTCAGTCGATT	Macrophage	PAM	-2.22438	7.74479
PAMCD45_neg.GCGCAGTGTCCAGTTA	Macrophage	PAM	-0.500579	5.57557
PAMCD45_neg.GCGCAGTGTGACTCAT	Macrophage	PAM	0.440516	10.0594
PAMCD45_neg.GCGCGATAGTACCGGA	Macrophage	PAM	-0.652851	10.6768
PAMCD45_neg.GCGCGATCACAACGTT	Macrophage	PAM	-1.95981	10.8043
PAMCD45_neg.GCGCGATCAGACAGGT	Macrophage	PAM	-3.74132	10.9363
PAMCD45_neg.GCGCGATGTAGCGCAA	Macrophage	PAM	-4.30031	8.41012
PAMCD45_neg.GCGCGATTCCTGCAGG	Macrophage	PAM	-0.559368	10.3888
PAMCD45_neg.GCGGGTTTCAGAGACG	Macrophage	PAM	-0.414181	10.5
PAMCD45_neg.GCGGGTTTCAGGTTCA	Macrophage	PAM	1.00179	8.0341
PAMCD45_neg.GCGGGTTTCCTCAATT	Macrophage	PAM	-1.76606	10.2639
PAMCD45_neg.GCGGGTTTCGTAGATC	Macrophage	PAM	-2.89808	11.055
PAMCD45_neg.GCGGGTTTCTAGAGTC	Macrophage	PAM	0.747498	10.2507
PAMCD45_neg.GCTCCTAAGAAGGTGA	Macrophage	PAM	-2.38338	9.22527
PAMCD45_neg.GCTCCTAAGACTTGAA	Macrophage	PAM	-3.58034	10.1611
PAMCD45_neg.GCTCCTAAGTCAATAG	Macrophage	PAM	-0.183872	5.84307
PAMCD45_neg.GCTCTGTAGACGACGT	Macrophage	PAM	-1.9758	7.06707
PAMCD45_neg.GCTCTGTAGCTAGTCT	Macrophage	PAM	-2.29892	11.4965
PAMCD45_neg.GCTCTGTAGTCGTACT	Macrophage	PAM	2.63164	7.73143
PAMCD45_neg.GCTCTGTCAGTGACAG	Macrophage	PAM	-3.05324	10.4654
PAMCD45_neg.GCTGCAGAGATGTGTA	Macrophage	PAM	-3.00043	10.4694
PAMCD45_neg.GCTGCAGGTACCGGCT	Macrophage	PAM	0.0146502	10.5785
PAMCD45_neg.GCTGCAGGTAGGACAC	Macrophage	PAM	-2.57878	11.6054
PAMCD45_neg.GCTGCAGTCCGTAGTA	Macrophage	PAM	0.0162193	9.98987
PAMCD45_neg.GCTGCGACAAGTCTAC	Macrophage	PAM	-1.00328	10.8387
PAMCD45_neg.GCTGCGACATCAGTCA	Macrophage	PAM	0.0827827	9.25375
PAMCD45_neg.GCTGCGATCATCATTC	Macrophage	PAM	-3.3329	11.485
PAMCD45_neg.GCTGCGATCTCAAGTG	Macrophage	PAM	-2.95672	10.5823
PAMCD45_neg.GCTGCTTAGTGATCGG	Macrophage	PAM	-0.385136	10.1316
PAMCD45_neg.GCTGCTTCAGAGTGTG	Macrophage	PAM	0.102662	9.531
PAMCD45_neg.GCTGCTTCATTCCTCG	Macrophage	PAM	2.76836	7.51796
PAMCD45_neg.GCTGGGTAGGGATCTG	Macrophage	PAM	-2.19047	10.2306
PAMCD45_neg.GCTGGGTAGTAGGTGC	Macrophage	PAM	0.552201	9.25859
PAMCD45_neg.GCTGGGTTCAAACGGG	Macrophage	PAM	-2.85982	11.6059
PAMCD45_neg.GCTGGGTTCCAAGTAC	Macrophage	PAM	-3.16055	11.3336
PAMCD45_neg.GCTTCCAAGATCCCGC	Macrophage	PAM	-1.20596	11.587
PAMCD45_neg.GCTTCCATCTGCCCTA	Macrophage	PAM	0.53213	7.91436
PAMCD45_neg.GCTTGAAAGCATCATC	Macrophage	PAM	-1.03586	10.3504
PAMCD45_neg.GCTTGAAGTATGCTTG	Macrophage	PAM	-2.58872	11.7935
PAMCD45_neg.GCTTGAATCGGAAACG	Macrophage	PAM	-0.1601	10.1428
PAMCD45_neg.GGAAAGCAGAGAACAG	Macrophage	PAM	-2.78685	11.3033
PAMCD45_neg.GGAAAGCAGCAACGGT	Macrophage	PAM	-3.16492	10.6673
PAMCD45_neg.GGAAAGCAGCTAACAA	Macrophage	PAM	-2.14408	10.6459
PAMCD45_neg.GGAAAGCAGTGTCCAT	Macrophage	PAM	0.325849	9.27942
PAMCD45_neg.GGAAAGCGTAGAAAGG	Macrophage	PAM	0.394407	8.9727
PAMCD45_neg.GGAAAGCTCGAATGCT	Macrophage	PAM	0.261949	9.13552
PAMCD45_neg.GGAAAGCTCGCACTCT	Macrophage	PAM	-3.49329	11.0574
PAMCD45_neg.GGAACTTAGTATTGGA	Macrophage	PAM	-2.48318	9.12126
PAMCD45_neg.GGAACTTGTTCAGCGC	Macrophage	PAM	-1.58355	7.67966
PAMCD45_neg.GGAATAAAGTGGACGT	Macrophage	PAM	1.02929	9.65781
PAMCD45_neg.GGAATAAAGTGGAGAA	Macrophage	PAM	-1.79874	9.69202
PAMCD45_neg.GGAATAACAGCCTATA	Macrophage	PAM	0.7356	9.27871
PAMCD45_neg.GGAATAAGTGTGGTTT	Macrophage	PAM	-2.20107	10.0439
PAMCD45_neg.GGACAAGAGCAACGGT	Macrophage	PAM	-0.0757892	9.84475
PAMCD45_neg.GGACAAGCACAGACTT	Macrophage	PAM	-2.4075	11.074
PAMCD45_neg.GGACAAGCAGGGTATG	Macrophage	PAM	-3.41652	10.8894
PAMCD45_neg.GGACAAGCAGTATGCT	Macrophage	PAM	2.51855	7.27948
PAMCD45_neg.GGACAAGCATCACGTA	Macrophage	PAM	-0.651601	5.61591
PAMCD45_neg.GGACAGACATTATCTC	Macrophage	PAM	-2.81192	10.024
PAMCD45_neg.GGACAGAGTGACAAAT	Macrophage	PAM	-0.232709	10.4945
PAMCD45_neg.GGACAGATCCCTTGCA	Macrophage	PAM	-2.53633	11.5141
PAMCD45_neg.GGACAGATCGTCTGAA	Macrophage	PAM	-1.16719	10.9915
PAMCD45_neg.GGACATTAGAAACGAG	Macrophage	PAM	0.0131027	8.73455
PAMCD45_neg.GGACATTAGTACGACG	Macrophage	PAM	-2.78579	10.5086
PAMCD45_neg.GGACATTCAGGACGTA	Macrophage	PAM	-2.9975	8.48016
PAMCD45_neg.GGACATTGTTCCACTC	Macrophage	PAM	-1.90878	4.44471
PAMCD45_neg.GGACATTTCGTGGACC	Macrophage	PAM	0.110792	10.1275
PAMCD45_neg.GGACATTTCTGCGTAA	Macrophage	PAM	-2.34366	11.4087
PAMCD45_neg.GGACGTCCAATTGCTG	Macrophage	PAM	-0.619973	10.42
PAMCD45_neg.GGACGTCGTACCGCTG	Macrophage	PAM	-0.68402	11.0814
PAMCD45_neg.GGACGTCGTTGCTCCT	Macrophage	PAM	-0.708878	10.7486
PAMCD45_neg.GGACGTCTCATTGCCC	Macrophage	PAM	0.483329	9.69942
PAMCD45_neg.GGACGTCTCTGCGTAA	Macrophage	PAM	-0.157858	10.2428
PAMCD45_neg.GGAGCAAGTATCAGTC	Macrophage	PAM	1.47915	5.62165
PAMCD45_neg.GGATGTTAGCGACGTA	Macrophage	PAM	-1.19688	4.34046
PAMCD45_neg.GGATGTTGTCCTCCAT	Macrophage	PAM	-0.327752	10.3592
PAMCD45_neg.GGATTACAGGATGGAA	Macrophage	PAM	-1.7659	5.09259
PAMCD45_neg.GGATTACCACTGTGTA	Macrophage	PAM	-2.38923	9.67978
PAMCD45_neg.GGCAATTAGACTGGGT	Macrophage	PAM	-2.09783	10.683
PAMCD45_neg.GGCAATTAGCGCTTAT	Macrophage	PAM	-0.873209	3.14745
PAMCD45_neg.GGCAATTAGCTTATCG	Macrophage	PAM	-2.58633	10.2471
PAMCD45_neg.GGCAATTCATTCCTCG	Macrophage	PAM	-2.48844	11.2691
PAMCD45_neg.GGCAATTGTACCATCA	Macrophage	PAM	-3.61789	10.7667
PAMCD45_neg.GGCAATTTCACCCGAG	Macrophage	PAM	-0.231129	9.63678
PAMCD45_neg.GGCAATTTCTAGCACA	Macrophage	PAM	-2.72441	11.3237
PAMCD45_neg.GGCAATTTCTTGTCAT	Macrophage	PAM	1.2096	5.38909
PAMCD45_neg.GGCCGATCACAGATTC	Macrophage	PAM	-3.26922	10.7129
PAMCD45_neg.GGCCGATCAGATTGCT	Macrophage	PAM	-2.41794	11.125
PAMCD45_neg.GGCCGATTCAGCAACT	Macrophage	PAM	-0.555552	10.3873
PAMCD45_neg.GGCCGATTCCCTGACT	Macrophage	PAM	0.0430566	9.88493
PAMCD45_neg.GGCCGATTCTGCCCTA	Macrophage	PAM	-3.66306	10.8998
PAMCD45_neg.GGCGACTAGCGATATA	Macrophage	PAM	0.268745	9.49383
PAMCD45_neg.GGCGACTAGGCTACGA	Macrophage	PAM	2.3782	7.72957
PAMCD45_neg.GGCGACTCATGAACCT	Macrophage	PAM	-2.10089	10.481
PAMCD45_neg.GGCGACTTCTCTTGAT	Macrophage	PAM	-2.12731	10.9099
PAMCD45_neg.GGCGTGTAGACCCACC	Macrophage	PAM	-1.17219	7.40533
PAMCD45_neg.GGCGTGTAGCCCAACC	Macrophage	PAM	-0.228152	9.10067
PAMCD45_neg.GGCGTGTAGCGTTGCC	Macrophage	PAM	0.0480043	8.90098
PAMCD45_neg.GGCGTGTAGTGGGATC	Macrophage	PAM	0.906145	9.12418
PAMCD45_neg.GGCGTGTCAGCGAACA	Macrophage	PAM	-2.5331	9.45564
PAMCD45_neg.GGCGTGTTCCTTAATC	Macrophage	PAM	-3.54897	10.804
PAMCD45_neg.GGCGTGTTCTATCGCC	Macrophage	PAM	1.20042	9.55251
PAMCD45_neg.GGCTCGAAGGCAGTCA	Macrophage	PAM	-0.876959	4.41479
PAMCD45_neg.GGCTCGACACGAGGTA	Macrophage	PAM	-2.67957	10.9661
PAMCD45_neg.GGCTCGAGTGACTACT	Macrophage	PAM	-3.2448	10.691
PAMCD45_neg.GGCTCGAGTGAGGGAG	Macrophage	PAM	0.338563	9.10891
PAMCD45_neg.GGCTGGTAGGTGCTTT	Macrophage	PAM	-0.360607	8.37646
PAMCD45_neg.GGCTGGTCAATGGATA	Macrophage	PAM	-3.68114	11.271
PAMCD45_neg.GGCTGGTCACAAGCCC	Macrophage	PAM	0.0729556	9.75312
PAMCD45_neg.GGCTGGTGTTACCAGT	Macrophage	PAM	-1.41128	9.8941
PAMCD45_neg.GGCTGGTTCCTAGTGA	Macrophage	PAM	-0.672035	4.75422
PAMCD45_neg.GGGAATGGTGACTCAT	Macrophage	PAM	2.60028	7.51662
PAMCD45_neg.GGGAATGGTGAGTGAC	Macrophage	PAM	-3.41828	11.4169
PAMCD45_neg.GGGAATGGTGCTAGCC	Macrophage	PAM	-1.55059	11.1361
PAMCD45_neg.GGGAATGGTTACGGAG	Macrophage	PAM	-4.10536	9.71672
PAMCD45_neg.GGGAATGGTTTGGGCC	Macrophage	PAM	-3.83195	10.7268
PAMCD45_neg.GGGACCTAGCAGATCG	Macrophage	PAM	-0.461947	7.91881
PAMCD45_neg.GGGACCTAGCCACTAT	Macrophage	PAM	-1.30862	10.7063
PAMCD45_neg.GGGACCTCATAGTAAG	Macrophage	PAM	0.648313	8.73606
PAMCD45_neg.GGGACCTGTTAAGAAC	Macrophage	PAM	-3.61132	9.99551
PAMCD45_neg.GGGAGATAGAAACCTA	Macrophage	PAM	-2.41181	9.85765
PAMCD45_neg.GGGAGATAGCGGCTTC	Macrophage	PAM	0.467376	8.35655
PAMCD45_neg.GGGAGATCATCGGAAG	Macrophage	PAM	-0.65979	9.78436
PAMCD45_neg.GGGATGAAGGGAAACA	Macrophage	PAM	-0.84926	11.0951
PAMCD45_neg.GGGATGATCGGTTAAC	Macrophage	PAM	0.651279	7.67291
PAMCD45_neg.GGGCACTCAGCCAATT	Macrophage	PAM	0.235981	9.94324
PAMCD45_neg.GGGCACTTCTGGCGTG	Macrophage	PAM	-2.25499	9.67861
PAMCD45_neg.GGGCATCTCTCTGTCG	Macrophage	PAM	0.0748538	9.76092
PAMCD45_neg.GGGTCTGAGAAGGGTA	Macrophage	PAM	-2.91175	11.1066
PAMCD45_neg.GGGTCTGAGACAATAC	Macrophage	PAM	-3.7456	10.2547
PAMCD45_neg.GGGTCTGCAGGCGATA	Macrophage	PAM	-2.05107	4.727
PAMCD45_neg.GGGTCTGCAGGTCTCG	Macrophage	PAM	-2.61667	10.6237
PAMCD45_neg.GGGTCTGGTACGCACC	Macrophage	PAM	-1.81211	11.043
PAMCD45_neg.GGGTTGCGTCGGCTCA	Macrophage	PAM	-0.13952	10.9657
PAMCD45_neg.GGGTTGCGTCTGGAGA	Macrophage	PAM	-0.167754	10.2171
PAMCD45_neg.GGTATTGAGGGCTTGA	Macrophage	PAM	0.258063	9.31462
PAMCD45_neg.GGTATTGCATGCTAGT	Macrophage	PAM	-3.7494	10.9405
PAMCD45_neg.GGTATTGGTTCCGGCA	Macrophage	PAM	-2.36808	10.8418
PAMCD45_neg.GGTATTGTCATAAAGG	Macrophage	PAM	0.890584	8.06069
PAMCD45_neg.GGTGAAGAGACTAAGT	Macrophage	PAM	0.741688	8.38606
PAMCD45_neg.GGTGAAGAGTACATGA	Macrophage	PAM	-0.898184	8.98051
PAMCD45_neg.GGTGAAGCATTTCAGG	Macrophage	PAM	0.466701	9.93946
PAMCD45_neg.GGTGAAGTCAATCTCT	Macrophage	PAM	0.511995	9.90207
PAMCD45_neg.GGTGAAGTCCACTCCA	Macrophage	PAM	-1.0607	11.064
PAMCD45_neg.GGTGCGTAGACAAAGG	Macrophage	PAM	0.530091	10.4918
PAMCD45_neg.GGTGCGTTCACCTCGT	Macrophage	PAM	0.0981371	10.6957
PAMCD45_neg.GGTGTTAAGATAGGAG	Macrophage	PAM	0.94571	8.25902
PAMCD45_neg.GGTGTTAAGGTCATCT	Macrophage	PAM	0.976419	8.08239
PAMCD45_neg.GGTGTTAAGTGCGTGA	Macrophage	PAM	-3.84747	10.6291
PAMCD45_neg.GGTGTTACATCACAAC	Macrophage	PAM	0.876679	8.87259
PAMCD45_neg.GGTGTTATCGTATCAG	Macrophage	PAM	0.816573	8.76267
PAMCD45_neg.GTAACGTCACCGGAAA	Macrophage	PAM	-1.81007	11.0525
PAMCD45_neg.GTAACGTGTTAGAACA	Macrophage	PAM	0.901692	8.36243
PAMCD45_neg.GTAACGTTCGAGGTAG	Macrophage	PAM	2.67001	7.26089
PAMCD45_neg.GTAACGTTCGGTGTCG	Macrophage	PAM	-3.39765	8.10956
PAMCD45_neg.GTAACGTTCGTCTGAA	Macrophage	PAM	-0.256641	9.63492
PAMCD45_neg.GTAACTGCAAGTCTGT	Macrophage	PAM	-1.71545	4.88418
PAMCD45_neg.GTAACTGCACACGCTG	Macrophage	PAM	0.412218	8.64244
PAMCD45_neg.GTAACTGGTACAGCAG	Macrophage	PAM	-0.127834	9.79581
PAMCD45_neg.GTAACTGGTAGCGCTC	Macrophage	PAM	-3.40361	11.583
PAMCD45_neg.GTAACTGGTTGAGTTC	Macrophage	PAM	-2.76458	10.9403
PAMCD45_neg.GTAACTGTCGTGACAT	Macrophage	PAM	-2.66635	10.5484
PAMCD45_neg.GTACGTAAGGGCACTA	Macrophage	PAM	0.802045	10.1917
PAMCD45_neg.GTACGTACACGGTAAG	Macrophage	PAM	-2.02196	8.80132
PAMCD45_neg.GTACGTAGTAAACGCG	Macrophage	PAM	-2.2608	5.03799
PAMCD45_neg.GTACGTAGTAGGCATG	Macrophage	PAM	-2.69963	7.77484
PAMCD45_neg.GTACGTATCTTCCTTC	Macrophage	PAM	-2.43734	9.05313
PAMCD45_neg.GTACTCCAGCCACTAT	Macrophage	PAM	0.931314	9.99877
PAMCD45_neg.GTACTCCAGCTGAAAT	Macrophage	PAM	-3.42108	10.1021
PAMCD45_neg.GTACTCCAGTCGTACT	Macrophage	PAM	-0.442595	5.48566
PAMCD45_neg.GTACTCCCATGCCTAA	Macrophage	PAM	-1.3326	10.4551
PAMCD45_neg.GTACTCCGTAGAGCTG	Macrophage	PAM	0.382107	10.677
PAMCD45_neg.GTACTCCGTATCTGCA	Macrophage	PAM	-3.38808	11.272
PAMCD45_neg.GTACTCCGTCGTCTTC	Macrophage	PAM	0.0901632	9.90642
PAMCD45_neg.GTACTCCTCTGGTATG	Macrophage	PAM	-2.34482	9.70104
PAMCD45_neg.GTACTTTAGGGTATCG	Macrophage	PAM	-3.62444	10.9607
PAMCD45_neg.GTACTTTCATTACCTT	Macrophage	PAM	-2.34105	9.41729
PAMCD45_neg.GTACTTTGTGCACCAC	Macrophage	PAM	-1.85525	10.8596
PAMCD45_neg.GTACTTTTCACGCATA	Macrophage	PAM	0.415616	9.95554
PAMCD45_neg.GTACTTTTCACTTATC	Macrophage	PAM	0.824108	8.14453
PAMCD45_neg.GTAGGCCAGCCACTAT	Macrophage	PAM	0.936592	3.63728
PAMCD45_neg.GTAGGCCAGTCGATAA	Macrophage	PAM	-4.34529	9.72282
PAMCD45_neg.GTAGGCCGTCTAACGT	Macrophage	PAM	-3.13623	9.94514
PAMCD45_neg.GTAGGCCGTTACGCGC	Macrophage	PAM	-3.83927	10.0787
PAMCD45_neg.GTAGGCCTCAGCGATT	Macrophage	PAM	-3.73506	10.3552
PAMCD45_neg.GTAGGCCTCAGCTGGC	Macrophage	PAM	0.653505	7.49128
PAMCD45_neg.GTAGGCCTCCATTCTA	Macrophage	PAM	-3.2433	9.52875
PAMCD45_neg.GTAGTCAAGATTACCC	Macrophage	PAM	1.18308	8.3149
PAMCD45_neg.GTAGTCACACGCATCG	Macrophage	PAM	-2.80563	11.3302
PAMCD45_neg.GTAGTCACAGATGAGC	Macrophage	PAM	-0.0428317	9.84377
PAMCD45_neg.GTAGTCAGTAGGACAC	Macrophage	PAM	-0.559232	9.97536
PAMCD45_neg.GTAGTCAGTGTCCTCT	Macrophage	PAM	-0.214842	4.41675
PAMCD45_neg.GTAGTCATCGTTTAGG	Macrophage	PAM	0.10379	8.44427
PAMCD45_neg.GTATCTTAGTCGTTTG	Macrophage	PAM	-4.07068	10.3631
PAMCD45_neg.GTATCTTGTTCAGACT	Macrophage	PAM	0.730167	8.3394
PAMCD45_neg.GTATTCTGTCACCTAA	Macrophage	PAM	-2.34465	11.5838
PAMCD45_neg.GTATTCTTCATTGCCC	Macrophage	PAM	-0.0606176	9.70122
PAMCD45_neg.GTATTCTTCGCTTAGA	Macrophage	PAM	-0.35721	5.59603
PAMCD45_neg.GTCAAGTCAAGAAGAG	Macrophage	PAM	-1.7586	5.62944
PAMCD45_neg.GTCAAGTCACACAGAG	Macrophage	PAM	-2.59498	9.43992
PAMCD45_neg.GTCACAAAGAACTCGG	Macrophage	PAM	-2.74755	10.8414
PAMCD45_neg.GTCACAACAATCCAAC	Macrophage	PAM	-4.08877	10.3297
PAMCD45_neg.GTCACAAGTAGCCTAT	Macrophage	PAM	-3.14261	11.3731
PAMCD45_neg.GTCACAAGTCTAGCGC	Macrophage	PAM	-2.59692	11.4552
PAMCD45_neg.GTCACAAGTTAGATGA	Macrophage	PAM	-1.81821	9.39892
PAMCD45_neg.GTCACAATCCTATGTT	Macrophage	PAM	0.790616	9.39236
PAMCD45_neg.GTCACGGCAACACCCG	Macrophage	PAM	-0.152055	3.8325
PAMCD45_neg.GTCACGGCAGGGTATG	Macrophage	PAM	-2.66583	10.9409
PAMCD45_neg.GTCACGGTCTTAGAGC	Macrophage	PAM	-1.58842	10.8771
PAMCD45_neg.GTCATTTCATCTCCCA	Macrophage	PAM	-1.7523	10.9412
PAMCD45_neg.GTCATTTGTTCCGGCA	Macrophage	PAM	-3.49264	10.6141
PAMCD45_neg.GTCATTTTCCAGGGCT	Macrophage	PAM	-2.06769	11.1924
PAMCD45_neg.GTCCTCAAGCAAATCA	Macrophage	PAM	-2.89658	11.7573
PAMCD45_neg.GTCCTCACAATTCCTT	Macrophage	PAM	0.544102	8.30305
PAMCD45_neg.GTCCTCAGTATAAACG	Macrophage	PAM	-3.15391	9.67236
PAMCD45_neg.GTCGGGTAGACTAGAT	Macrophage	PAM	-4.5731	7.20307
PAMCD45_neg.GTCGGGTCACGCCAGT	Macrophage	PAM	-1.40661	4.9437
PAMCD45_neg.GTCGGGTCACTTCGAA	Macrophage	PAM	-3.71505	10.9397
PAMCD45_neg.GTCGGGTCAGGTCTCG	Macrophage	PAM	-3.3692	11.536
PAMCD45_neg.GTCGGGTCATGATCCA	Macrophage	PAM	0.58134	10.5091
PAMCD45_neg.GTCGTAACAATGGAAT	Macrophage	PAM	-2.46265	9.74202
PAMCD45_neg.GTCGTAAGTAGGCATG	Macrophage	PAM	0.246455	9.74749
PAMCD45_neg.GTCGTAATCCACTCCA	Macrophage	PAM	-0.0128141	10.235
PAMCD45_neg.GTCTCGTAGCCACTAT	Macrophage	PAM	-1.88888	11.4211
PAMCD45_neg.GTCTCGTCAAACGCGA	Macrophage	PAM	-1.8004	11.2205
PAMCD45_neg.GTCTCGTGTCTAGTGT	Macrophage	PAM	-3.82962	10.992
PAMCD45_neg.GTCTCGTGTCTGGTCG	Macrophage	PAM	-2.98024	10.9038
PAMCD45_neg.GTCTCGTGTGCACGAA	Macrophage	PAM	-2.81652	10.3241
PAMCD45_neg.GTCTCGTTCCTGCAGG	Macrophage	PAM	0.140397	9.38737
PAMCD45_neg.GTCTTCGAGCCGCCTA	Macrophage	PAM	-1.44657	11.1905
PAMCD45_neg.GTCTTCGAGCGTGAAC	Macrophage	PAM	-0.787292	10.3227
PAMCD45_neg.GTCTTCGAGGATATAC	Macrophage	PAM	-2.86362	9.81167
PAMCD45_neg.GTCTTCGAGTACATGA	Macrophage	PAM	-2.96753	11.4711
PAMCD45_neg.GTCTTCGAGTTTAGGA	Macrophage	PAM	-1.09479	9.81285
PAMCD45_neg.GTCTTCGCAACGATCT	Macrophage	PAM	-3.14371	10.0212
PAMCD45_neg.GTCTTCGCACGAAACG	Macrophage	PAM	-2.24824	4.29256
PAMCD45_neg.GTCTTCGCACGTGAGA	Macrophage	PAM	-2.83272	11.6624
PAMCD45_neg.GTCTTCGTCCGCGGTA	Macrophage	PAM	-1.53914	3.87518
PAMCD45_neg.GTGAAGGAGTACGACG	Macrophage	PAM	1.10635	7.92057
PAMCD45_neg.GTGAAGGCAATGGTCT	Macrophage	PAM	0.378177	8.96355
PAMCD45_neg.GTGAAGGCACCATGTA	Macrophage	PAM	-1.12683	9.65876
PAMCD45_neg.GTGAAGGCATCGGAAG	Macrophage	PAM	-3.29038	10.931
PAMCD45_neg.GTGAAGGCATGCCTAA	Macrophage	PAM	-2.0584	11.5885
PAMCD45_neg.GTGCAGCAGCCAGTTT	Macrophage	PAM	-3.60879	10.4063
PAMCD45_neg.GTGCAGCGTAGCAAAT	Macrophage	PAM	-3.14044	10.8164
PAMCD45_neg.GTGCATAAGAGGACGG	Macrophage	PAM	-3.67244	10.4227
PAMCD45_neg.GTGCATAAGGCGTACA	Macrophage	PAM	-3.77885	11.1344
PAMCD45_neg.GTGCATATCAACTCTT	Macrophage	PAM	-0.154575	5.72422
PAMCD45_neg.GTGCGGTGTAGTGAAT	Macrophage	PAM	-1.28106	11.1567
PAMCD45_neg.GTGCGGTGTCTCATCC	Macrophage	PAM	-3.38267	11.237
PAMCD45_neg.GTGCGGTGTTATGCGT	Macrophage	PAM	-3.15117	10.9461
PAMCD45_neg.GTGCTTCAGAGCTATA	Macrophage	PAM	-0.505658	9.98183
PAMCD45_neg.GTGCTTCAGCCACCTG	Macrophage	PAM	-4.30577	9.9247
PAMCD45_neg.GTGCTTCAGGACCACA	Macrophage	PAM	0.363529	9.38295
PAMCD45_neg.GTGCTTCAGGGTATCG	Macrophage	PAM	-2.77153	10.9834
PAMCD45_neg.GTGCTTCCAAGAAGAG	Macrophage	PAM	0.543344	10.3771
PAMCD45_neg.GTGCTTCCACCGAATT	Macrophage	PAM	-5.38652	6.58114
PAMCD45_neg.GTGCTTCCAGGTGCCT	Macrophage	PAM	-0.00736108	10.3232
PAMCD45_neg.GTGCTTCGTCCGTCAG	Macrophage	PAM	-3.2181	9.40697
PAMCD45_neg.GTGCTTCGTCTGCAAT	Macrophage	PAM	0.069706	9.51789
PAMCD45_neg.GTGCTTCTCATCATTC	Macrophage	PAM	-3.4704	10.3385
PAMCD45_neg.GTGGGTCAGATCCCAT	Macrophage	PAM	-0.190299	9.892
PAMCD45_neg.GTGGGTCAGATGAGAG	Macrophage	PAM	-2.83055	11.1327
PAMCD45_neg.GTGGGTCAGGACACCA	Macrophage	PAM	0.132451	10.3136
PAMCD45_neg.GTGTGCGAGGCAATTA	Macrophage	PAM	0.226962	10.1888
PAMCD45_neg.GTGTGCGAGGCTAGGT	Macrophage	PAM	-2.80022	11.5283
PAMCD45_neg.GTGTGCGCAAATACAG	Macrophage	PAM	-3.39877	11.0348
PAMCD45_neg.GTGTGCGCAATCTGCA	Macrophage	PAM	-0.270056	9.31747
PAMCD45_neg.GTGTGCGCACGGTGTC	Macrophage	PAM	0.807782	10.2391
PAMCD45_neg.GTGTGCGCATGGATGG	Macrophage	PAM	-3.43006	11.1498
PAMCD45_neg.GTGTGCGGTGTTCTTT	Macrophage	PAM	-2.4657	10.7277
PAMCD45_neg.GTGTGCGGTTATGCGT	Macrophage	PAM	-3.90518	10.7664
PAMCD45_neg.GTGTGCGTCGCCAAAT	Macrophage	PAM	-3.24225	11.2003
PAMCD45_neg.GTGTGCGTCGCCGTGA	Macrophage	PAM	-0.484268	10.0746
PAMCD45_neg.GTGTTAGAGAAGATTC	Macrophage	PAM	-2.45463	9.63534
PAMCD45_neg.GTGTTAGCAAGTAGTA	Macrophage	PAM	1.02059	8.53204
PAMCD45_neg.GTGTTAGCACGCCAGT	Macrophage	PAM	-2.73554	10.9009
PAMCD45_neg.GTGTTAGCAGCTGCTG	Macrophage	PAM	-1.63988	8.98596
PAMCD45_neg.GTGTTAGCATGGTCAT	Macrophage	PAM	0.458958	9.98311
PAMCD45_neg.GTGTTAGGTAAACACA	Macrophage	PAM	-2.63309	9.79965
PAMCD45_neg.GTGTTAGGTAATTGGA	Macrophage	PAM	0.7142	8.08038
PAMCD45_neg.GTGTTAGGTGTTCTTT	Macrophage	PAM	-2.74149	11.0458
PAMCD45_neg.GTGTTAGTCACCTCGT	Macrophage	PAM	-3.75814	10.4527
PAMCD45_neg.GTTAAGCAGGCATTGG	Macrophage	PAM	0.0187597	9.76278
PAMCD45_neg.GTTAAGCTCAGGCGAA	Macrophage	PAM	-2.9379	11.1884
PAMCD45_neg.GTTAAGCTCATTGCGA	Macrophage	PAM	0.514744	5.10045
PAMCD45_neg.GTTAAGCTCCTTGCCA	Macrophage	PAM	0.257336	9.84209
PAMCD45_neg.GTTAAGCTCTTATCTG	Macrophage	PAM	0.923337	8.7187
PAMCD45_neg.GTTACAGAGGATGGAA	Macrophage	PAM	-2.41915	9.6026
PAMCD45_neg.GTTACAGCACAACGCC	Macrophage	PAM	-2.02461	10.5546
PAMCD45_neg.GTTACAGCAGGGTACA	Macrophage	PAM	-2.95097	10.8898
PAMCD45_neg.GTTACAGGTCGGGTCT	Macrophage	PAM	0.621812	9.85577
PAMCD45_neg.GTTACAGGTCTCCATC	Macrophage	PAM	-3.26628	10.7445
PAMCD45_neg.GTTACAGTCTGCTGTC	Macrophage	PAM	0.872861	9.8605
PAMCD45_neg.GTTCATTAGAAACCTA	Macrophage	PAM	0.705047	7.95197
PAMCD45_neg.GTTCATTAGCTTCGCG	Macrophage	PAM	-2.53812	11.8632
PAMCD45_neg.GTTCATTAGGGCATGT	Macrophage	PAM	-0.517397	5.43417
PAMCD45_neg.GTTCATTCAAGGGTCA	Macrophage	PAM	0.234771	10.3974
PAMCD45_neg.GTTCATTCAGTATGCT	Macrophage	PAM	0.982028	9.03357
PAMCD45_neg.GTTCATTCATGCCCGA	Macrophage	PAM	2.33916	4.38612
PAMCD45_neg.GTTCATTTCTAACTGG	Macrophage	PAM	0.990463	8.64107
PAMCD45_neg.GTTCATTTCTCATTCA	Macrophage	PAM	1.11151	8.34755
PAMCD45_neg.GTTCGGGCACATGGGA	Macrophage	PAM	0.398988	10.5063
PAMCD45_neg.GTTCGGGCAGGAATCG	Macrophage	PAM	0.222211	9.17145
PAMCD45_neg.GTTCGGGGTAAGTGTA	Macrophage	PAM	-0.648355	5.36545
PAMCD45_neg.GTTCGGGTCAAGGCTT	Macrophage	PAM	-3.19272	11.3073
PAMCD45_neg.GTTCGGGTCTTTCCTC	Macrophage	PAM	-3.14744	11.3443
PAMCD45_neg.GTTCTCGAGCTGGAAC	Macrophage	PAM	-3.60131	11.2709
PAMCD45_neg.GTTCTCGAGGACGAAA	Macrophage	PAM	-3.82902	9.98965
PAMCD45_neg.GTTCTCGAGGCTAGAC	Macrophage	PAM	0.150521	10.1066
PAMCD45_neg.GTTCTCGCAAGAGTCG	Macrophage	PAM	-0.902937	10.1335
PAMCD45_neg.GTTCTCGCAGGTTTCA	Macrophage	PAM	-1.26362	10.6002
PAMCD45_neg.GTTCTCGGTCCAAGTT	Macrophage	PAM	-1.0011	10.637
PAMCD45_neg.GTTCTCGGTCGGCTCA	Macrophage	PAM	0.886071	9.73048
PAMCD45_neg.GTTCTCGTCATCGATG	Macrophage	PAM	-1.39524	10.4796
PAMCD45_neg.GTTCTCGTCGCCAAAT	Macrophage	PAM	-0.0148168	6.03801
PAMCD45_neg.GTTCTCGTCGGATGGA	Macrophage	PAM	-2.65474	11.0418
PAMCD45_neg.GTTTCTAAGCAGATCG	Macrophage	PAM	-2.43682	10.9287
PAMCD45_neg.GTTTCTACATCTGGTA	Macrophage	PAM	0.350401	9.28132
PAMCD45_neg.GTTTCTAGTTCAGCGC	Macrophage	PAM	0.3449	10.4155
PAMCD45_neg.GTTTCTATCGCATGGC	Macrophage	PAM	-0.794267	10.1936
PAMCD45_neg.GTTTCTATCGGAGCAA	Macrophage	PAM	0.204244	9.98224
PAMCD45_neg.GTTTCTATCTGTCCGT	Macrophage	PAM	-0.777384	9.70372
PAMCD45_neg.TAAACCGAGCAACGGT	Macrophage	PAM	-2.18111	9.79199
PAMCD45_neg.TAAACCGGTCCGACGT	Macrophage	PAM	-2.93081	11.4813
PAMCD45_neg.TAAACCGGTTGAACTC	Macrophage	PAM	0.368311	9.55455
PAMCD45_neg.TAAACCGTCAGTTAGC	Macrophage	PAM	-0.555292	10.1289
PAMCD45_neg.TAAACCGTCGGCGGTT	Macrophage	PAM	2.39475	7.44815
PAMCD45_neg.TAAACCGTCTGCCAGG	Macrophage	PAM	-0.335404	10.4741
PAMCD45_neg.TAAGAGAAGAAACCAT	Macrophage	PAM	-1.67174	10.305
PAMCD45_neg.TAAGAGATCTTGCCGT	Macrophage	PAM	0.730508	9.47788
PAMCD45_neg.TAAGCGTAGGACAGAA	Macrophage	PAM	-3.03595	10.4224
PAMCD45_neg.TAAGCGTAGTCAAGGC	Macrophage	PAM	-0.295926	10.4076
PAMCD45_neg.TAAGCGTCAAGCCGCT	Macrophage	PAM	-0.785346	5.046
PAMCD45_neg.TAAGCGTCATTCTTAC	Macrophage	PAM	-0.65864	5.63564
PAMCD45_neg.TAAGCGTGTAGAGCTG	Macrophage	PAM	-0.85001	8.75848
PAMCD45_neg.TAAGCGTGTTTAGGAA	Macrophage	PAM	1.02982	8.15689
PAMCD45_neg.TAAGCGTTCGTTACAG	Macrophage	PAM	-0.755981	9.61598
PAMCD45_neg.TAAGTGCAGTGCCATT	Macrophage	PAM	-4.19018	9.99352
PAMCD45_neg.TAAGTGCCACATCCGG	Macrophage	PAM	-3.14961	11.3009
PAMCD45_neg.TAAGTGCGTGCGGTAA	Macrophage	PAM	-3.218	11.1477
PAMCD45_neg.TAAGTGCGTGGCGAAT	Macrophage	PAM	-3.33977	10.1067
PAMCD45_neg.TACACGATCATTATCC	Macrophage	PAM	-3.94343	10.1637
PAMCD45_neg.TACAGTGAGCTGATAA	Macrophage	PAM	-1.54868	4.78178
PAMCD45_neg.TACAGTGCACCTCGTT	Macrophage	PAM	0.0365092	10.222
PAMCD45_neg.TACAGTGTCTGCGTAA	Macrophage	PAM	-3.65909	10.2081
PAMCD45_neg.TACCTATAGTAACCCT	Macrophage	PAM	-2.52957	9.26081
PAMCD45_neg.TACCTATAGTGGTAAT	Macrophage	PAM	-1.74981	9.34211
PAMCD45_neg.TACCTATCAACAACCT	Macrophage	PAM	0.950603	8.34672
PAMCD45_neg.TACCTATCAAGTTAAG	Macrophage	PAM	0.725847	7.1892
PAMCD45_neg.TACCTATCAATGGAGC	Macrophage	PAM	-4.35334	9.61141
PAMCD45_neg.TACCTATCAGATGGCA	Macrophage	PAM	0.940542	8.01324
PAMCD45_neg.TACCTATGTGGCAAAC	Macrophage	PAM	-1.34879	8.966
PAMCD45_neg.TACCTATTCAGCTCGG	Macrophage	PAM	-3.87081	10.9195
PAMCD45_neg.TACCTTAAGAAGGTGA	Macrophage	PAM	-1.37638	9.41828
PAMCD45_neg.TACCTTAAGAGTACCG	Macrophage	PAM	-3.83003	10.5455
PAMCD45_neg.TACCTTAAGTCACGCC	Macrophage	PAM	-1.30533	4.41697
PAMCD45_neg.TACCTTACACAACTGT	Macrophage	PAM	1.13902	8.91512
PAMCD45_neg.TACCTTACAGCTGTTA	Macrophage	PAM	0.971319	8.98652
PAMCD45_neg.TACCTTATCAGGATCT	Macrophage	PAM	-0.129858	5.73543
PAMCD45_neg.TACCTTATCCCAAGTA	Macrophage	PAM	1.13999	8.66544
PAMCD45_neg.TACGGATCAACACCTA	Macrophage	PAM	-1.30026	11.5498
PAMCD45_neg.TACGGATCAAGAAGAG	Macrophage	PAM	-2.81081	9.65115
PAMCD45_neg.TACGGATCATTAGCCA	Macrophage	PAM	-2.64178	10.4002
PAMCD45_neg.TACGGATTCGCCTGTT	Macrophage	PAM	-0.153582	8.66374
PAMCD45_neg.TACGGGCAGAGCTTCT	Macrophage	PAM	-1.11906	11.5561
PAMCD45_neg.TACGGGCAGCTCTCGG	Macrophage	PAM	0.351093	9.51882
PAMCD45_neg.TACGGGCAGGGTGTTG	Macrophage	PAM	1.00538	9.29925
PAMCD45_neg.TACGGGCCAAGGTGTG	Macrophage	PAM	-1.97059	5.07161
PAMCD45_neg.TACGGGCCACGACGAA	Macrophage	PAM	-3.33401	11.2177
PAMCD45_neg.TACGGGCCAGCTCGAC	Macrophage	PAM	-3.23755	10.4055
PAMCD45_neg.TACGGGCCATCACGAT	Macrophage	PAM	2.75444	7.46086
PAMCD45_neg.TACGGGCCATCCTAGA	Macrophage	PAM	-3.6049	10.2411
PAMCD45_neg.TACGGGCGTATTCTCT	Macrophage	PAM	-3.14143	11.0953
PAMCD45_neg.TACGGGCGTGGAAAGA	Macrophage	PAM	-2.25771	9.52563
PAMCD45_neg.TACGGGCTCTTTACGT	Macrophage	PAM	-3.25946	11.3916
PAMCD45_neg.TACGGTACAAACAACA	Macrophage	PAM	-2.41794	9.64075
PAMCD45_neg.TACGGTACAAAGTCAA	Macrophage	PAM	-1.67764	4.76582
PAMCD45_neg.TACGGTACAAGTTGTC	Macrophage	PAM	-2.2071	10.2516
PAMCD45_neg.TACGGTAGTAGCGCAA	Macrophage	PAM	-2.9075	11.1365
PAMCD45_neg.TACTCATAGAAGAAGC	Macrophage	PAM	-2.47707	9.57755
PAMCD45_neg.TACTCATAGGTCATCT	Macrophage	PAM	1.05337	9.11975
PAMCD45_neg.TACTCATAGTGCTGCC	Macrophage	PAM	-3.50112	10.4436
PAMCD45_neg.TACTCATAGTGTTAGA	Macrophage	PAM	1.17448	8.73202
PAMCD45_neg.TACTCATTCAAGGTAA	Macrophage	PAM	-2.10307	9.70338
PAMCD45_neg.TACTCATTCTAAGCCA	Macrophage	PAM	-2.77923	9.83131
PAMCD45_neg.TACTCATTCTTTAGGG	Macrophage	PAM	-1.92254	10.2176
PAMCD45_neg.TACTCGCAGGTGGGTT	Macrophage	PAM	-1.43428	10.7815
PAMCD45_neg.TACTCGCCAGTGGGAT	Macrophage	PAM	-1.31901	10.4051
PAMCD45_neg.TACTCGCCATCCTTGC	Macrophage	PAM	-3.63867	11.1354
PAMCD45_neg.TACTCGCGTTAAGATG	Macrophage	PAM	-2.39731	11.6189
PAMCD45_neg.TACTCGCTCTGAGGGA	Macrophage	PAM	0.983487	7.90749
PAMCD45_neg.TACTTACAGATAGCAT	Macrophage	PAM	-2.25502	9.8636
PAMCD45_neg.TACTTACAGCTGAACG	Macrophage	PAM	0.359194	9.86967
PAMCD45_neg.TACTTACCACTTGGAT	Macrophage	PAM	-2.7526	9.90038
PAMCD45_neg.TACTTACCATACGCTA	Macrophage	PAM	-2.10146	5.31471
PAMCD45_neg.TACTTACGTACTCAAC	Macrophage	PAM	-2.79295	11.2783
PAMCD45_neg.TACTTACTCTTTCCTC	Macrophage	PAM	0.888281	8.84371
PAMCD45_neg.TACTTGTCAGTAAGAT	Macrophage	PAM	0.9604	8.563
PAMCD45_neg.TACTTGTCATTCGACA	Macrophage	PAM	2.59233	7.59475
PAMCD45_neg.TACTTGTCATTGGGCC	Macrophage	PAM	0.0206246	9.96819
PAMCD45_neg.TACTTGTGTTGGTAAA	Macrophage	PAM	-1.07737	9.41937
PAMCD45_neg.TACTTGTTCGTTGACA	Macrophage	PAM	-2.87958	10.9733
PAMCD45_neg.TAGACCAAGATCGATA	Macrophage	PAM	-1.88934	4.85509
PAMCD45_neg.TAGACCAGTATAGTAG	Macrophage	PAM	1.00593	8.27448
PAMCD45_neg.TAGACCAGTGTCCTCT	Macrophage	PAM	0.943609	9.59015
PAMCD45_neg.TAGACCAGTGTTCGAT	Macrophage	PAM	-1.22806	10.3665
PAMCD45_neg.TAGACCAGTTCAGGCC	Macrophage	PAM	1.14842	8.01041
PAMCD45_neg.TAGACCATCAACGAAA	Macrophage	PAM	-2.92795	9.91101
PAMCD45_neg.TAGAGCTAGTAATCCC	Macrophage	PAM	0.929509	9.36315
PAMCD45_neg.TAGAGCTCAGACAGGT	Macrophage	PAM	-0.217211	10.5189
PAMCD45_neg.TAGAGCTGTCGTGGCT	Macrophage	PAM	-2.74501	8.67418
PAMCD45_neg.TAGAGCTTCAGGTAAA	Macrophage	PAM	-0.956731	10.0713
PAMCD45_neg.TAGAGCTTCAGTTGAC	Macrophage	PAM	-2.4996	10.1945
PAMCD45_neg.TAGAGCTTCATCTGTT	Macrophage	PAM	-2.83665	10.4675
PAMCD45_neg.TAGAGCTTCTTAGAGC	Macrophage	PAM	0.406835	9.63509
PAMCD45_neg.TAGGCATAGACGCACA	Macrophage	PAM	-0.0276248	10.3073
PAMCD45_neg.TAGGCATAGCAGACTG	Macrophage	PAM	-1.56293	10.8103
PAMCD45_neg.TAGGCATCACAGCCCA	Macrophage	PAM	-2.70844	11.3944
PAMCD45_neg.TAGGCATCAGTCACTA	Macrophage	PAM	-3.21542	9.63862
PAMCD45_neg.TAGGCATCATTTGCTT	Macrophage	PAM	-0.0061312	10.0654
PAMCD45_neg.TAGGCATGTGCAACTT	Macrophage	PAM	0.347243	9.90277
PAMCD45_neg.TAGGCATGTTCTGGTA	Macrophage	PAM	-2.63443	10.8242
PAMCD45_neg.TAGGCATTCATGCAAC	Macrophage	PAM	-0.354697	10.9758
PAMCD45_neg.TAGGCATTCGTCGTTC	Macrophage	PAM	-0.625509	5.62187
PAMCD45_neg.TAGTGGTAGCGCTTAT	Macrophage	PAM	-1.84096	8.83263
PAMCD45_neg.TAGTGGTAGTATGACA	Macrophage	PAM	-1.9783	9.8238
PAMCD45_neg.TAGTGGTCAGCGTCCA	Macrophage	PAM	-2.57869	11.7061
PAMCD45_neg.TAGTGGTCATCTATGG	Macrophage	PAM	-0.55568	10.4552
PAMCD45_neg.TAGTGGTCATGCAACT	Macrophage	PAM	-2.75528	10.6291
PAMCD45_neg.TAGTGGTGTAGCGTCC	Macrophage	PAM	-1.55241	10.3729
PAMCD45_neg.TAGTGGTTCACATAGC	Macrophage	PAM	2.42787	7.54492
PAMCD45_neg.TAGTTGGAGAGGACGG	Macrophage	PAM	-1.18807	5.238
PAMCD45_neg.TAGTTGGAGCCGCCTA	Macrophage	PAM	0.960133	8.03752
PAMCD45_neg.TAGTTGGCATTTCACT	Macrophage	PAM	-2.58923	10.6175
PAMCD45_neg.TAGTTGGTCAAAGTAG	Macrophage	PAM	1.01909	7.84411
PAMCD45_neg.TATCAGGTCACGCGGT	Macrophage	PAM	-2.74809	10.4866
PAMCD45_neg.TATCTCAAGAGCTGCA	Macrophage	PAM	-2.57031	10.1225
PAMCD45_neg.TATCTCACATGGTCTA	Macrophage	PAM	0.873158	8.55888
PAMCD45_neg.TATGCCCAGAGTACAT	Macrophage	PAM	-3.05427	10.3301
PAMCD45_neg.TATGCCCAGGCAAAGA	Macrophage	PAM	-4.10531	9.71838
PAMCD45_neg.TATGCCCCACCTATCC	Macrophage	PAM	-3.21076	11.2873
PAMCD45_neg.TATGCCCCATACCATG	Macrophage	PAM	1.11876	8.30107
PAMCD45_neg.TATGCCCGTTGTGGAG	Macrophage	PAM	-0.00250278	10.5533
PAMCD45_neg.TATGCCCTCACTCTTA	Macrophage	PAM	0.818003	9.97409
PAMCD45_neg.TATGCCCTCATAACCG	Macrophage	PAM	0.988111	10.0964
PAMCD45_neg.TATGCCCTCCGTCAAA	Macrophage	PAM	-2.00151	10.9943
PAMCD45_neg.TATTACCAGACAGGCT	Macrophage	PAM	-4.23042	9.80017
PAMCD45_neg.TATTACCAGACGCAAC	Macrophage	PAM	-0.165223	9.70319
PAMCD45_neg.TATTACCCAGCATGAG	Macrophage	PAM	-3.01177	9.06284
PAMCD45_neg.TATTACCGTTCCCTTG	Macrophage	PAM	-2.51277	11.5442
PAMCD45_neg.TATTACCGTTCTGTTT	Macrophage	PAM	-0.310148	9.40475
PAMCD45_neg.TCAACGAAGTTGCAGG	Macrophage	PAM	0.40231	8.36228
PAMCD45_neg.TCAATCTAGTCACGCC	Macrophage	PAM	-1.40695	10.3884
PAMCD45_neg.TCAATCTAGTTGTAGA	Macrophage	PAM	-1.65162	9.92234
PAMCD45_neg.TCAATCTCAAGTCATC	Macrophage	PAM	-2.20639	9.55407
PAMCD45_neg.TCAATCTCAGATGGCA	Macrophage	PAM	-2.52909	11.1008
PAMCD45_neg.TCAATCTGTATAGTAG	Macrophage	PAM	0.993716	8.06987
PAMCD45_neg.TCACAAGAGACTAAGT	Macrophage	PAM	1.05574	8.15079
PAMCD45_neg.TCACAAGAGATCCTGT	Macrophage	PAM	-2.73323	10.271
PAMCD45_neg.TCACAAGCACAACGCC	Macrophage	PAM	0.609764	8.66006
PAMCD45_neg.TCACAAGGTAAGGGCT	Macrophage	PAM	-3.57768	10.5845
PAMCD45_neg.TCACAAGGTTTGGGCC	Macrophage	PAM	-0.187746	10.944
PAMCD45_neg.TCACAAGTCAGTTAGC	Macrophage	PAM	-3.17161	11.0451
PAMCD45_neg.TCACGAAAGACAGACC	Macrophage	PAM	-2.74342	10.4139
PAMCD45_neg.TCACGAAAGACGACGT	Macrophage	PAM	-0.454182	10.8208
PAMCD45_neg.TCACGAACATGCAATC	Macrophage	PAM	-2.83587	10.5682
PAMCD45_neg.TCACGAAGTCCGACGT	Macrophage	PAM	-2.97383	11.2161
PAMCD45_neg.TCACGAATCCGGCACA	Macrophage	PAM	-0.054361	10.4647
PAMCD45_neg.TCAGATGAGCCATCGC	Macrophage	PAM	-2.56718	11.176
PAMCD45_neg.TCAGATGCAGCATACT	Macrophage	PAM	0.919259	5.17739
PAMCD45_neg.TCAGATGGTCCCTTGT	Macrophage	PAM	-1.98465	11.0995
PAMCD45_neg.TCAGATGTCGTCTGAA	Macrophage	PAM	0.653919	8.39798
PAMCD45_neg.TCAGCAAAGGAGCGAG	Macrophage	PAM	-0.422234	8.74516
PAMCD45_neg.TCAGCAAAGTTGAGAT	Macrophage	PAM	2.7305	7.49134
PAMCD45_neg.TCAGCAACACTTCTGC	Macrophage	PAM	-1.99083	4.5922
PAMCD45_neg.TCAGCTCAGGCAAAGA	Macrophage	PAM	-3.91487	10.8996
PAMCD45_neg.TCAGCTCCAAGTCTGT	Macrophage	PAM	-1.1202	11.6012
PAMCD45_neg.TCAGCTCCAAGTTCTG	Macrophage	PAM	2.29455	7.5372
PAMCD45_neg.TCAGCTCGTACCGAGA	Macrophage	PAM	-3.45787	9.65977
PAMCD45_neg.TCAGCTCGTACCGTAT	Macrophage	PAM	-2.16394	11.3077
PAMCD45_neg.TCAGCTCGTGTCAATC	Macrophage	PAM	0.121702	9.65285
PAMCD45_neg.TCAGCTCTCTGCGACG	Macrophage	PAM	-1.15687	10.6201
PAMCD45_neg.TCAGGATAGATGTAAC	Macrophage	PAM	-2.90453	9.85093
PAMCD45_neg.TCAGGATAGGGAGTAA	Macrophage	PAM	0.856164	9.03738
PAMCD45_neg.TCAGGATGTGAGTATA	Macrophage	PAM	-2.16271	10.8957
PAMCD45_neg.TCAGGATTCATTATCC	Macrophage	PAM	0.159222	7.26201
PAMCD45_neg.TCAGGTAAGCAGCGTA	Macrophage	PAM	0.796437	7.98082
PAMCD45_neg.TCAGGTAAGCGATATA	Macrophage	PAM	1.05302	8.39384
PAMCD45_neg.TCAGGTACAAGTCATC	Macrophage	PAM	-3.8195	10.4783
PAMCD45_neg.TCAGGTAGTCCTCTTG	Macrophage	PAM	-2.4076	11.4341
PAMCD45_neg.TCATTACCATTCACTT	Macrophage	PAM	0.0108526	8.61684
PAMCD45_neg.TCATTACGTACCGCTG	Macrophage	PAM	1.11474	8.30047
PAMCD45_neg.TCATTACGTGATAAGT	Macrophage	PAM	-2.35557	8.11183
PAMCD45_neg.TCATTACGTTGGGACA	Macrophage	PAM	-2.8735	8.74506
PAMCD45_neg.TCATTTGAGACGCTTT	Macrophage	PAM	-2.72036	10.3591
PAMCD45_neg.TCATTTGCATCCGTGG	Macrophage	PAM	-1.09022	10.637
PAMCD45_neg.TCATTTGCATCTCCCA	Macrophage	PAM	-2.37236	10.4199
PAMCD45_neg.TCCACACCATGCATGT	Macrophage	PAM	0.0399171	9.04747
PAMCD45_neg.TCCACACTCCCAGGTG	Macrophage	PAM	0.49597	9.83494
PAMCD45_neg.TCCCGATAGAAACCGC	Macrophage	PAM	-0.119689	9.87966
PAMCD45_neg.TCCCGATAGCCCAATT	Macrophage	PAM	1.11569	8.36075
PAMCD45_neg.TCCCGATCAAGCCCAC	Macrophage	PAM	-3.55383	11.0892
PAMCD45_neg.TCCCGATCACTCGACG	Macrophage	PAM	-1.41788	9.74491
PAMCD45_neg.TCCCGATCATACCATG	Macrophage	PAM	-3.54593	10.9919
PAMCD45_neg.TCCCGATGTAGCGCAA	Macrophage	PAM	0.83213	10.0474
PAMCD45_neg.TCCCGATGTATATGGA	Macrophage	PAM	-2.38993	10.1601
PAMCD45_neg.TCCCGATGTTGACGTT	Macrophage	PAM	-2.42916	10.1048
PAMCD45_neg.TCCCGATTCATGCAAC	Macrophage	PAM	-0.218195	9.84854
PAMCD45_neg.TCGAGGCAGCTGATAA	Macrophage	PAM	-2.65341	9.76839
PAMCD45_neg.TCGAGGCAGGTGCACA	Macrophage	PAM	-3.11756	9.80188
PAMCD45_neg.TCGAGGCCACACGCTG	Macrophage	PAM	-3.71172	10.5068
PAMCD45_neg.TCGAGGCCATCGTCGG	Macrophage	PAM	0.710824	9.63287
PAMCD45_neg.TCGAGGCGTTCCGGCA	Macrophage	PAM	-4.70168	8.25731
PAMCD45_neg.TCGAGGCGTTGCGTTA	Macrophage	PAM	-4.04705	9.38089
PAMCD45_neg.TCGAGGCGTTGGAGGT	Macrophage	PAM	-3.18899	9.08136
PAMCD45_neg.TCGCGAGAGAGATGAG	Macrophage	PAM	-3.65361	10.5153
PAMCD45_neg.TCGCGAGCATGAGCGA	Macrophage	PAM	0.214526	9.80758
PAMCD45_neg.TCGCGAGTCAGGCAAG	Macrophage	PAM	0.679693	7.84811
PAMCD45_neg.TCGCGAGTCCAGAAGG	Macrophage	PAM	-0.879727	5.06679
PAMCD45_neg.TCGCGTTTCAAGATCC	Macrophage	PAM	-2.61964	11.8066
PAMCD45_neg.TCGGGACAGACTCGGA	Macrophage	PAM	-0.184463	8.66098
PAMCD45_neg.TCGGGACAGGCACATG	Macrophage	PAM	-0.0650161	9.80359
PAMCD45_neg.TCGGGACGTATAGTAG	Macrophage	PAM	2.35387	7.66775
PAMCD45_neg.TCGGTAAAGGTGATAT	Macrophage	PAM	1.06264	9.29824
PAMCD45_neg.TCGGTAAAGTGCTGCC	Macrophage	PAM	0.268343	9.07471
PAMCD45_neg.TCGGTAATCATTATCC	Macrophage	PAM	-2.47548	9.81815
PAMCD45_neg.TCGTACCAGGGTGTGT	Macrophage	PAM	-0.962563	10.6808
PAMCD45_neg.TCGTACCAGTTCGCGC	Macrophage	PAM	-0.620269	10.1991
PAMCD45_neg.TCGTACCGTACCCAAT	Macrophage	PAM	-2.97995	11.4684
PAMCD45_neg.TCGTACCGTCTTCAAG	Macrophage	PAM	-2.47959	10.3226
PAMCD45_neg.TCGTACCTCGCGCCAA	Macrophage	PAM	-3.50451	11.2951
PAMCD45_neg.TCGTAGAGTAGCAAAT	Macrophage	PAM	-2.45939	8.65422
PAMCD45_neg.TCGTAGAGTGCCTGCA	Macrophage	PAM	-3.25295	11.462
PAMCD45_neg.TCGTAGAGTTCACCTC	Macrophage	PAM	-2.56935	11.4915
PAMCD45_neg.TCGTAGATCAGAGACG	Macrophage	PAM	-1.26391	4.87991
PAMCD45_neg.TCGTAGATCTGCCCTA	Macrophage	PAM	-0.425803	9.8058
PAMCD45_neg.TCTATTGCATCGGGTC	Macrophage	PAM	-3.00013	11.4159
PAMCD45_neg.TCTATTGGTTGAACTC	Macrophage	PAM	-2.71801	9.64301
PAMCD45_neg.TCTATTGTCACTTATC	Macrophage	PAM	1.01922	7.70776
PAMCD45_neg.TCTCATACAGCTCGCA	Macrophage	PAM	-0.582933	3.36656
PAMCD45_neg.TCTCATACATCTCGCT	Macrophage	PAM	-3.2506	11.2659
PAMCD45_neg.TCTCTAAAGATATGGT	Macrophage	PAM	-2.21149	11.6537
PAMCD45_neg.TCTGAGAAGAGTGAGA	Macrophage	PAM	0.71724	8.3592
PAMCD45_neg.TCTGAGAAGCTGTCTA	Macrophage	PAM	-1.85719	10.5511
PAMCD45_neg.TCTGAGAAGTCTCCTC	Macrophage	PAM	-3.44291	11.2114
PAMCD45_neg.TCTGAGAGTCCGACGT	Macrophage	PAM	-2.428	4.27193
PAMCD45_neg.TCTGAGAGTGCACTTA	Macrophage	PAM	-2.65055	11.0678
PAMCD45_neg.TCTGAGATCCCTTGTG	Macrophage	PAM	0.425165	9.88968
PAMCD45_neg.TCTGAGATCGGTCCGA	Macrophage	PAM	-1.74174	10.7708
PAMCD45_neg.TCTGGAAAGAATAGGG	Macrophage	PAM	-2.70371	9.98329
PAMCD45_neg.TCTGGAAAGAGATGAG	Macrophage	PAM	-2.85493	6.04487
PAMCD45_neg.TCTGGAAAGGCGTACA	Macrophage	PAM	0.801355	9.95769
PAMCD45_neg.TCTGGAAAGTTCCACA	Macrophage	PAM	-3.19765	10.7832
PAMCD45_neg.TCTGGAACACCGAAAG	Macrophage	PAM	-3.18738	10.2988
PAMCD45_neg.TCTTCGGCAAAGTGCG	Macrophage	PAM	-0.544762	5.90384
PAMCD45_neg.TCTTCGGCACCGAATT	Macrophage	PAM	-0.128445	10.4081
PAMCD45_neg.TCTTCGGCATAGAAAC	Macrophage	PAM	-3.06816	10.9658
PAMCD45_neg.TCTTCGGTCCTAGTGA	Macrophage	PAM	0.961623	8.48353
PAMCD45_neg.TCTTTCCTCGGCATCG	Macrophage	PAM	-1.97428	10.7322
PAMCD45_neg.TGAAAGAAGCTATGCT	Macrophage	PAM	0.88859	9.78356
PAMCD45_neg.TGAAAGAGTTGACGTT	Macrophage	PAM	0.583922	8.86356
PAMCD45_neg.TGACAACGTGCAACGA	Macrophage	PAM	-2.97614	10.8053
PAMCD45_neg.TGACGGCAGCTGCAAG	Macrophage	PAM	-2.29182	7.39827
PAMCD45_neg.TGACGGCAGTCGTTTG	Macrophage	PAM	-0.774717	5.05474
PAMCD45_neg.TGACGGCCAGCCACCA	Macrophage	PAM	-2.94663	11.2831
PAMCD45_neg.TGACGGCGTTCCCGAG	Macrophage	PAM	-2.86527	8.43619
PAMCD45_neg.TGACGGCTCGATGAGG	Macrophage	PAM	0.373199	9.69815
PAMCD45_neg.TGACTAGAGCCGATTT	Macrophage	PAM	-0.487612	5.4989
PAMCD45_neg.TGACTAGCAAACGTGG	Macrophage	PAM	0.676047	9.11844
PAMCD45_neg.TGACTAGGTGAGGGAG	Macrophage	PAM	-2.94725	11.045
PAMCD45_neg.TGACTAGTCTGGCGAC	Macrophage	PAM	-4.09418	10.4205
PAMCD45_neg.TGACTTTAGGGTTCCC	Macrophage	PAM	-2.28388	11.4132
PAMCD45_neg.TGACTTTCAGATAATG	Macrophage	PAM	1.00053	8.22404
PAMCD45_neg.TGACTTTTCCCATTAT	Macrophage	PAM	-3.35847	9.58944
PAMCD45_neg.TGACTTTTCCCTTGTG	Macrophage	PAM	0.684795	9.26342
PAMCD45_neg.TGAGAGGAGCTTCGCG	Macrophage	PAM	-0.208195	10.0731
PAMCD45_neg.TGAGAGGAGGATGTAT	Macrophage	PAM	0.800286	8.62929
PAMCD45_neg.TGAGAGGCAATGGATA	Macrophage	PAM	-2.37593	10.7566
PAMCD45_neg.TGAGAGGTCTATGTGG	Macrophage	PAM	-0.679078	10.3831
PAMCD45_neg.TGAGCATAGTTAACGA	Macrophage	PAM	0.0336942	8.81141
PAMCD45_neg.TGAGCATCACGTCAGC	Macrophage	PAM	-0.904966	4.99408
PAMCD45_neg.TGAGCATGTAGCGTGA	Macrophage	PAM	-1.82613	10.5974
PAMCD45_neg.TGAGCATGTGACTACT	Macrophage	PAM	-3.10688	10.7903
PAMCD45_neg.TGAGCCGAGCTAACTC	Macrophage	PAM	-2.81356	11.2058
PAMCD45_neg.TGAGCCGCATACAGCT	Macrophage	PAM	-3.84416	10.7795
PAMCD45_neg.TGAGCCGGTAGCAAAT	Macrophage	PAM	-1.95855	9.11417
PAMCD45_neg.TGAGCCGTCGTTGCCT	Macrophage	PAM	-3.99745	9.36251
PAMCD45_neg.TGAGGGAGTGTGAAAT	Macrophage	PAM	-2.26874	10.835
PAMCD45_neg.TGAGGGATCGGCTACG	Macrophage	PAM	-2.04858	9.41142
PAMCD45_neg.TGATTTCAGCCAGAAC	Macrophage	PAM	0.594485	9.99068
PAMCD45_neg.TGATTTCCAAATTGCC	Macrophage	PAM	-0.211345	9.62144
PAMCD45_neg.TGATTTCCAGGGTATG	Macrophage	PAM	-1.96186	10.9148
PAMCD45_neg.TGATTTCCAGTGGAGT	Macrophage	PAM	-1.4612	5.18595
PAMCD45_neg.TGATTTCGTATGAAAC	Macrophage	PAM	-2.42342	9.52134
PAMCD45_neg.TGATTTCGTGATAAAC	Macrophage	PAM	1.08794	9.3061
PAMCD45_neg.TGATTTCTCGATCCCT	Macrophage	PAM	0.878997	9.98032
PAMCD45_neg.TGATTTCTCTACTTAC	Macrophage	PAM	-2.27446	9.82356
PAMCD45_neg.TGATTTCTCTCCTATA	Macrophage	PAM	-0.233391	8.95292
PAMCD45_neg.TGCACCTGTCCCTTGT	Macrophage	PAM	-3.44415	10.1654
PAMCD45_neg.TGCACCTGTTACGCGC	Macrophage	PAM	-0.786374	10.5911
PAMCD45_neg.TGCCCATCACCAGGTC	Macrophage	PAM	-3.19294	11.396
PAMCD45_neg.TGCCCATGTCACTGGC	Macrophage	PAM	0.741338	10.1986
PAMCD45_neg.TGCCCATGTCAGGACA	Macrophage	PAM	-3.41899	10.0363
PAMCD45_neg.TGCCCATGTGAAGGCT	Macrophage	PAM	-0.0555785	10.8012
PAMCD45_neg.TGCCCATGTTCCGGCA	Macrophage	PAM	-3.71168	11.2546
PAMCD45_neg.TGCCCATTCATTTGGG	Macrophage	PAM	-2.65287	11.7119
PAMCD45_neg.TGCCCTAAGTAATCCC	Macrophage	PAM	1.49731	5.54233
PAMCD45_neg.TGCCCTACAATACGCT	Macrophage	PAM	-3.16837	10.5353
PAMCD45_neg.TGCCCTACACCTCGTT	Macrophage	PAM	0.940787	9.68239
PAMCD45_neg.TGCCCTACACTGTGTA	Macrophage	PAM	-3.05708	9.72464
PAMCD45_neg.TGCCCTAGTGCACTTA	Macrophage	PAM	-2.8944	11.4214
PAMCD45_neg.TGCCCTATCGTAGGAG	Macrophage	PAM	-2.98539	10.742
PAMCD45_neg.TGCCCTATCTCGTTTA	Macrophage	PAM	-3.42565	11.507
PAMCD45_neg.TGCGCAGAGAGTACCG	Macrophage	PAM	-0.00570279	10.8752
PAMCD45_neg.TGCGCAGAGGTGCTTT	Macrophage	PAM	-4.21634	9.68002
PAMCD45_neg.TGCGCAGCAGCATGAG	Macrophage	PAM	-4.34216	9.82881
PAMCD45_neg.TGCGCAGCATCGGAAG	Macrophage	PAM	-2.33201	10.9447
PAMCD45_neg.TGCGCAGTCGTATCAG	Macrophage	PAM	-3.65687	10.666
PAMCD45_neg.TGCGGGTCAATAGAGT	Macrophage	PAM	-3.07762	11.566
PAMCD45_neg.TGCGGGTGTTCCCGAG	Macrophage	PAM	2.67183	7.48081
PAMCD45_neg.TGCGGGTTCAGTTAGC	Macrophage	PAM	-0.431211	9.77279
PAMCD45_neg.TGCGGGTTCGAGAACG	Macrophage	PAM	-3.33909	11.0456
PAMCD45_neg.TGCGGGTTCGCAAGCC	Macrophage	PAM	-0.318625	4.96509
PAMCD45_neg.TGCGGGTTCGGCTTGG	Macrophage	PAM	-2.40148	10.7664
PAMCD45_neg.TGCGGGTTCTGCGTAA	Macrophage	PAM	-3.225	9.82911
PAMCD45_neg.TGCGTGGAGCGTAATA	Macrophage	PAM	0.292623	9.61734
PAMCD45_neg.TGCGTGGAGTCCGTAT	Macrophage	PAM	-0.398074	8.42486
PAMCD45_neg.TGCGTGGCATCGGAAG	Macrophage	PAM	-3.40521	10.5231
PAMCD45_neg.TGCGTGGGTATAGGGC	Macrophage	PAM	-3.2212	11.7322
PAMCD45_neg.TGCGTGGGTGAGTGAC	Macrophage	PAM	-3.09898	10.5473
PAMCD45_neg.TGCTACCAGACTTGAA	Macrophage	PAM	-2.48369	11.7669
PAMCD45_neg.TGCTACCAGAGGTACC	Macrophage	PAM	0.8777	8.27646
PAMCD45_neg.TGCTACCAGTGGGTTG	Macrophage	PAM	-4.0848	9.64088
PAMCD45_neg.TGCTACCCAAGGGTCA	Macrophage	PAM	-0.92464	5.21319
PAMCD45_neg.TGCTACCCACGTCTCT	Macrophage	PAM	-4.99218	6.18801
PAMCD45_neg.TGCTACCGTAGAGCTG	Macrophage	PAM	1.42893	5.60365
PAMCD45_neg.TGCTACCGTCTCCATC	Macrophage	PAM	-3.72842	10.6178
PAMCD45_neg.TGCTACCTCAACCAAC	Macrophage	PAM	0.909537	7.68056
PAMCD45_neg.TGCTACCTCCACGTGG	Macrophage	PAM	-1.10755	9.5824
PAMCD45_neg.TGCTACCTCGCACTCT	Macrophage	PAM	0.37257	9.43757
PAMCD45_neg.TGCTGCTAGCGTGAAC	Macrophage	PAM	-1.24104	5.03505
PAMCD45_neg.TGCTGCTTCAGCGACC	Macrophage	PAM	-3.3844	11.2071
PAMCD45_neg.TGGACGCAGTACGTTC	Macrophage	PAM	-1.02072	4.80328
PAMCD45_neg.TGGACGCCAGACGCAA	Macrophage	PAM	0.785441	10.1848
PAMCD45_neg.TGGACGCTCAGCACAT	Macrophage	PAM	-4.12615	10.1161
PAMCD45_neg.TGGACGCTCCCATTTA	Macrophage	PAM	-3.12241	11.3408
PAMCD45_neg.TGGCCAGAGATAGGAG	Macrophage	PAM	0.935983	8.49574
PAMCD45_neg.TGGCCAGAGGCTATCT	Macrophage	PAM	-2.37916	11.6061
PAMCD45_neg.TGGCCAGGTGACCAAG	Macrophage	PAM	-0.831456	10.6668
PAMCD45_neg.TGGCCAGGTGTCAATC	Macrophage	PAM	0.480021	10.1173
PAMCD45_neg.TGGCCAGTCAGCTCGG	Macrophage	PAM	-3.49175	11.1388
PAMCD45_neg.TGGCGCACATTCTCAT	Macrophage	PAM	-3.32155	9.96821
PAMCD45_neg.TGGCGCATCAAACCAC	Macrophage	PAM	-2.13823	8.85207
PAMCD45_neg.TGGCGCATCCTCAATT	Macrophage	PAM	-1.81074	10.9503
PAMCD45_neg.TGGCTGGAGGCCATAG	Macrophage	PAM	-3.33546	10.9614
PAMCD45_neg.TGGCTGGAGGGTTCCC	Macrophage	PAM	-2.78054	11.4294
PAMCD45_neg.TGGCTGGCACCAGATT	Macrophage	PAM	-0.60271	9.51493
PAMCD45_neg.TGGCTGGCACGGCCAT	Macrophage	PAM	-4.2092	10.2751
PAMCD45_neg.TGGCTGGGTAAGTGTA	Macrophage	PAM	0.168669	9.84809
PAMCD45_neg.TGGCTGGGTACAGTTC	Macrophage	PAM	-0.093539	10.0124
PAMCD45_neg.TGGCTGGTCAGAAATG	Macrophage	PAM	-3.35402	10.7081
PAMCD45_neg.TGGCTGGTCGGAGCAA	Macrophage	PAM	-1.0068	9.80077
PAMCD45_neg.TGGGAAGAGGCAAAGA	Macrophage	PAM	-0.997432	10.5027
PAMCD45_neg.TGGGAAGCACGCCAGT	Macrophage	PAM	-0.36332	5.7726
PAMCD45_neg.TGGGAAGGTACCGTAT	Macrophage	PAM	-0.393639	10.1888
PAMCD45_neg.TGGGAAGTCCTCGCAT	Macrophage	PAM	0.308356	10.5047
PAMCD45_neg.TGGGAAGTCGTTTATC	Macrophage	PAM	0.676298	9.41139
PAMCD45_neg.TGGGCGTAGTGTCCAT	Macrophage	PAM	-2.80989	10.8283
PAMCD45_neg.TGGGCGTCACTAGTAC	Macrophage	PAM	-2.33892	7.55041
PAMCD45_neg.TGGGCGTGTAAACCTC	Macrophage	PAM	-0.571274	10.3154
PAMCD45_neg.TGGTTAGCATCGACGC	Macrophage	PAM	-3.85569	10.6182
PAMCD45_neg.TGGTTAGCATGTTGAC	Macrophage	PAM	0.0989784	9.48899
PAMCD45_neg.TGGTTAGTCACTTCAT	Macrophage	PAM	-0.444351	9.3534
PAMCD45_neg.TGGTTAGTCTCGTTTA	Macrophage	PAM	1.77326	8.20339
PAMCD45_neg.TGGTTAGTCTGAAAGA	Macrophage	PAM	-2.62753	8.9311
PAMCD45_neg.TGGTTCCGTCCGTCAG	Macrophage	PAM	-2.8515	11.388
PAMCD45_neg.TGGTTCCTCGGAGGTA	Macrophage	PAM	-3.48357	10.9596
PAMCD45_neg.TGTATTCAGAATTGTG	Macrophage	PAM	0.520601	8.56991
PAMCD45_neg.TGTATTCCACTAAGTC	Macrophage	PAM	1.03362	8.17864
PAMCD45_neg.TGTATTCCACTCAGGC	Macrophage	PAM	-2.80926	10.7721
PAMCD45_neg.TGTATTCGTCGCATAT	Macrophage	PAM	-3.71678	11.2097
PAMCD45_neg.TGTATTCTCAAACGGG	Macrophage	PAM	-3.55838	10.7227
PAMCD45_neg.TGTCCCACACATGACT	Macrophage	PAM	-3.58297	10.967
PAMCD45_neg.TGTCCCACAGGAATCG	Macrophage	PAM	-1.78441	10.4649
PAMCD45_neg.TGTCCCACATCAGTCA	Macrophage	PAM	-1.76403	11.1944
PAMCD45_neg.TGTCCCAGTCTGCGGT	Macrophage	PAM	-3.88698	10.609
PAMCD45_neg.TGTCCCATCTGCAAGT	Macrophage	PAM	-0.609126	10.7229
PAMCD45_neg.TGTGGTACAGCTGTTA	Macrophage	PAM	0.594044	7.60106
PAMCD45_neg.TGTGGTAGTAGATTAG	Macrophage	PAM	0.763882	6.3344
PAMCD45_neg.TGTGGTAGTGTCGCTG	Macrophage	PAM	0.0976386	10.2846
PAMCD45_neg.TGTGGTAGTGTTGGGA	Macrophage	PAM	-0.280035	9.97187
PAMCD45_neg.TGTGTTTAGCGTGAGT	Macrophage	PAM	-0.323481	10.6921
PAMCD45_neg.TGTGTTTCACCAGGCT	Macrophage	PAM	-1.30936	11.126
PAMCD45_neg.TGTGTTTTCGATAGAA	Macrophage	PAM	-2.71327	9.85528
PAMCD45_neg.TGTGTTTTCTACGAGT	Macrophage	PAM	-2.73529	10.3816
PAMCD45_neg.TGTTCCGAGATAGCAT	Macrophage	PAM	-4.17302	10.256
PAMCD45_neg.TGTTCCGCAGCCTTGG	Macrophage	PAM	-2.55408	10.5735
PAMCD45_neg.TGTTCCGGTTTGCATG	Macrophage	PAM	-2.56971	10.8008
PAMCD45_neg.TTAACTCAGAAGATTC	Macrophage	PAM	-2.76387	10.048
PAMCD45_neg.TTAACTCAGGGCACTA	Macrophage	PAM	-3.01952	9.83812
PAMCD45_neg.TTAACTCAGTGGCACA	Macrophage	PAM	0.699391	7.9925
PAMCD45_neg.TTAACTCCAAGCGATG	Macrophage	PAM	-1.03114	11.6135
PAMCD45_neg.TTAACTCGTGAGGCTA	Macrophage	PAM	0.962504	7.44891
PAMCD45_neg.TTAACTCTCCAAACAC	Macrophage	PAM	1.16299	7.88741
PAMCD45_neg.TTAACTCTCGCGGATC	Macrophage	PAM	-0.661617	10.3167
PAMCD45_neg.TTAACTCTCGCTTAGA	Macrophage	PAM	-0.433373	10.6886
PAMCD45_neg.TTAGGACCAAGGCTCC	Macrophage	PAM	-3.67034	10.5861
PAMCD45_neg.TTAGGACCAGCAGTTT	Macrophage	PAM	-2.69035	11.0468
PAMCD45_neg.TTAGGACTCGGTGTTA	Macrophage	PAM	-1.89964	8.72307
PAMCD45_neg.TTAGGCAAGCTCAACT	Macrophage	PAM	-3.18825	10.8145
PAMCD45_neg.TTAGGCATCGCCTGAG	Macrophage	PAM	-3.77749	10.2088
PAMCD45_neg.TTAGGCATCTCTGAGA	Macrophage	PAM	-4.16976	10.256
PAMCD45_neg.TTAGGCATCTCTTGAT	Macrophage	PAM	-1.29713	9.2187
PAMCD45_neg.TTAGGCATCTGCCCTA	Macrophage	PAM	-2.33036	11.0242
PAMCD45_neg.TTAGGCATCTGCTGTC	Macrophage	PAM	-2.72691	10.4404
PAMCD45_neg.TTAGTTCAGGTGTGGT	Macrophage	PAM	-3.21878	11.2125
PAMCD45_neg.TTAGTTCCACAGGAGT	Macrophage	PAM	-2.80886	10.5174
PAMCD45_neg.TTAGTTCCATGCTAGT	Macrophage	PAM	-2.98332	10.4576
PAMCD45_neg.TTAGTTCCATGTAGTC	Macrophage	PAM	-0.27183	10.2952
PAMCD45_neg.TTAGTTCGTAAGGATT	Macrophage	PAM	0.930258	8.43779
PAMCD45_neg.TTAGTTCGTAGCACGA	Macrophage	PAM	0.0381702	10.4265
PAMCD45_neg.TTAGTTCTCAGTTTGG	Macrophage	PAM	1.85988	2.89096
PAMCD45_neg.TTAGTTCTCATGTGGT	Macrophage	PAM	0.237209	9.8917
PAMCD45_neg.TTATGCTAGCAATATG	Macrophage	PAM	1.09641	9.09927
PAMCD45_neg.TTATGCTAGCGTGTCC	Macrophage	PAM	-2.13492	10.9263
PAMCD45_neg.TTATGCTAGTGCCATT	Macrophage	PAM	-2.185	10.5479
[truncated: 5,782 more rows]

## Sheet: Fig 2c
UMAP_1	UMAP_2	GENE	Zscore
-2.86116	10.3816	ATP6V0D2	0.331719
0.129253	10.1115	ATP6V0D2	-0.476898
-3.30735	10.8869	ATP6V0D2	-0.476898
-3.75745	10.4972	ATP6V0D2	-0.476898
-2.79072	11.8101	ATP6V0D2	-0.476898
0.207897	9.99406	ATP6V0D2	-0.476898
-2.8917	11.7468	ATP6V0D2	-0.476898
0.389571	9.87144	ATP6V0D2	-0.476898
-2.3341	8.43182	ATP6V0D2	-0.476898
-3.48065	10.47	ATP6V0D2	-0.476898
-3.72844	11.0598	ATP6V0D2	0.331719
-2.47437	9.54619	ATP6V0D2	-0.476898
-0.910032	10.5408	ATP6V0D2	-0.476898
-1.62892	10.5981	ATP6V0D2	0.331719
-2.17064	11.5618	ATP6V0D2	-0.476898
-0.530018	5.70872	ATP6V0D2	-0.476898
-0.0161116	9.5068	ATP6V0D2	-0.476898
-2.09426	9.82607	ATP6V0D2	-0.476898
-2.65904	10.1634	ATP6V0D2	-0.476898
0.831117	8.83263	ATP6V0D2	-0.476898
2.37894	7.65006	ATP6V0D2	0.331719
-0.352807	9.63629	ATP6V0D2	0.331719
-1.2899	4.29946	ATP6V0D2	1.14034
-3.53438	10.365	ATP6V0D2	1.94895
0.686485	8.19101	ATP6V0D2	-0.476898
-3.60991	10.6531	ATP6V0D2	-0.476898
-0.480667	8.6092	ATP6V0D2	-0.476898
-2.63717	11.7396	ATP6V0D2	-0.476898
-3.07267	10.2273	ATP6V0D2	-0.476898
-0.696065	9.29584	ATP6V0D2	-0.476898
-3.94673	10.6346	ATP6V0D2	-0.476898
0.147463	10.0042	ATP6V0D2	-0.476898
2.40064	4.17036	ATP6V0D2	-0.476898
0.694564	9.41725	ATP6V0D2	1.94895
-1.50944	10.4985	ATP6V0D2	0.331719
-2.67671	9.36649	ATP6V0D2	-0.476898
-3.04702	11.487	ATP6V0D2	-0.476898
-2.90371	10.8472	ATP6V0D2	1.94895
0.471924	9.76454	ATP6V0D2	-0.476898
-4.02401	10.5299	ATP6V0D2	1.94895
-0.862674	4.90415	ATP6V0D2	1.14034
-0.423182	10.6566	ATP6V0D2	-0.476898
-2.84352	11.3377	ATP6V0D2	-0.476898
-1.73843	4.38965	ATP6V0D2	-0.476898
-1.18721	4.34748	ATP6V0D2	1.14034
0.435914	10.5019	ATP6V0D2	-0.476898
-4.11404	9.85713	ATP6V0D2	1.94895
-2.50038	10.0126	ATP6V0D2	1.14034
0.80212	10.0826	ATP6V0D2	0.331719
-2.74639	10.1555	ATP6V0D2	0.331719
-0.357781	2.36414	ATP6V0D2	-0.476898
-1.35447	9.1937	ATP6V0D2	0.331719
-2.3752	9.77624	ATP6V0D2	-0.476898
-2.08908	9.80879	ATP6V0D2	-0.476898
-3.01528	11.2515	ATP6V0D2	1.14034
-2.73748	10.333	ATP6V0D2	-0.476898
-2.1785	9.86173	ATP6V0D2	0.331719
0.427166	10.1086	ATP6V0D2	1.14034
-1.75677	10.9474	ATP6V0D2	-0.476898
-3.26227	9.84676	ATP6V0D2	2
-1.29241	4.83238	ATP6V0D2	1.14034
1.01801	9.00222	ATP6V0D2	-0.476898
-3.23956	10.1701	ATP6V0D2	1.94895
-2.58976	11.1162	ATP6V0D2	-0.476898
-3.49574	10.4648	ATP6V0D2	0.331719
-3.29517	11.1087	ATP6V0D2	0.331719
-2.52766	10.5208	ATP6V0D2	-0.476898
-1.2725	3.1163	ATP6V0D2	2
-0.0831821	10.4853	ATP6V0D2	-0.476898
3.19298	2.82639	ATP6V0D2	-0.476898
0.735453	7.41416	ATP6V0D2	-0.476898
-2.54493	10.3199	ATP6V0D2	-0.476898
-2.51545	11.1209	ATP6V0D2	0.331719
-1.64519	4.64325	ATP6V0D2	-0.476898
-2.70703	4.26107	ATP6V0D2	2
-1.62962	10.7472	ATP6V0D2	-0.476898
-2.24257	11.0653	ATP6V0D2	0.331719
-2.62922	11.5169	ATP6V0D2	-0.476898
1.2015	8.0816	ATP6V0D2	-0.476898
-2.31218	11.2849	ATP6V0D2	-0.476898
-3.26175	10.8138	ATP6V0D2	-0.476898
0.627411	10.207	ATP6V0D2	-0.476898
0.0281333	10.2447	ATP6V0D2	-0.476898
-0.258809	9.6092	ATP6V0D2	-0.476898
-2.69696	9.28236	ATP6V0D2	-0.476898
0.66388	9.54283	ATP6V0D2	-0.476898
0.084442	9.59158	ATP6V0D2	0.331719
0.190597	9.4776	ATP6V0D2	-0.476898
-2.59664	11.1079	ATP6V0D2	-0.476898
0.802959	8.67747	ATP6V0D2	0.331719
-0.310102	9.86347	ATP6V0D2	-0.476898
-3.15932	10.9802	ATP6V0D2	-0.476898
-2.93217	9.89419	ATP6V0D2	-0.476898
-0.812009	10.6177	ATP6V0D2	0.331719
0.567514	9.08509	ATP6V0D2	-0.476898
-1.9709	8.79331	ATP6V0D2	-0.476898
-4.08104	9.80808	ATP6V0D2	-0.476898
-3.94046	10.883	ATP6V0D2	-0.476898
-3.08554	10.9582	ATP6V0D2	-0.476898
1.04123	9.72048	ATP6V0D2	-0.476898
-1.28873	6.82596	ATP6V0D2	-0.476898
-0.795431	10.7789	ATP6V0D2	-0.476898
-2.86489	10.3359	ATP6V0D2	-0.476898
-3.52301	11.2145	ATP6V0D2	-0.476898
-2.81906	11.7756	ATP6V0D2	1.94895
0.16795	9.68906	ATP6V0D2	-0.476898
-4.27873	10.1597	ATP6V0D2	-0.476898
-0.448711	10.4291	ATP6V0D2	-0.476898
-3.00322	10.8459	ATP6V0D2	-0.476898
-0.800731	5.08952	ATP6V0D2	-0.476898
-3.14987	10.1292	ATP6V0D2	2
0.410837	10.0048	ATP6V0D2	1.14034
-2.63327	10.5678	ATP6V0D2	-0.476898
0.400382	8.96545	ATP6V0D2	-0.476898
-0.166561	5.62818	ATP6V0D2	0.331719
2.77091	7.54777	ATP6V0D2	-0.476898
-3.50044	10.7668	ATP6V0D2	-0.476898
0.606246	8.50924	ATP6V0D2	-0.476898
-1.65272	10.8565	ATP6V0D2	-0.476898
-0.884831	10.976	ATP6V0D2	-0.476898
-2.26867	11.0456	ATP6V0D2	-0.476898
0.247388	9.16159	ATP6V0D2	0.331719
2.53135	7.38465	ATP6V0D2	-0.476898
-1.57093	9.14596	ATP6V0D2	-0.476898
-1.69254	9.58876	ATP6V0D2	0.331719
-1.58178	10.9912	ATP6V0D2	0.331719
0.490624	9.23604	ATP6V0D2	-0.476898
0.371615	10.3259	ATP6V0D2	-0.476898
-2.66521	11.8276	ATP6V0D2	-0.476898
1.05638	7.85631	ATP6V0D2	-0.476898
-2.14045	9.67597	ATP6V0D2	-0.476898
-3.99869	10.8469	ATP6V0D2	1.14034
-1.15538	9.88857	ATP6V0D2	-0.476898
-1.58626	5.76351	ATP6V0D2	2
-1.81397	4.61985	ATP6V0D2	-0.476898
-0.644723	5.52994	ATP6V0D2	1.14034
-3.27234	10.2796	ATP6V0D2	1.14034
-0.0232135	9.62626	ATP6V0D2	0.331719
-0.193547	9.70759	ATP6V0D2	-0.476898
-1.96036	4.98766	ATP6V0D2	-0.476898
0.192955	9.90062	ATP6V0D2	1.94895
0.11515	8.88505	ATP6V0D2	-0.476898
-0.662816	3.40155	ATP6V0D2	-0.476898
-0.397605	9.512	ATP6V0D2	-0.476898
-3.81846	10.4344	ATP6V0D2	1.14034
-3.18443	11.4376	ATP6V0D2	0.331719
0.854056	8.54378	ATP6V0D2	-0.476898
-2.9509	10.2464	ATP6V0D2	-0.476898
0.0772236	9.79886	ATP6V0D2	-0.476898
-2.2559	10.3846	ATP6V0D2	-0.476898
-3.31562	10.6941	ATP6V0D2	0.331719
-0.223023	5.52976	ATP6V0D2	-0.476898
-0.334697	9.88237	ATP6V0D2	-0.476898
-2.27524	9.60032	ATP6V0D2	-0.476898
-0.454828	9.93324	ATP6V0D2	-0.476898
-3.87318	10.4486	ATP6V0D2	-0.476898
-0.715555	10.5399	ATP6V0D2	-0.476898
0.26879	10.3231	ATP6V0D2	-0.476898
-3.58844	10.7849	ATP6V0D2	-0.476898
0.567771	9.41476	ATP6V0D2	-0.476898
-2.75576	11.3336	ATP6V0D2	-0.476898
-1.36993	3.83084	ATP6V0D2	1.94895
-2.50807	10.3431	ATP6V0D2	-0.476898
-1.51446	5.24621	ATP6V0D2	0.331719
0.863066	8.77593	ATP6V0D2	-0.476898
-2.3083	9.64236	ATP6V0D2	-0.476898
-1.99089	10.6035	ATP6V0D2	-0.476898
-2.58527	9.07074	ATP6V0D2	-0.476898
-2.4781	9.96125	ATP6V0D2	1.14034
-3.57609	11.3595	ATP6V0D2	1.14034
-1.59606	3.77246	ATP6V0D2	0.331719
-0.246272	10.9614	ATP6V0D2	-0.476898
-1.79645	4.73799	ATP6V0D2	1.14034
-2.9435	10.0503	ATP6V0D2	1.14034
-0.155665	9.25529	ATP6V0D2	2
-1.76997	9.39419	ATP6V0D2	-0.476898
0.23295	10.3328	ATP6V0D2	0.331719
-2.43333	11.2544	ATP6V0D2	-0.476898
-1.38507	4.55533	ATP6V0D2	1.94895
1.16441	4.95512	ATP6V0D2	-0.476898
-3.27208	10.8011	ATP6V0D2	-0.476898
-0.234938	10.5329	ATP6V0D2	-0.476898
-2.09549	11.3487	ATP6V0D2	-0.476898
-3.15664	11.0148	ATP6V0D2	0.331719
-2.64787	10.3197	ATP6V0D2	-0.476898
-1.47829	4.99649	ATP6V0D2	1.94895
-1.24616	10.6267	ATP6V0D2	-0.476898
-0.272245	10.1668	ATP6V0D2	-0.476898
-3.18743	11.0561	ATP6V0D2	-0.476898
-2.73477	11.2805	ATP6V0D2	-0.476898
-1.66519	4.33095	ATP6V0D2	0.331719
-0.573469	5.39437	ATP6V0D2	1.14034
-3.01297	10.8337	ATP6V0D2	2
-3.13019	11.0267	ATP6V0D2	1.94895
-3.03903	11.1704	ATP6V0D2	1.94895
-4.1149	9.87594	ATP6V0D2	1.14034
-3.38104	9.30872	ATP6V0D2	-0.476898
-3.02212	10.9851	ATP6V0D2	1.94895
-2.46276	11.3732	ATP6V0D2	-0.476898
-3.15926	11.0473	ATP6V0D2	2
0.50458	7.59531	ATP6V0D2	0.331719
-1.19935	5.13466	ATP6V0D2	1.14034
-3.57946	10.4896	ATP6V0D2	-0.476898
-2.64783	8.62071	ATP6V0D2	-0.476898
0.131541	10.3766	ATP6V0D2	-0.476898
-3.01726	10.6728	ATP6V0D2	-0.476898
-1.71995	9.34359	ATP6V0D2	-0.476898
-2.33131	11.1276	ATP6V0D2	0.331719
-2.53232	10.5182	ATP6V0D2	2
-2.53186	9.80022	ATP6V0D2	-0.476898
-0.313935	5.4831	ATP6V0D2	0.331719
-0.45688	5.70437	ATP6V0D2	0.331719
-2.68845	10.5013	ATP6V0D2	-0.476898
-0.112121	6.65584	ATP6V0D2	-0.476898
0.0618668	10.7589	ATP6V0D2	-0.476898
-2.79615	8.84457	ATP6V0D2	-0.476898
-1.99075	9.75271	ATP6V0D2	-0.476898
1.16206	8.49086	ATP6V0D2	-0.476898
0.715195	8.7328	ATP6V0D2	-0.476898
-1.79944	9.53543	ATP6V0D2	-0.476898
-3.31244	10.7821	ATP6V0D2	1.14034
-2.24571	9.62883	ATP6V0D2	1.94895
-2.69645	11.2388	ATP6V0D2	-0.476898
-4.02226	9.56569	ATP6V0D2	2
-3.14403	9.86775	ATP6V0D2	-0.476898
-2.70504	9.91358	ATP6V0D2	1.94895
-0.504918	9.95826	ATP6V0D2	-0.476898
-0.775029	10.6923	ATP6V0D2	-0.476898
-4.15114	10.0239	ATP6V0D2	-0.476898
-2.05694	9.9881	ATP6V0D2	-0.476898
-2.97055	11.6923	ATP6V0D2	-0.476898
-0.260293	8.90805	ATP6V0D2	0.331719
-2.96537	9.98331	ATP6V0D2	-0.476898
-0.428143	9.69809	ATP6V0D2	-0.476898
-3.89897	10.4561	ATP6V0D2	-0.476898
0.863055	8.01181	ATP6V0D2	-0.476898
0.83642	7.85869	ATP6V0D2	-0.476898
1.02152	8.12588	ATP6V0D2	-0.476898
0.465953	10.0271	ATP6V0D2	-0.476898
2.22387	7.74846	ATP6V0D2	-0.476898
-1.98847	10.7445	ATP6V0D2	-0.476898
-1.13484	4.66581	ATP6V0D2	2
-0.14927	5.67813	ATP6V0D2	-0.476898
-1.44199	10.7287	ATP6V0D2	-0.476898
-2.07163	11.4057	ATP6V0D2	-0.476898
-2.41153	10.9698	ATP6V0D2	0.331719
-0.435769	5.44272	ATP6V0D2	-0.476898
1.21417	5.4808	ATP6V0D2	-0.476898
0.773258	9.60413	ATP6V0D2	-0.476898
-3.10903	11.4626	ATP6V0D2	1.14034
-0.163372	10.4768	ATP6V0D2	-0.476898
-3.8188	10.8511	ATP6V0D2	-0.476898
-1.80735	9.4303	ATP6V0D2	0.331719
-2.91898	11.3153	ATP6V0D2	-0.476898
0.20769	10.4315	ATP6V0D2	-0.476898
-1.62889	10.2994	ATP6V0D2	0.331719
0.785343	9.42371	ATP6V0D2	-0.476898
-4.05033	9.98083	ATP6V0D2	0.331719
-2.32995	11.2513	ATP6V0D2	-0.476898
1.82368	4.45574	ATP6V0D2	-0.476898
2.67871	7.33869	ATP6V0D2	1.94895
0.590538	8.07807	ATP6V0D2	2
-3.2808	10.7592	ATP6V0D2	0.331719
-0.490376	10.0012	ATP6V0D2	-0.476898
-2.35778	8.83823	ATP6V0D2	-0.476898
-2.58244	4.38421	ATP6V0D2	0.331719
-3.38708	11.4666	ATP6V0D2	0.331719
-2.033	11.1814	ATP6V0D2	-0.476898
0.647259	9.22433	ATP6V0D2	-0.476898
-1.74799	10.9407	ATP6V0D2	1.94895
0.185137	10.1645	ATP6V0D2	-0.476898
-1.632	10.5298	ATP6V0D2	-0.476898
-0.27717	10.3282	ATP6V0D2	0.331719
-2.54285	11.1194	ATP6V0D2	1.94895
-0.0946213	10.0525	ATP6V0D2	-0.476898
-0.528516	9.89907	ATP6V0D2	-0.476898
-2.41075	9.83803	ATP6V0D2	2
0.661089	9.33191	ATP6V0D2	0.331719
-3.92236	10.206	ATP6V0D2	2
-0.358637	10.3986	ATP6V0D2	-0.476898
-2.63025	11.0169	ATP6V0D2	-0.476898
-1.61584	9.86749	ATP6V0D2	-0.476898
0.694866	8.80811	ATP6V0D2	-0.476898
1.10361	7.76143	ATP6V0D2	-0.476898
2.32455	7.55991	ATP6V0D2	0.331719
-2.35815	11.6438	ATP6V0D2	0.331719
-0.740331	10.9066	ATP6V0D2	1.14034
-1.6759	10.598	ATP6V0D2	-0.476898
-3.01089	9.0579	ATP6V0D2	1.14034
-2.0094	11.2971	ATP6V0D2	-0.476898
-2.79618	10.8317	ATP6V0D2	-0.476898
-4.26376	9.69113	ATP6V0D2	-0.476898
-3.64707	11.3734	ATP6V0D2	-0.476898
0.905268	8.97353	ATP6V0D2	0.331719
-1.72943	10.4978	ATP6V0D2	-0.476898
-2.91005	11.5315	ATP6V0D2	0.331719
0.250791	10.0913	ATP6V0D2	-0.476898
-1.844	10.8123	ATP6V0D2	0.331719
-2.35692	10.9394	ATP6V0D2	1.14034
-0.632393	5.23232	ATP6V0D2	-0.476898
-2.3707	7.60083	ATP6V0D2	-0.476898
-2.61415	11.009	ATP6V0D2	-0.476898
2.49359	7.22243	ATP6V0D2	0.331719
0.392012	9.47387	ATP6V0D2	-0.476898
-2.96157	9.65756	ATP6V0D2	1.94895
2.84491	7.36763	ATP6V0D2	1.14034
-3.35226	11.2088	ATP6V0D2	-0.476898
-0.991027	11.5843	ATP6V0D2	1.14034
0.431666	9.23656	ATP6V0D2	0.331719
-3.50318	10.6063	ATP6V0D2	-0.476898
-3.18166	11.5775	ATP6V0D2	-0.476898
0.4519	9.92056	ATP6V0D2	-0.476898
-2.88177	10.2025	ATP6V0D2	-0.476898
0.903212	7.9894	ATP6V0D2	-0.476898
-2.92706	10.5487	ATP6V0D2	-0.476898
-1.43441	10.4634	ATP6V0D2	-0.476898
2.74096	7.36736	ATP6V0D2	-0.476898
-0.580144	10.6477	ATP6V0D2	1.14034
-2.34282	9.91494	ATP6V0D2	-0.476898
-1.9634	10.3009	ATP6V0D2	0.331719
-2.23969	10.3758	ATP6V0D2	1.14034
-3.23487	11.4599	ATP6V0D2	1.14034
-3.47356	10.7717	ATP6V0D2	-0.476898
-2.83804	10.8225	ATP6V0D2	-0.476898
0.933576	7.30331	ATP6V0D2	-0.476898
-2.15728	11.5236	ATP6V0D2	-0.476898
2.55883	7.21098	ATP6V0D2	-0.476898
-0.926808	5.07859	ATP6V0D2	-0.476898
-0.421559	10.3277	ATP6V0D2	-0.476898
-1.69324	10.8025	ATP6V0D2	0.331719
-1.06154	4.929	ATP6V0D2	1.14034
-2.88466	11.1979	ATP6V0D2	-0.476898
-1.57685	10.0315	ATP6V0D2	-0.476898
2.12151	2.94187	ATP6V0D2	-0.476898
-3.35446	11.4431	ATP6V0D2	0.331719
-1.36177	10.2819	ATP6V0D2	1.94895
-0.83968	11.5549	ATP6V0D2	0.331719
0.524882	8.62019	ATP6V0D2	0.331719
-0.731623	3.07134	ATP6V0D2	1.94895
-0.825043	10.4843	ATP6V0D2	-0.476898
-3.64834	10.7429	ATP6V0D2	-0.476898
-1.43642	3.75643	ATP6V0D2	2
-0.839836	5.27888	ATP6V0D2	1.94895
0.510022	10.0695	ATP6V0D2	-0.476898
-0.980869	10.1369	ATP6V0D2	1.14034
-0.170365	9.85207	ATP6V0D2	-0.476898
-0.392379	10.4243	ATP6V0D2	1.14034
-0.259293	8.90369	ATP6V0D2	-0.476898
-2.11903	9.00914	ATP6V0D2	-0.476898
-2.53729	10.0289	ATP6V0D2	-0.476898
0.73371	10.1073	ATP6V0D2	-0.476898
-1.25994	10.5009	ATP6V0D2	0.331719
0.50403	9.33119	ATP6V0D2	-0.476898
-2.87233	10.8716	ATP6V0D2	-0.476898
-2.20002	10.9901	ATP6V0D2	-0.476898
0.118302	9.83891	ATP6V0D2	-0.476898
0.20555	10.3829	ATP6V0D2	-0.476898
-0.292267	9.44959	ATP6V0D2	-0.476898
0.860143	9.42084	ATP6V0D2	0.331719
-3.03551	11.5159	ATP6V0D2	-0.476898
-1.94146	10.4723	ATP6V0D2	-0.476898
-1.23928	10.9714	ATP6V0D2	-0.476898
0.334933	7.09375	ATP6V0D2	-0.476898
0.0334121	9.85055	ATP6V0D2	-0.476898
-1.72999	10.7642	ATP6V0D2	-0.476898
-2.82933	11.7796	ATP6V0D2	-0.476898
0.399719	10.055	ATP6V0D2	-0.476898
1.03456	9.83575	ATP6V0D2	0.331719
1.08971	8.44834	ATP6V0D2	-0.476898
-2.68333	10.8356	ATP6V0D2	0.331719
-0.526449	10.2992	ATP6V0D2	-0.476898
-4.18437	10.308	ATP6V0D2	-0.476898
0.966252	9.51934	ATP6V0D2	-0.476898
-2.54044	9.85299	ATP6V0D2	0.331719
-3.03251	11.5394	ATP6V0D2	-0.476898
0.560606	9.25113	ATP6V0D2	0.331719
-2.40215	11.5761	ATP6V0D2	1.14034
-2.48489	11.8899	ATP6V0D2	0.331719
-0.597248	10.9316	ATP6V0D2	0.331719
-2.8242	9.11978	ATP6V0D2	-0.476898
-2.27522	9.35343	ATP6V0D2	-0.476898
0.143309	10.0781	ATP6V0D2	-0.476898
-4.1047	10.4614	ATP6V0D2	0.331719
-1.13357	9.76209	ATP6V0D2	0.331719
-3.14243	10.8461	ATP6V0D2	2
-2.38678	11.7076	ATP6V0D2	-0.476898
-2.79425	11.7677	ATP6V0D2	-0.476898
-2.87767	9.87688	ATP6V0D2	1.94895
-2.07039	9.75387	ATP6V0D2	1.14034
1.11422	8.40509	ATP6V0D2	-0.476898
-0.433991	5.48282	ATP6V0D2	-0.476898
0.209898	9.75097	ATP6V0D2	1.14034
0.515096	10.2587	ATP6V0D2	1.14034
1.2817	8.6307	ATP6V0D2	-0.476898
1.01165	8.57199	ATP6V0D2	-0.476898
-0.13828	9.35709	ATP6V0D2	-0.476898
-0.550048	2.48309	ATP6V0D2	2
0.783605	9.88074	ATP6V0D2	-0.476898
-1.68241	4.59935	ATP6V0D2	0.331719
-1.60823	4.00972	ATP6V0D2	2
0.901242	7.38725	ATP6V0D2	-0.476898
-2.12007	11.2846	ATP6V0D2	-0.476898
-3.25194	10.2353	ATP6V0D2	1.94895
0.522324	7.84032	ATP6V0D2	-0.476898
0.518185	10.1745	ATP6V0D2	-0.476898
-1.60887	5.34616	ATP6V0D2	2
-2.88226	10.3962	ATP6V0D2	1.14034
0.987846	10.1167	ATP6V0D2	0.331719
-3.8388	10.2629	ATP6V0D2	1.14034
-3.14888	9.53136	ATP6V0D2	2
0.454944	9.70835	ATP6V0D2	-0.476898
-2.54142	11.3576	ATP6V0D2	-0.476898
-3.18141	10.3427	ATP6V0D2	1.94895
-3.2682	9.84034	ATP6V0D2	1.14034
-1.43918	10.357	ATP6V0D2	-0.476898
-1.53541	4.65351	ATP6V0D2	2
-2.58684	11.0181	ATP6V0D2	0.331719
-2.18089	10.4908	ATP6V0D2	-0.476898
-2.27367	10.3242	ATP6V0D2	0.331719
-1.71577	5.15221	ATP6V0D2	2
-3.41618	10.3881	ATP6V0D2	0.331719
-0.825602	9.42104	ATP6V0D2	-0.476898
-0.94094	10.4601	ATP6V0D2	-0.476898
-2.82923	11.4865	ATP6V0D2	1.94895
-1.42788	4.7905	ATP6V0D2	2
2.16037	5.87245	ATP6V0D2	-0.476898
-2.2683	11.4941	ATP6V0D2	-0.476898
-0.0185728	9.35848	ATP6V0D2	-0.476898
-0.140369	10.1885	ATP6V0D2	0.331719
-0.939251	11.0245	ATP6V0D2	-0.476898
-3.29392	10.3551	ATP6V0D2	1.14034
-2.26894	11.2176	ATP6V0D2	-0.476898
-2.94831	11.6784	ATP6V0D2	-0.476898
-2.69388	11.7677	ATP6V0D2	-0.476898
-0.999836	4.98025	ATP6V0D2	0.331719
-2.92978	11.5472	ATP6V0D2	2
0.391705	7.39857	ATP6V0D2	-0.476898
-2.41622	11.1605	ATP6V0D2	-0.476898
-2.37766	10.2306	ATP6V0D2	-0.476898
0.30245	10.2586	ATP6V0D2	-0.476898
-2.90067	11.7021	ATP6V0D2	-0.476898
0.542421	9.92487	ATP6V0D2	0.331719
-2.93981	11.7112	ATP6V0D2	-0.476898
0.62309	9.73976	ATP6V0D2	-0.476898
-2.55839	9.9621	ATP6V0D2	-0.476898
0.392431	10.1758	ATP6V0D2	-0.476898
-0.302549	9.53322	ATP6V0D2	-0.476898
-2.5589	9.93962	ATP6V0D2	-0.476898
0.175755	10.3147	ATP6V0D2	0.331719
0.243274	9.70645	ATP6V0D2	-0.476898
-3.37885	11.0261	ATP6V0D2	-0.476898
-2.1626	9.44509	ATP6V0D2	0.331719
0.612967	9.29152	ATP6V0D2	-0.476898
-0.821518	5.20092	ATP6V0D2	-0.476898
-1.72231	9.09566	ATP6V0D2	-0.476898
-1.73032	10.4926	ATP6V0D2	0.331719
0.561893	10.0907	ATP6V0D2	-0.476898
-2.22853	10.4407	ATP6V0D2	-0.476898
0.447791	7.83202	ATP6V0D2	-0.476898
-3.55022	10.7664	ATP6V0D2	0.331719
-2.48777	10.4312	ATP6V0D2	-0.476898
-0.432829	9.99179	ATP6V0D2	-0.476898
-3.68846	11.2514	ATP6V0D2	1.14034
-3.94641	9.64657	ATP6V0D2	2
-3.08943	9.31383	ATP6V0D2	1.94895
-3.87419	9.61227	ATP6V0D2	2
-1.67478	10.6512	ATP6V0D2	1.14034
0.061986	10.6202	ATP6V0D2	-0.476898
-0.136042	10.7977	ATP6V0D2	-0.476898
-3.81601	11.1848	ATP6V0D2	-0.476898
-2.31944	11.1532	ATP6V0D2	0.331719
-0.42536	11.3047	ATP6V0D2	-0.476898
0.986461	8.79501	ATP6V0D2	1.14034
0.840501	8.32192	ATP6V0D2	0.331719
-2.18268	10.4368	ATP6V0D2	-0.476898
2.60726	7.51096	ATP6V0D2	-0.476898
0.59213	9.41538	ATP6V0D2	-0.476898
2.41664	7.58107	ATP6V0D2	0.331719
0.760504	9.24268	ATP6V0D2	-0.476898
-1.68781	10.3328	ATP6V0D2	-0.476898
-2.22126	10.7999	ATP6V0D2	-0.476898
-1.91127	9.16468	ATP6V0D2	-0.476898
-2.84885	10.8112	ATP6V0D2	-0.476898
-2.45345	10.8332	ATP6V0D2	-0.476898
-3.42272	11.2414	ATP6V0D2	-0.476898
-2.48205	9.24296	ATP6V0D2	-0.476898
0.113224	10.2128	ATP6V0D2	-0.476898
0.137768	10.569	ATP6V0D2	-0.476898
-0.799302	10.5115	ATP6V0D2	-0.476898
-1.70001	10.2927	ATP6V0D2	-0.476898
0.823483	9.49279	ATP6V0D2	-0.476898
-3.08084	10.2393	ATP6V0D2	1.94895
-3.51042	10.6722	ATP6V0D2	0.331719
1.38045	5.50288	ATP6V0D2	-0.476898
-2.98105	11.4873	ATP6V0D2	-0.476898
-2.59938	9.80933	ATP6V0D2	-0.476898
-4.27968	9.94955	ATP6V0D2	1.14034
0.928976	4.67465	ATP6V0D2	-0.476898
1.02859	8.89851	ATP6V0D2	-0.476898
0.530128	9.99239	ATP6V0D2	-0.476898
-3.00942	10.127	ATP6V0D2	1.94895
0.628075	8.19311	ATP6V0D2	-0.476898
-1.58017	4.90963	ATP6V0D2	2
-2.52094	10.9094	ATP6V0D2	-0.476898
-1.12795	5.41828	ATP6V0D2	-0.476898
0.273882	9.83824	ATP6V0D2	-0.476898
-4.14867	9.75281	ATP6V0D2	2
-3.46411	10.3898	ATP6V0D2	0.331719
0.960616	7.61594	ATP6V0D2	0.331719
-2.74704	10.7431	ATP6V0D2	-0.476898
0.620255	8.87183	ATP6V0D2	-0.476898
0.397111	9.05999	ATP6V0D2	-0.476898
-3.24986	11.4235	ATP6V0D2	-0.476898
-1.99147	10.7773	ATP6V0D2	-0.476898
-2.55566	9.92271	ATP6V0D2	-0.476898
-0.935395	5.11071	ATP6V0D2	0.331719
-2.33783	9.94186	ATP6V0D2	1.14034
-1.11923	10.8299	ATP6V0D2	-0.476898
-2.7692	9.76771	ATP6V0D2	0.331719
-4.02833	10.3978	ATP6V0D2	0.331719
1.0894	8.34889	ATP6V0D2	-0.476898
-0.147426	5.93447	ATP6V0D2	-0.476898
3.2735	4.13002	ATP6V0D2	-0.476898
-2.04614	10.3457	ATP6V0D2	-0.476898
-1.03778	9.46447	ATP6V0D2	-0.476898
-2.56914	11.652	ATP6V0D2	-0.476898
-3.75371	11.1293	ATP6V0D2	1.14034
-3.81512	10.8912	ATP6V0D2	-0.476898
-1.13721	5.37852	ATP6V0D2	-0.476898
-0.194133	10.3082	ATP6V0D2	-0.476898
-1.83826	10.8153	ATP6V0D2	1.94895
0.295045	9.35104	ATP6V0D2	0.331719
-1.0089	5.45381	ATP6V0D2	-0.476898
-2.62261	9.89327	ATP6V0D2	0.331719
0.977011	9.64819	ATP6V0D2	-0.476898
-2.98468	11.3405	ATP6V0D2	1.14034
-3.62038	10.4648	ATP6V0D2	-0.476898
0.0163763	9.61866	ATP6V0D2	-0.476898
-1.13874	9.6733	ATP6V0D2	-0.476898
-2.82214	11.2792	ATP6V0D2	-0.476898
0.966834	7.49901	ATP6V0D2	-0.476898
0.0854438	10.1722	ATP6V0D2	0.331719
-2.40275	10.0862	ATP6V0D2	2
0.891536	10.1328	ATP6V0D2	0.331719
-2.54266	11.8265	ATP6V0D2	-0.476898
-1.68596	5.17996	ATP6V0D2	-0.476898
0.141749	10.5181	ATP6V0D2	0.331719
-2.49903	11.3928	ATP6V0D2	0.331719
-0.555279	5.08738	ATP6V0D2	0.331719
0.249656	9.3685	ATP6V0D2	-0.476898
-0.175509	10.4822	ATP6V0D2	-0.476898
-1.79236	10.3244	ATP6V0D2	-0.476898
0.26557	9.10121	ATP6V0D2	-0.476898
-0.282707	9.42067	ATP6V0D2	-0.476898
0.38855	8.75425	ATP6V0D2	-0.476898
-0.198052	9.86278	ATP6V0D2	-0.476898
-0.260678	8.03124	ATP6V0D2	-0.476898
-0.761041	10.6239	ATP6V0D2	-0.476898
0.757712	7.37475	ATP6V0D2	-0.476898
-3.6044	10.6729	ATP6V0D2	0.331719
-0.739287	2.93746	ATP6V0D2	2
-2.42661	11.542	ATP6V0D2	-0.476898
-3.41863	11.276	ATP6V0D2	0.331719
-3.52184	11.0377	ATP6V0D2	0.331719
-3.70771	10.3585	ATP6V0D2	1.14034
-2.23949	9.50386	ATP6V0D2	-0.476898
-2.29519	9.10188	ATP6V0D2	-0.476898
-1.8126	9.60386	ATP6V0D2	-0.476898
1.04792	9.77569	ATP6V0D2	0.331719
0.59712	9.59884	ATP6V0D2	-0.476898
0.537609	9.24533	ATP6V0D2	-0.476898
1.07219	8.69175	ATP6V0D2	0.331719
0.0508659	10.2285	ATP6V0D2	-0.476898
0.754665	7.81607	ATP6V0D2	0.331719
-2.45876	11.7571	ATP6V0D2	-0.476898
-0.343748	9.28051	ATP6V0D2	-0.476898
-2.08326	9.86537	ATP6V0D2	-0.476898
-0.544275	10.5463	ATP6V0D2	0.331719
-2.48767	9.51635	ATP6V0D2	0.331719
0.535502	9.73163	ATP6V0D2	1.14034
-2.66346	9.43138	ATP6V0D2	-0.476898
-1.56492	10.305	ATP6V0D2	-0.476898
-3.35061	10.3135	ATP6V0D2	-0.476898
0.114869	10.4335	ATP6V0D2	0.331719
1.15631	8.32329	ATP6V0D2	-0.476898
-2.06138	10.1891	ATP6V0D2	-0.476898
-1.68804	9.84199	ATP6V0D2	-0.476898
0.37138	10.0927	ATP6V0D2	0.331719
-2.25908	9.95009	ATP6V0D2	0.331719
-2.28491	10.7422	ATP6V0D2	-0.476898
-5.09631	7.96397	ATP6V0D2	-0.476898
0.221743	10.0483	ATP6V0D2	-0.476898
-3.31689	10.6229	ATP6V0D2	-0.476898
-3.39646	11.0825	ATP6V0D2	0.331719
-0.0468764	10.7863	ATP6V0D2	-0.476898
-2.62583	11.4662	ATP6V0D2	-0.476898
-2.98588	10.2767	ATP6V0D2	-0.476898
-1.75599	3.86601	ATP6V0D2	-0.476898
-2.50628	9.28234	ATP6V0D2	-0.476898
-3.0658	11.5352	ATP6V0D2	-0.476898
-0.570496	10.2253	ATP6V0D2	-0.476898
0.102757	10.1101	ATP6V0D2	0.331719
-2.44335	11.3285	ATP6V0D2	-0.476898
2.03828	5.49142	ATP6V0D2	-0.476898
-2.88268	11.786	ATP6V0D2	-0.476898
1.06275	9.39652	ATP6V0D2	-0.476898
-2.02849	11.1374	ATP6V0D2	0.331719
-1.69986	4.72092	ATP6V0D2	-0.476898
-2.20772	11.0935	ATP6V0D2	-0.476898
-2.04021	10.1549	ATP6V0D2	-0.476898
-1.61806	4.84116	ATP6V0D2	0.331719
-3.70785	9.89537	ATP6V0D2	0.331719
-3.5178	11.4081	ATP6V0D2	-0.476898
0.000616149	10.5488	ATP6V0D2	0.331719
-1.00559	10.6961	ATP6V0D2	-0.476898
-2.48493	10.0578	ATP6V0D2	1.94895
-2.76085	11.4815	ATP6V0D2	-0.476898
-0.191399	10.1581	ATP6V0D2	-0.476898
-1.98206	9.11732	ATP6V0D2	-0.476898
-0.479787	5.46925	ATP6V0D2	2
0.594361	10.0812	ATP6V0D2	-0.476898
-2.59897	6.85028	ATP6V0D2	-0.476898
-0.333631	10.1469	ATP6V0D2	-0.476898
0.148083	10.1756	ATP6V0D2	1.14034
0.631098	9.71895	ATP6V0D2	-0.476898
-3.99001	10.3213	ATP6V0D2	-0.476898
-0.421223	5.27129	ATP6V0D2	-0.476898
-2.87812	8.39539	ATP6V0D2	0.331719
-2.51094	11.3271	ATP6V0D2	2
-2.77927	10.854	ATP6V0D2	1.14034
-3.67048	9.94711	ATP6V0D2	-0.476898
-3.18743	9.7909	ATP6V0D2	-0.476898
0.27052	9.2553	ATP6V0D2	-0.476898
-2.21233	11.0449	ATP6V0D2	-0.476898
1.11321	8.44296	ATP6V0D2	-0.476898
-2.29247	10.3424	ATP6V0D2	-0.476898
-2.51921	11.4447	ATP6V0D2	-0.476898
2.36124	7.79033	ATP6V0D2	-0.476898
0.286494	9.28787	ATP6V0D2	-0.476898
-0.158564	2.16745	ATP6V0D2	-0.476898
0.29269	9.8783	ATP6V0D2	-0.476898
-2.43121	10.8767	ATP6V0D2	-0.476898
-0.390328	9.82905	ATP6V0D2	-0.476898
-2.58544	10.5154	ATP6V0D2	0.331719
-0.276778	10.0014	ATP6V0D2	-0.476898
-2.86111	10.7653	ATP6V0D2	1.94895
-3.91842	10.665	ATP6V0D2	-0.476898
0.78675	9.74403	ATP6V0D2	1.94895
-0.737402	5.17144	ATP6V0D2	1.14034
-3.39726	9.78086	ATP6V0D2	-0.476898
-3.43547	10.2635	ATP6V0D2	0.331719
0.642762	9.32333	ATP6V0D2	-0.476898
0.304932	10.3395	ATP6V0D2	0.331719
-3.3793	10.6374	ATP6V0D2	0.331719
-2.61227	10.7231	ATP6V0D2	1.14034
-0.664702	11.4204	ATP6V0D2	-0.476898
0.36348	9.43156	ATP6V0D2	-0.476898
-0.639067	5.42201	ATP6V0D2	-0.476898
-0.61104	5.58201	ATP6V0D2	-0.476898
-3.08613	11.1715	ATP6V0D2	2
0.318961	10.5385	ATP6V0D2	-0.476898
-2.43878	9.60965	ATP6V0D2	-0.476898
-3.44889	9.34087	ATP6V0D2	1.94895
0.670314	10.1913	ATP6V0D2	0.331719
-0.132206	9.86985	ATP6V0D2	-0.476898
-2.6256	11.7608	ATP6V0D2	-0.476898
-1.29144	10.4797	ATP6V0D2	-0.476898
-3.04363	11.586	ATP6V0D2	-0.476898
-1.96155	11.2531	ATP6V0D2	0.331719
0.507106	9.77977	ATP6V0D2	-0.476898
0.343225	9.54765	ATP6V0D2	0.331719
-1.41288	5.4965	ATP6V0D2	0.331719
-2.74186	10.4508	ATP6V0D2	-0.476898
-2.05138	10.7106	ATP6V0D2	-0.476898
-3.59183	9.76023	ATP6V0D2	1.14034
1.08562	8.222	ATP6V0D2	-0.476898
-0.783849	9.0415	ATP6V0D2	-0.476898
-2.08103	11.1705	ATP6V0D2	-0.476898
-1.04863	10.3944	ATP6V0D2	0.331719
-2.41892	4.618	ATP6V0D2	1.14034
-1.4816	5.33109	ATP6V0D2	-0.476898
-2.67912	10.5119	ATP6V0D2	-0.476898
-2.92392	11.5036	ATP6V0D2	-0.476898
-0.228042	10.5866	ATP6V0D2	1.94895
0.443499	8.68187	ATP6V0D2	-0.476898
-3.85155	10.3197	ATP6V0D2	0.331719
0.996405	9.36158	ATP6V0D2	1.14034
0.566171	4.92737	ATP6V0D2	1.94895
-0.350178	5.58393	ATP6V0D2	-0.476898
-4.28067	9.75957	ATP6V0D2	-0.476898
-2.5644	10.908	ATP6V0D2	1.14034
1.04627	7.74937	ATP6V0D2	-0.476898
0.0999981	10.8346	ATP6V0D2	-0.476898
-2.93184	10.9213	ATP6V0D2	2
0.63083	9.91888	ATP6V0D2	-0.476898
0.18831	9.74201	ATP6V0D2	-0.476898
1.10079	8.6736	ATP6V0D2	-0.476898
1.3493	5.63233	ATP6V0D2	-0.476898
0.71052	10.1578	ATP6V0D2	0.331719
-3.73553	10.0941	ATP6V0D2	-0.476898
-2.85976	10.121	ATP6V0D2	1.94895
-1.42912	10.5558	ATP6V0D2	-0.476898
0.604687	9.53831	ATP6V0D2	-0.476898
-3.36819	10.118	ATP6V0D2	-0.476898
0.383437	9.74082	ATP6V0D2	-0.476898
-3.53071	10.1253	ATP6V0D2	-0.476898
-2.04708	8.01934	ATP6V0D2	-0.476898
0.227601	10.4564	ATP6V0D2	-0.476898
-2.61186	10.2013	ATP6V0D2	-0.476898
-2.64438	11.4623	ATP6V0D2	-0.476898
-3.03883	9.54341	ATP6V0D2	2
0.073291	9.51818	ATP6V0D2	-0.476898
-2.465	10.0076	ATP6V0D2	-0.476898
-2.42154	9.89488	ATP6V0D2	1.14034
-2.44145	10.6868	ATP6V0D2	1.14034
-2.93113	10.997	ATP6V0D2	-0.476898
0.298216	10.0394	ATP6V0D2	-0.476898
-0.291903	10.1188	ATP6V0D2	-0.476898
-2.11129	11.4412	ATP6V0D2	0.331719
1.16678	8.6748	ATP6V0D2	-0.476898
-1.23473	4.63518	ATP6V0D2	1.94895
-2.10792	11.1119	ATP6V0D2	1.94895
-1.7582	5.39569	ATP6V0D2	-0.476898
0.406654	9.95135	ATP6V0D2	-0.476898
0.309275	9.28133	ATP6V0D2	-0.476898
-0.34431	9.77229	ATP6V0D2	-0.476898
-1.56567	10.247	ATP6V0D2	-0.476898
-0.313428	10.2844	ATP6V0D2	-0.476898
-4.30111	10.4688	ATP6V0D2	-0.476898
2.75393	7.38261	ATP6V0D2	-0.476898
-3.28984	10.3383	ATP6V0D2	-0.476898
-0.14885	10.2483	ATP6V0D2	-0.476898
1.10161	5.18567	ATP6V0D2	1.94895
-3.22694	10.7416	ATP6V0D2	-0.476898
-0.786251	5.47352	ATP6V0D2	-0.476898
-3.31283	11.3234	ATP6V0D2	-0.476898
-4.11103	10.042	ATP6V0D2	2
-1.27377	9.07603	ATP6V0D2	-0.476898
-2.49812	10.9567	ATP6V0D2	0.331719
-1.32606	11.1881	ATP6V0D2	-0.476898
0.849054	8.34455	ATP6V0D2	-0.476898
-1.42814	4.74773	ATP6V0D2	0.331719
-3.18269	11.3805	ATP6V0D2	-0.476898
-3.63941	10.3225	ATP6V0D2	1.14034
-2.95517	9.39654	ATP6V0D2	-0.476898
-3.22464	10.6175	ATP6V0D2	0.331719
-1.58851	3.50666	ATP6V0D2	1.14034
-2.88696	10.4629	ATP6V0D2	1.14034
-0.0852543	10.7694	ATP6V0D2	0.331719
-2.983	10.5689	ATP6V0D2	-0.476898
-2.00717	11.0552	ATP6V0D2	0.331719
-0.548371	10.4561	ATP6V0D2	-0.476898
-2.94503	4.08469	ATP6V0D2	1.94895
-2.86439	11.289	ATP6V0D2	1.14034
-1.33157	4.80442	ATP6V0D2	-0.476898
-1.76756	10.9458	ATP6V0D2	-0.476898
-2.02626	10.8476	ATP6V0D2	-0.476898
-3.38707	11.0672	ATP6V0D2	0.331719
-0.549439	10.7454	ATP6V0D2	1.14034
0.840869	8.14706	ATP6V0D2	-0.476898
-1.92041	10.4	ATP6V0D2	-0.476898
0.571757	8.32858	ATP6V0D2	-0.476898
-2.08509	10.8633	ATP6V0D2	-0.476898
2.10077	7.53653	ATP6V0D2	-0.476898
-0.228615	10.5955	ATP6V0D2	-0.476898
0.904506	9.52164	ATP6V0D2	-0.476898
-2.28073	9.71991	ATP6V0D2	0.331719
-1.0677	10.6433	ATP6V0D2	0.331719
0.655193	9.42294	ATP6V0D2	-0.476898
-2.95118	11.6205	ATP6V0D2	-0.476898
-3.1032	9.25076	ATP6V0D2	-0.476898
-3.4545	10.6548	ATP6V0D2	1.14034
0.185226	10.3996	ATP6V0D2	-0.476898
-4.26569	10.2137	ATP6V0D2	1.94895
-2.82239	11.106	ATP6V0D2	1.14034
1.61993	8.2251	ATP6V0D2	-0.476898
-0.292619	9.89111	ATP6V0D2	-0.476898
-2.89925	11.1728	ATP6V0D2	-0.476898
-0.27396	10.9001	ATP6V0D2	-0.476898
-3.26778	10.664	ATP6V0D2	-0.476898
-0.251235	10.7785	ATP6V0D2	-0.476898
0.257868	9.3643	ATP6V0D2	0.331719
-1.86708	8.86438	ATP6V0D2	-0.476898
-2.81692	10.9967	ATP6V0D2	-0.476898
-0.444574	10.8335	ATP6V0D2	-0.476898
-1.14388	10.5336	ATP6V0D2	1.14034
-3.50234	10.0407	ATP6V0D2	-0.476898
-2.25067	9.38651	ATP6V0D2	-0.476898
-0.169085	10.0312	ATP6V0D2	-0.476898
-3.30413	11.5114	ATP6V0D2	-0.476898
2.17363	7.6384	ATP6V0D2	-0.476898
-0.555415	5.81379	ATP6V0D2	-0.476898
-0.64588	10.1076	ATP6V0D2	-0.476898
0.220113	10.4465	ATP6V0D2	0.331719
-2.47283	9.25378	ATP6V0D2	-0.476898
-1.8975	10.828	ATP6V0D2	-0.476898
0.0491087	9.68327	ATP6V0D2	-0.476898
-2.85913	11.4961	ATP6V0D2	0.331719
-3.01516	11.4907	ATP6V0D2	-0.476898
-4.25565	9.87696	ATP6V0D2	0.331719
0.307107	9.98349	ATP6V0D2	-0.476898
0.700234	10.3382	ATP6V0D2	-0.476898
0.510901	9.09574	ATP6V0D2	0.331719
-2.95987	11.2171	ATP6V0D2	0.331719
-3.18044	11.2771	ATP6V0D2	-0.476898
-3.17912	9.87436	ATP6V0D2	-0.476898
-0.776793	10.9365	ATP6V0D2	-0.476898
0.400269	9.478	ATP6V0D2	-0.476898
0.364552	9.02556	ATP6V0D2	-0.476898
-0.471967	10.4203	ATP6V0D2	0.331719
0.865034	10.1372	ATP6V0D2	0.331719
-3.60092	10.5304	ATP6V0D2	0.331719
-2.66383	11.087	ATP6V0D2	-0.476898
-2.1261	10.7137	ATP6V0D2	-0.476898
-1.69901	9.0253	ATP6V0D2	-0.476898
-3.27348	11.0945	ATP6V0D2	0.331719
0.963628	9.95016	ATP6V0D2	-0.476898
0.00126411	10.0622	ATP6V0D2	-0.476898
3.73909	4.12448	ATP6V0D2	-0.476898
-0.294065	5.71792	ATP6V0D2	0.331719
-2.53894	8.43348	ATP6V0D2	-0.476898
-2.62061	10.8218	ATP6V0D2	-0.476898
0.432293	10.0956	ATP6V0D2	-0.476898
-1.40188	9.26883	ATP6V0D2	-0.476898
-3.04661	11.6699	ATP6V0D2	1.14034
0.928105	8.80114	ATP6V0D2	-0.476898
-0.134573	9.83753	ATP6V0D2	-0.476898
-1.38501	9.08106	ATP6V0D2	-0.476898
-2.36155	10.8152	ATP6V0D2	0.331719
-3.78927	10.519	ATP6V0D2	-0.476898
-3.63105	10.8367	ATP6V0D2	-0.476898
-3.27735	10.7796	ATP6V0D2	0.331719
-0.477151	9.61852	ATP6V0D2	-0.476898
-1.15362	11.5956	ATP6V0D2	-0.476898
-0.361574	9.43098	ATP6V0D2	-0.476898
0.857685	10.1924	ATP6V0D2	0.331719
0.35408	10.3177	ATP6V0D2	0.331719
-0.748956	10.8152	ATP6V0D2	-0.476898
-1.5475	10.5783	ATP6V0D2	-0.476898
-3.21015	11.0548	ATP6V0D2	-0.476898
-2.98857	9.72776	ATP6V0D2	-0.476898
-2.15864	10.0531	ATP6V0D2	-0.476898
0.645953	9.03819	ATP6V0D2	-0.476898
-0.0699345	10.2607	ATP6V0D2	-0.476898
0.242924	8.95865	ATP6V0D2	-0.476898
-2.46868	7.54583	ATP6V0D2	1.14034
-2.65725	8.39369	ATP6V0D2	-0.476898
-3.40189	10.069	ATP6V0D2	-0.476898
-2.32793	11.2727	ATP6V0D2	0.331719
-2.26964	11.4868	ATP6V0D2	-0.476898
-2.38188	10.8005	ATP6V0D2	-0.476898
-3.04709	10.4534	ATP6V0D2	-0.476898
-4.16369	10.5261	ATP6V0D2	-0.476898
-2.21795	10.7105	ATP6V0D2	-0.476898
0.74032	9.76151	ATP6V0D2	0.331719
-2.99581	9.39126	ATP6V0D2	0.331719
-1.29834	2.99446	ATP6V0D2	2
-0.202315	9.23772	ATP6V0D2	-0.476898
-0.741606	10.7481	ATP6V0D2	1.14034
0.135516	10.1347	ATP6V0D2	0.331719
-1.69962	9.92687	ATP6V0D2	-0.476898
-2.16222	11.4813	ATP6V0D2	-0.476898
-2.59214	10.967	ATP6V0D2	-0.476898
-2.82993	8.35855	ATP6V0D2	0.331719
-1.91269	9.45573	ATP6V0D2	-0.476898
-3.13291	9.63309	ATP6V0D2	0.331719
0.994127	7.89587	ATP6V0D2	-0.476898
-2.68026	11.5163	ATP6V0D2	-0.476898
-0.0850539	10.2265	ATP6V0D2	0.331719
-1.47697	10.0856	ATP6V0D2	-0.476898
0.9109	7.74276	ATP6V0D2	-0.476898
-0.393352	10.51	ATP6V0D2	0.331719
-1.19965	5.23314	ATP6V0D2	-0.476898
-0.71264	9.46972	ATP6V0D2	-0.476898
-2.05596	9.58904	ATP6V0D2	-0.476898
0.954128	7.81039	ATP6V0D2	-0.476898
-2.32045	10.0259	ATP6V0D2	1.14034
1.07846	7.7994	ATP6V0D2	-0.476898
-3.33891	11.1747	ATP6V0D2	0.331719
-0.0413232	9.9015	ATP6V0D2	-0.476898
-3.14716	10.7212	ATP6V0D2	0.331719
1.05156	8.11758	ATP6V0D2	-0.476898
0.331018	10.2839	ATP6V0D2	-0.476898
-2.83934	11.6032	ATP6V0D2	-0.476898
-2.23769	9.20475	ATP6V0D2	-0.476898
-2.6926	10.6314	ATP6V0D2	0.331719
-3.21352	11.4545	ATP6V0D2	-0.476898
-2.97558	10.0939	ATP6V0D2	1.94895
-1.79079	4.46223	ATP6V0D2	2
-2.91017	11.2778	ATP6V0D2	2
-2.31934	8.64601	ATP6V0D2	-0.476898
2.22455	7.94067	ATP6V0D2	-0.476898
1.21808	8.07438	ATP6V0D2	-0.476898
-0.31888	5.53513	ATP6V0D2	-0.476898
-4.30972	10.0121	ATP6V0D2	-0.476898
0.29946	7.69761	ATP6V0D2	0.331719
-0.628483	9.88063	ATP6V0D2	-0.476898
-1.89884	10.7583	ATP6V0D2	-0.476898
-3.74949	9.92488	ATP6V0D2	1.14034
0.0271084	8.5807	ATP6V0D2	-0.476898
-4.14105	10.7444	ATP6V0D2	0.331719
1.24137	8.01792	ATP6V0D2	1.14034
0.289986	10.626	ATP6V0D2	-0.476898
-2.51587	9.60492	ATP6V0D2	1.94895
-3.27248	9.255	ATP6V0D2	-0.476898
-0.254011	10.1402	ATP6V0D2	-0.476898
-0.394513	9.84535	ATP6V0D2	-0.476898
-3.50226	11.3718	ATP6V0D2	-0.476898
-3.96753	10.2103	ATP6V0D2	1.14034
-2.24094	7.75077	ATP6V0D2	-0.476898
1.06399	5.19427	ATP6V0D2	0.331719
0.336067	9.1867	ATP6V0D2	-0.476898
-3.89751	11.0434	ATP6V0D2	-0.476898
-3.07688	10.3525	ATP6V0D2	-0.476898
-0.142239	9.28076	ATP6V0D2	0.331719
-3.61891	7.32557	ATP6V0D2	-0.476898
-2.34374	10.562	ATP6V0D2	0.331719
-0.497622	5.56313	ATP6V0D2	-0.476898
-1.78688	10.0397	ATP6V0D2	-0.476898
-4.25324	9.66853	ATP6V0D2	0.331719
-0.681341	10.7732	ATP6V0D2	-0.476898
-2.02534	9.4482	ATP6V0D2	-0.476898
-2.42652	11.45	ATP6V0D2	-0.476898
-3.99867	9.73359	ATP6V0D2	-0.476898
0.408177	8.96172	ATP6V0D2	-0.476898
-2.01057	9.35128	ATP6V0D2	0.331719
0.577756	9.75258	ATP6V0D2	-0.476898
-2.01238	10.3804	ATP6V0D2	-0.476898
0.96536	9.2003	ATP6V0D2	-0.476898
-2.30677	9.86306	ATP6V0D2	-0.476898
0.431047	9.25076	ATP6V0D2	-0.476898
1.08622	7.95348	ATP6V0D2	0.331719
-0.00494048	10.0959	ATP6V0D2	0.331719
-2.1994	9.6574	ATP6V0D2	2
-2.09057	9.9928	ATP6V0D2	0.331719
0.905966	9.74871	ATP6V0D2	-0.476898
-0.256935	9.03789	ATP6V0D2	0.331719
-2.45686	11.3789	ATP6V0D2	-0.476898
1.051	3.0992	ATP6V0D2	-0.476898
-1.08387	4.89971	ATP6V0D2	1.14034
-4.02831	10.3722	ATP6V0D2	2
0.697326	9.47171	ATP6V0D2	-0.476898
-0.368019	8.97602	ATP6V0D2	0.331719
0.948586	7.55526	ATP6V0D2	-0.476898
0.163072	8.09751	ATP6V0D2	-0.476898
-3.32927	11.4308	ATP6V0D2	0.331719
0.116108	9.67157	ATP6V0D2	-0.476898
-0.0580151	9.8073	ATP6V0D2	-0.476898
0.284121	9.62352	ATP6V0D2	-0.476898
-2.29322	11.5019	ATP6V0D2	-0.476898
0.401681	9.48372	ATP6V0D2	1.14034
-0.394866	9.6494	ATP6V0D2	-0.476898
-0.0318912	9.98437	ATP6V0D2	-0.476898
-2.76871	11.0795	ATP6V0D2	0.331719
-3.43229	11.2089	ATP6V0D2	0.331719
-0.350036	10.8361	ATP6V0D2	-0.476898
-2.66247	11.3327	ATP6V0D2	1.14034
0.719903	9.97164	ATP6V0D2	1.14034
-2.03843	9.00422	ATP6V0D2	-0.476898
-2.53318	11.2074	ATP6V0D2	-0.476898
0.136744	9.05193	ATP6V0D2	0.331719
-0.85639	10.5943	ATP6V0D2	0.331719
1.07486	8.25261	ATP6V0D2	1.14034
-3.46537	10.1632	ATP6V0D2	0.331719
-2.31511	11.3972	ATP6V0D2	-0.476898
-2.70822	8.14253	ATP6V0D2	-0.476898
-2.80763	9.28845	ATP6V0D2	0.331719
-2.14478	11.1504	ATP6V0D2	-0.476898
-2.43988	10.6233	ATP6V0D2	-0.476898
-0.405436	5.41292	ATP6V0D2	0.331719
-1.5317	9.7325	ATP6V0D2	-0.476898
-3.38892	11.6447	ATP6V0D2	-0.476898
0.885603	7.98534	ATP6V0D2	-0.476898
-2.14551	9.65347	ATP6V0D2	-0.476898
-3.79637	10.7799	ATP6V0D2	-0.476898
-0.835534	9.91408	ATP6V0D2	-0.476898
-4.2585	9.91716	ATP6V0D2	0.331719
-0.0847565	10.7591	ATP6V0D2	-0.476898
0.682426	10.2499	ATP6V0D2	-0.476898
-2.43692	10.8213	ATP6V0D2	-0.476898
-1.95405	9.14856	ATP6V0D2	-0.476898
-2.92771	10.3357	ATP6V0D2	0.331719
-2.99274	8.93281	ATP6V0D2	1.14034
-1.52714	10.4336	ATP6V0D2	-0.476898
0.9873	8.03638	ATP6V0D2	-0.476898
-1.61177	4.50939	ATP6V0D2	1.14034
-0.390789	10.3185	ATP6V0D2	-0.476898
-2.83092	11.7087	ATP6V0D2	-0.476898
-3.94652	10.7695	ATP6V0D2	1.94895
-2.92827	11.3982	ATP6V0D2	-0.476898
0.99862	7.70351	ATP6V0D2	-0.476898
0.661781	9.94889	ATP6V0D2	-0.476898
-2.55098	10.6027	ATP6V0D2	-0.476898
-2.77613	10.3679	ATP6V0D2	-0.476898
-2.91258	10.2423	ATP6V0D2	0.331719
0.830846	8.05346	ATP6V0D2	-0.476898
-0.993963	9.45216	ATP6V0D2	-0.476898
-0.476139	10.4924	ATP6V0D2	-0.476898
0.773918	10.1144	ATP6V0D2	-0.476898
-4.14172	9.60184	ATP6V0D2	2
-2.67216	9.75883	ATP6V0D2	-0.476898
-3.17122	11.6082	ATP6V0D2	1.14034
0.00264532	9.41906	ATP6V0D2	-0.476898
-2.8362	11.7509	ATP6V0D2	0.331719
0.0575429	9.76774	ATP6V0D2	-0.476898
0.272065	8.96251	ATP6V0D2	-0.476898
-1.06878	8.47982	ATP6V0D2	-0.476898
0.292516	10.2759	ATP6V0D2	1.14034
-2.61453	10.42	ATP6V0D2	1.94895
-1.03806	8.97688	ATP6V0D2	0.331719
-0.737184	5.12755	ATP6V0D2	-0.476898
-3.34153	10.7354	ATP6V0D2	-0.476898
-3.77184	10.612	ATP6V0D2	-0.476898
-2.82244	10.3077	ATP6V0D2	2
-3.12346	10.6468	ATP6V0D2	-0.476898
-3.28469	10.8992	ATP6V0D2	-0.476898
-1.51765	9.89937	ATP6V0D2	-0.476898
0.471709	9.62857	ATP6V0D2	-0.476898
-3.26297	10.4006	ATP6V0D2	0.331719
-2.68378	11.714	ATP6V0D2	1.94895
-3.67066	10.9187	ATP6V0D2	-0.476898
0.454303	9.64932	ATP6V0D2	-0.476898
-0.391589	9.06606	ATP6V0D2	-0.476898
-1.85637	9.45666	ATP6V0D2	0.331719
-2.51792	9.63291	ATP6V0D2	1.94895
0.850299	8.68503	ATP6V0D2	-0.476898
-2.29083	11.449	ATP6V0D2	0.331719
-2.77391	11.5766	ATP6V0D2	-0.476898
-2.6498	10.0948	ATP6V0D2	-0.476898
0.963001	7.72397	ATP6V0D2	-0.476898
-0.908463	10.4279	ATP6V0D2	-0.476898
-3.67083	11.1929	ATP6V0D2	-0.476898
0.736668	10.1524	ATP6V0D2	-0.476898
1.06079	8.20365	ATP6V0D2	-0.476898
-2.53823	9.19801	ATP6V0D2	1.14034
2.50323	7.34235	ATP6V0D2	1.14034
-3.53702	11.3107	ATP6V0D2	-0.476898
0.499693	10.0939	ATP6V0D2	-0.476898
0.611832	9.68834	ATP6V0D2	1.14034
-3.02372	10.9717	ATP6V0D2	-0.476898
-0.42708	10.4154	ATP6V0D2	-0.476898
-1.36244	9.38262	ATP6V0D2	0.331719
-0.763453	10.3549	ATP6V0D2	-0.476898
-1.27727	10.1643	ATP6V0D2	-0.476898
-1.94444	10.6853	ATP6V0D2	0.331719
-2.20254	10.3217	ATP6V0D2	-0.476898
0.954	10.0572	ATP6V0D2	-0.476898
-1.28661	4.69764	ATP6V0D2	1.14034
0.192962	9.5326	ATP6V0D2	-0.476898
-3.36813	11.2097	ATP6V0D2	0.331719
-0.830829	9.91471	ATP6V0D2	-0.476898
-0.138731	5.30296	ATP6V0D2	-0.476898
-3.7533	9.60596	ATP6V0D2	2
-0.130638	9.7747	ATP6V0D2	-0.476898
0.37756	9.34385	ATP6V0D2	-0.476898
-2.54763	11.2869	ATP6V0D2	-0.476898
-0.825695	8.54251	ATP6V0D2	-0.476898
0.617119	9.81679	ATP6V0D2	-0.476898
0.841336	9.29672	ATP6V0D2	-0.476898
-2.30655	11.6454	ATP6V0D2	0.331719
0.866733	8.38641	ATP6V0D2	-0.476898
0.766518	9.7716	ATP6V0D2	-0.476898
-2.05273	10.2035	ATP6V0D2	-0.476898
0.0861336	9.44925	ATP6V0D2	-0.476898
-2.55316	11.262	ATP6V0D2	-0.476898
-2.72713	4.90198	ATP6V0D2	1.14034
-3.10086	10.6612	ATP6V0D2	0.331719
-3.21889	9.38554	ATP6V0D2	2
0.5051	9.69055	ATP6V0D2	-0.476898
-0.0124244	9.62002	ATP6V0D2	-0.476898
-0.403708	2.52219	ATP6V0D2	2
-0.958732	3.58596	ATP6V0D2	-0.476898
-2.9289	9.69096	ATP6V0D2	-0.476898
-4.34913	9.82863	ATP6V0D2	1.14034
-3.19499	11.0308	ATP6V0D2	-0.476898
-1.84062	10.8056	ATP6V0D2	0.331719
-0.875671	11.0144	ATP6V0D2	0.331719
-2.88636	8.90543	ATP6V0D2	1.94895
-0.617147	5.28515	ATP6V0D2	-0.476898
0.518321	5.23968	ATP6V0D2	1.14034
1.03504	9.75105	ATP6V0D2	1.94895
-2.28811	11.1326	ATP6V0D2	-0.476898
0.505607	7.89728	ATP6V0D2	-0.476898
0.910521	2.74415	ATP6V0D2	-0.476898
-2.7156	11.3041	ATP6V0D2	-0.476898
1.06651	8.99893	ATP6V0D2	0.331719
-2.35423	9.63932	ATP6V0D2	2
-1.40378	10.1283	ATP6V0D2	-0.476898
-3.3465	11.4872	ATP6V0D2	-0.476898
-1.85722	11.3058	ATP6V0D2	-0.476898
-3.10901	10.6632	ATP6V0D2	0.331719
-0.555862	9.87972	ATP6V0D2	-0.476898
-3.88335	10.8345	ATP6V0D2	-0.476898
-3.23432	11.4239	ATP6V0D2	0.331719
-2.54222	9.9785	ATP6V0D2	1.14034
-2.86712	10.2487	ATP6V0D2	1.14034
0.0193594	10.1182	ATP6V0D2	-0.476898
-1.27512	11.2225	ATP6V0D2	-0.476898
-0.636772	10.8536	ATP6V0D2	0.331719
-2.90375	10.2124	ATP6V0D2	0.331719
1.19875	8.92551	ATP6V0D2	-0.476898
-2.1005	10.7627	ATP6V0D2	-0.476898
-0.156391	10.7425	ATP6V0D2	-0.476898
-2.61166	8.44743	ATP6V0D2	-0.476898
0.236786	10.0989	ATP6V0D2	-0.476898
-3.04836	10.1151	ATP6V0D2	-0.476898
-2.74985	11.332	ATP6V0D2	0.331719
-3.15716	11.542	ATP6V0D2	1.14034
-0.91831	9.69098	ATP6V0D2	-0.476898
-3.04352	10.5446	ATP6V0D2	0.331719
2.78612	7.33885	ATP6V0D2	0.331719
-3.13878	9.80565	ATP6V0D2	1.94895
-0.643125	5.24022	ATP6V0D2	-0.476898
-1.32902	9.77088	ATP6V0D2	0.331719
-1.40512	10.1649	ATP6V0D2	0.331719
-3.1766	11.1107	ATP6V0D2	1.14034
-2.25819	10.8745	ATP6V0D2	-0.476898
0.603275	9.67957	ATP6V0D2	-0.476898
-1.62988	10.7587	ATP6V0D2	-0.476898
-0.868953	8.8755	ATP6V0D2	-0.476898
-2.0526	11.5067	ATP6V0D2	-0.476898
-0.220256	9.7066	ATP6V0D2	0.331719
-1.78032	4.17945	ATP6V0D2	0.331719
-0.662625	10.8428	ATP6V0D2	0.331719
-0.513315	9.1606	ATP6V0D2	-0.476898
-0.565152	5.64873	ATP6V0D2	-0.476898
-0.758435	2.67762	ATP6V0D2	0.331719
-2.31405	4.75953	ATP6V0D2	1.94895
-2.49329	10.5145	ATP6V0D2	1.14034
-2.75398	11.8003	ATP6V0D2	2
0.323434	9.22643	ATP6V0D2	0.331719
-3.49235	11.2992	ATP6V0D2	0.331719
-3.79518	10.8671	ATP6V0D2	-0.476898
-2.33154	11.1562	ATP6V0D2	-0.476898
-4.2736	9.47428	ATP6V0D2	-0.476898
-2.09889	9.27057	ATP6V0D2	-0.476898
-1.63583	11.2098	ATP6V0D2	-0.476898
-0.930337	11.5441	ATP6V0D2	1.94895
-1.42177	5.28483	ATP6V0D2	1.14034
-0.237295	6.20413	ATP6V0D2	-0.476898
-4.17481	10.5475	ATP6V0D2	-0.476898
-3.14043	11.1097	ATP6V0D2	1.94895
0.327008	9.66105	ATP6V0D2	-0.476898
-3.5332	11.0458	ATP6V0D2	-0.476898
-2.50949	11.197	ATP6V0D2	0.331719
-1.12211	11.587	ATP6V0D2	1.14034
0.475657	10.0329	ATP6V0D2	-0.476898
-2.87814	9.52244	ATP6V0D2	0.331719
0.610672	9.24995	ATP6V0D2	0.331719
-1.4794	8.94801	ATP6V0D2	-0.476898
-3.6281	10.4866	ATP6V0D2	0.331719
-2.79774	11.1422	ATP6V0D2	-0.476898
-2.94385	11.3668	ATP6V0D2	1.94895
-0.259181	9.88413	ATP6V0D2	-0.476898
0.172065	10.3227	ATP6V0D2	0.331719
1.02351	8.39244	ATP6V0D2	-0.476898
-3.54365	10.507	ATP6V0D2	1.14034
-2.48479	11.3452	ATP6V0D2	-0.476898
-2.41976	10.7431	ATP6V0D2	-0.476898
-2.10219	11.4846	ATP6V0D2	-0.476898
0.917719	8.26234	ATP6V0D2	-0.476898
-1.96311	10.2916	ATP6V0D2	-0.476898
-2.00914	10.0447	ATP6V0D2	-0.476898
-2.35424	10.499	ATP6V0D2	1.14034
-1.55086	10.3623	ATP6V0D2	-0.476898
-0.278344	9.83163	ATP6V0D2	-0.476898
-0.612282	9.99127	ATP6V0D2	-0.476898
-4.08632	9.87646	ATP6V0D2	0.331719
-0.67465	10.0802	ATP6V0D2	0.331719
-0.639255	5.23578	ATP6V0D2	-0.476898
-2.6371	11.5008	ATP6V0D2	-0.476898
-3.707	11.0374	ATP6V0D2	2
-4.0287	10.1177	ATP6V0D2	-0.476898
0.26223	10.464	ATP6V0D2	-0.476898
1.05252	7.87034	ATP6V0D2	-0.476898
-0.966887	10.6767	ATP6V0D2	-0.476898
-3.53087	10.8385	ATP6V0D2	-0.476898
-2.99048	9.94875	ATP6V0D2	-0.476898
-3.06884	4.72967	ATP6V0D2	2
-2.86647	10.7065	ATP6V0D2	0.331719
-2.26989	9.70151	ATP6V0D2	0.331719
-2.84239	10.1521	ATP6V0D2	0.331719
-1.3515	10.3713	ATP6V0D2	0.331719
-3.3691	11.3484	ATP6V0D2	1.14034
0.86329	9.15105	ATP6V0D2	-0.476898
0.0361823	10.5541	ATP6V0D2	-0.476898
0.865658	8.69788	ATP6V0D2	-0.476898
-2.47976	10.4685	ATP6V0D2	-0.476898
-3.64291	11.3051	ATP6V0D2	0.331719
-2.94926	9.22612	ATP6V0D2	1.14034
-0.699693	8.7707	ATP6V0D2	-0.476898
-3.92282	10.8819	ATP6V0D2	-0.476898
2.15314	7.54518	ATP6V0D2	0.331719
-4.32873	10.2765	ATP6V0D2	-0.476898
-0.339397	10.4088	ATP6V0D2	-0.476898
-1.87377	3.83014	ATP6V0D2	-0.476898
0.104493	10.2623	ATP6V0D2	-0.476898
-3.53519	9.97504	ATP6V0D2	0.331719
0.380349	9.51367	ATP6V0D2	-0.476898
-2.27233	10.6243	ATP6V0D2	0.331719
0.147969	9.61769	ATP6V0D2	-0.476898
-1.08794	5.42138	ATP6V0D2	0.331719
0.629652	9.5232	ATP6V0D2	-0.476898
-2.55062	9.54491	ATP6V0D2	-0.476898
-0.229895	5.39285	ATP6V0D2	0.331719
-0.753276	6.24254	ATP6V0D2	-0.476898
-3.04573	9.6886	ATP6V0D2	0.331719
-3.33866	11.0347	ATP6V0D2	-0.476898
-0.560893	10.47	ATP6V0D2	-0.476898
-2.61484	10.4344	ATP6V0D2	1.14034
0.36408	10.2432	ATP6V0D2	-0.476898
-2.64452	11.8205	ATP6V0D2	0.331719
0.581507	9.91647	ATP6V0D2	-0.476898
-2.93894	10.0068	ATP6V0D2	-0.476898
0.0222619	10.097	ATP6V0D2	-0.476898
-2.38536	10.7306	ATP6V0D2	0.331719
-3.70492	11.0844	ATP6V0D2	2
-1.96648	10.6374	ATP6V0D2	-0.476898
-0.151145	9.87315	ATP6V0D2	-0.476898
-3.02541	4.43435	ATP6V0D2	1.14034
-2.48364	10.7345	ATP6V0D2	-0.476898
-2.90862	10.5629	ATP6V0D2	2
-2.50537	11.0679	ATP6V0D2	0.331719
0.265355	10.2372	ATP6V0D2	0.331719
-2.30786	8.87046	ATP6V0D2	-0.476898
-0.558147	4.75008	ATP6V0D2	-0.476898
-3.72748	10.7486	ATP6V0D2	-0.476898
-3.09837	10.1792	ATP6V0D2	-0.476898
-0.981838	11.5793	ATP6V0D2	-0.476898
-3.0649	11.1328	ATP6V0D2	-0.476898
0.905375	8.56579	ATP6V0D2	0.331719
-0.0505187	10.0509	ATP6V0D2	-0.476898
0.933532	8.26168	ATP6V0D2	-0.476898
0.385829	7.43328	ATP6V0D2	-0.476898
-0.286519	10.4076	ATP6V0D2	-0.476898
2.78889	7.44876	ATP6V0D2	-0.476898
-0.107234	9.75361	ATP6V0D2	-0.476898
0.538201	10.0914	ATP6V0D2	-0.476898
-1.31044	10.099	ATP6V0D2	-0.476898
-3.27904	11.4383	ATP6V0D2	-0.476898
-3.79607	10.8148	ATP6V0D2	1.14034
0.577649	10.7625	ATP6V0D2	-0.476898
-2.46006	9.57678	ATP6V0D2	-0.476898
-1.22284	4.90784	ATP6V0D2	1.14034
0.385307	9.76662	ATP6V0D2	-0.476898
-3.5526	10.3055	ATP6V0D2	0.331719
1.32557	8.46407	ATP6V0D2	-0.476898
-2.70913	9.05356	ATP6V0D2	-0.476898
-3.05671	11.4314	ATP6V0D2	0.331719
-2.2963	9.67836	ATP6V0D2	-0.476898
-1.53103	9.22679	ATP6V0D2	-0.476898
0.17189	9.95364	ATP6V0D2	-0.476898
0.748518	10.101	ATP6V0D2	-0.476898
-3.0508	10.9243	ATP6V0D2	-0.476898
-1.52796	10.7825	ATP6V0D2	-0.476898
-0.338794	10.1591	ATP6V0D2	-0.476898
-0.75393	5.82478	ATP6V0D2	-0.476898
0.442968	9.89388	ATP6V0D2	-0.476898
-2.68877	11.3502	ATP6V0D2	-0.476898
-2.07076	4.18986	ATP6V0D2	2
-0.78685	2.44356	ATP6V0D2	1.94895
-1.69407	11.3098	ATP6V0D2	-0.476898
-0.0809884	9.495	ATP6V0D2	-0.476898
-1.90405	9.42303	ATP6V0D2	-0.476898
-2.53681	9.35449	ATP6V0D2	-0.476898
-3.15205	10.4475	ATP6V0D2	-0.476898
-0.622006	4.09806	ATP6V0D2	-0.476898
-1.33449	11.1038	ATP6V0D2	-0.476898
-0.911845	5.04738	ATP6V0D2	-0.476898
0.695222	9.59384	ATP6V0D2	0.331719
-1.43995	8.43057	ATP6V0D2	-0.476898
2.70645	7.43471	ATP6V0D2	0.331719
-2.22438	7.74479	ATP6V0D2	-0.476898
-0.500579	5.57557	ATP6V0D2	0.331719
0.440516	10.0594	ATP6V0D2	-0.476898
-0.652851	10.6768	ATP6V0D2	-0.476898
-1.95981	10.8043	ATP6V0D2	-0.476898
-3.74132	10.9363	ATP6V0D2	-0.476898
-4.30031	8.41012	ATP6V0D2	0.331719
-0.559368	10.3888	ATP6V0D2	-0.476898
-0.414181	10.5	ATP6V0D2	-0.476898
1.00179	8.0341	ATP6V0D2	-0.476898
-1.76606	10.2639	ATP6V0D2	1.94895
-2.89808	11.055	ATP6V0D2	-0.476898
0.747498	10.2507	ATP6V0D2	0.331719
-2.38338	9.22527	ATP6V0D2	-0.476898
-3.58034	10.1611	ATP6V0D2	1.94895
-0.183872	5.84307	ATP6V0D2	0.331719
-1.9758	7.06707	ATP6V0D2	-0.476898
-2.29892	11.4965	ATP6V0D2	-0.476898
2.63164	7.73143	ATP6V0D2	-0.476898
-3.05324	10.4654	ATP6V0D2	1.14034
-3.00043	10.4694	ATP6V0D2	-0.476898
0.0146502	10.5785	ATP6V0D2	-0.476898
-2.57878	11.6054	ATP6V0D2	0.331719
0.0162193	9.98987	ATP6V0D2	-0.476898
-1.00328	10.8387	ATP6V0D2	0.331719
0.0827827	9.25375	ATP6V0D2	-0.476898
-3.3329	11.485	ATP6V0D2	-0.476898
-2.95672	10.5823	ATP6V0D2	-0.476898
-0.385136	10.1316	ATP6V0D2	0.331719
0.102662	9.531	ATP6V0D2	-0.476898
2.76836	7.51796	ATP6V0D2	1.94895
-2.19047	10.2306	ATP6V0D2	1.14034
0.552201	9.25859	ATP6V0D2	-0.476898
-2.85982	11.6059	ATP6V0D2	-0.476898
-3.16055	11.3336	ATP6V0D2	1.14034
-1.20596	11.587	ATP6V0D2	-0.476898
0.53213	7.91436	ATP6V0D2	-0.476898
-1.03586	10.3504	ATP6V0D2	-0.476898
-2.58872	11.7935	ATP6V0D2	-0.476898
-0.1601	10.1428	ATP6V0D2	-0.476898
-2.78685	11.3033	ATP6V0D2	-0.476898
-3.16492	10.6673	ATP6V0D2	0.331719
-2.14408	10.6459	ATP6V0D2	-0.476898
0.325849	9.27942	ATP6V0D2	-0.476898
0.394407	8.9727	ATP6V0D2	-0.476898
0.261949	9.13552	ATP6V0D2	-0.476898
-3.49329	11.0574	ATP6V0D2	1.94895
-2.48318	9.12126	ATP6V0D2	1.14034
-1.58355	7.67966	ATP6V0D2	1.14034
1.02929	9.65781	ATP6V0D2	0.331719
-1.79874	9.69202	ATP6V0D2	0.331719
0.7356	9.27871	ATP6V0D2	0.331719
-2.20107	10.0439	ATP6V0D2	0.331719
-0.0757892	9.84475	ATP6V0D2	-0.476898
-2.4075	11.074	ATP6V0D2	-0.476898
-3.41652	10.8894	ATP6V0D2	1.14034
2.51855	7.27948	ATP6V0D2	-0.476898
-0.651601	5.61591	ATP6V0D2	1.14034
-2.81192	10.024	ATP6V0D2	2
-0.232709	10.4945	ATP6V0D2	1.14034
-2.53633	11.5141	ATP6V0D2	-0.476898
-1.16719	10.9915	ATP6V0D2	0.331719
0.0131027	8.73455	ATP6V0D2	-0.476898
-2.78579	10.5086	ATP6V0D2	0.331719
-2.9975	8.48016	ATP6V0D2	-0.476898
-1.90878	4.44471	ATP6V0D2	-0.476898
0.110792	10.1275	ATP6V0D2	-0.476898
-2.34366	11.4087	ATP6V0D2	-0.476898
-0.619973	10.42	ATP6V0D2	0.331719
-0.68402	11.0814	ATP6V0D2	-0.476898
-0.708878	10.7486	ATP6V0D2	-0.476898
0.483329	9.69942	ATP6V0D2	-0.476898
-0.157858	10.2428	ATP6V0D2	-0.476898
1.47915	5.62165	ATP6V0D2	-0.476898
-1.19688	4.34046	ATP6V0D2	-0.476898
-0.327752	10.3592	ATP6V0D2	0.331719
-1.7659	5.09259	ATP6V0D2	-0.476898
-2.38923	9.67978	ATP6V0D2	0.331719
-2.09783	10.683	ATP6V0D2	0.331719
-0.873209	3.14745	ATP6V0D2	1.14034
-2.58633	10.2471	ATP6V0D2	0.331719
-2.48844	11.2691	ATP6V0D2	0.331719
-3.61789	10.7667	ATP6V0D2	-0.476898
-0.231129	9.63678	ATP6V0D2	0.331719
-2.72441	11.3237	ATP6V0D2	-0.476898
1.2096	5.38909	ATP6V0D2	-0.476898
-3.26922	10.7129	ATP6V0D2	-0.476898
-2.41794	11.125	ATP6V0D2	-0.476898
-0.555552	10.3873	ATP6V0D2	-0.476898
0.0430566	9.88493	ATP6V0D2	0.331719
-3.66306	10.8998	ATP6V0D2	0.331719
0.268745	9.49383	ATP6V0D2	-0.476898
2.3782	7.72957	ATP6V0D2	-0.476898
-2.10089	10.481	ATP6V0D2	-0.476898
-2.12731	10.9099	ATP6V0D2	-0.476898
-1.17219	7.40533	ATP6V0D2	-0.476898
-0.228152	9.10067	ATP6V0D2	-0.476898
0.0480043	8.90098	ATP6V0D2	-0.476898
0.906145	9.12418	ATP6V0D2	-0.476898
-2.5331	9.45564	ATP6V0D2	-0.476898
-3.54897	10.804	ATP6V0D2	0.331719
1.20042	9.55251	ATP6V0D2	-0.476898
-0.876959	4.41479	ATP6V0D2	0.331719
-2.67957	10.9661	ATP6V0D2	-0.476898
-3.2448	10.691	ATP6V0D2	-0.476898
0.338563	9.10891	ATP6V0D2	1.94895
-0.360607	8.37646	ATP6V0D2	-0.476898
-3.68114	11.271	ATP6V0D2	-0.476898
0.0729556	9.75312	ATP6V0D2	-0.476898
-1.41128	9.8941	ATP6V0D2	-0.476898
-0.672035	4.75422	ATP6V0D2	0.331719
2.60028	7.51662	ATP6V0D2	-0.476898
-3.41828	11.4169	ATP6V0D2	0.331719
-1.55059	11.1361	ATP6V0D2	0.331719
-4.10536	9.71672	ATP6V0D2	-0.476898
-3.83195	10.7268	ATP6V0D2	0.331719
-0.461947	7.91881	ATP6V0D2	-0.476898
-1.30862	10.7063	ATP6V0D2	1.14034
0.648313	8.73606	ATP6V0D2	-0.476898
-3.61132	9.99551	ATP6V0D2	0.331719
-2.41181	9.85765	ATP6V0D2	0.331719
0.467376	8.35655	ATP6V0D2	0.331719
-0.65979	9.78436	ATP6V0D2	-0.476898
-0.84926	11.0951	ATP6V0D2	-0.476898
0.651279	7.67291	ATP6V0D2	-0.476898
0.235981	9.94324	ATP6V0D2	-0.476898
-2.25499	9.67861	ATP6V0D2	-0.476898
0.0748538	9.76092	ATP6V0D2	1.14034
-2.91175	11.1066	ATP6V0D2	-0.476898
-3.7456	10.2547	ATP6V0D2	0.331719
-2.05107	4.727	ATP6V0D2	-0.476898
-2.61667	10.6237	ATP6V0D2	-0.476898
-1.81211	11.043	ATP6V0D2	-0.476898
-0.13952	10.9657	ATP6V0D2	-0.476898
-0.167754	10.2171	ATP6V0D2	-0.476898
0.258063	9.31462	ATP6V0D2	-0.476898
-3.7494	10.9405	ATP6V0D2	-0.476898
-2.36808	10.8418	ATP6V0D2	0.331719
0.890584	8.06069	ATP6V0D2	-0.476898
0.741688	8.38606	ATP6V0D2	-0.476898
-0.898184	8.98051	ATP6V0D2	1.94895
0.466701	9.93946	ATP6V0D2	-0.476898
0.511995	9.90207	ATP6V0D2	-0.476898
-1.0607	11.064	ATP6V0D2	-0.476898
0.530091	10.4918	ATP6V0D2	-0.476898
0.0981371	10.6957	ATP6V0D2	1.14034
0.94571	8.25902	ATP6V0D2	-0.476898
0.976419	8.08239	ATP6V0D2	-0.476898
-3.84747	10.6291	ATP6V0D2	-0.476898
0.876679	8.87259	ATP6V0D2	0.331719
0.816573	8.76267	ATP6V0D2	-0.476898
-1.81007	11.0525	ATP6V0D2	-0.476898
0.901692	8.36243	ATP6V0D2	1.14034
2.67001	7.26089	ATP6V0D2	1.14034
-3.39765	8.10956	ATP6V0D2	-0.476898
-0.256641	9.63492	ATP6V0D2	-0.476898
-1.71545	4.88418	ATP6V0D2	-0.476898
0.412218	8.64244	ATP6V0D2	-0.476898
-0.127834	9.79581	ATP6V0D2	-0.476898
-3.40361	11.583	ATP6V0D2	-0.476898
-2.76458	10.9403	ATP6V0D2	0.331719
-2.66635	10.5484	ATP6V0D2	0.331719
0.802045	10.1917	ATP6V0D2	0.331719
-2.02196	8.80132	ATP6V0D2	-0.476898
-2.2608	5.03799	ATP6V0D2	-0.476898
-2.69963	7.77484	ATP6V0D2	-0.476898
-2.43734	9.05313	ATP6V0D2	0.331719
0.931314	9.99877	ATP6V0D2	1.14034
-3.42108	10.1021	ATP6V0D2	1.94895
-0.442595	5.48566	ATP6V0D2	0.331719
-1.3326	10.4551	ATP6V0D2	1.14034
0.382107	10.677	ATP6V0D2	-0.476898
-3.38808	11.272	ATP6V0D2	0.331719
0.0901632	9.90642	ATP6V0D2	-0.476898
-2.34482	9.70104	ATP6V0D2	0.331719
-3.62444	10.9607	ATP6V0D2	-0.476898
-2.34105	9.41729	ATP6V0D2	-0.476898
-1.85525	10.8596	ATP6V0D2	-0.476898
0.415616	9.95554	ATP6V0D2	-0.476898
0.824108	8.14453	ATP6V0D2	0.331719
0.936592	3.63728	ATP6V0D2	-0.476898
-4.34529	9.72282	ATP6V0D2	1.14034
-3.13623	9.94514	ATP6V0D2	-0.476898
-3.83927	10.0787	ATP6V0D2	1.14034
-3.73506	10.3552	ATP6V0D2	0.331719
0.653505	7.49128	ATP6V0D2	-0.476898
-3.2433	9.52875	ATP6V0D2	-0.476898
1.18308	8.3149	ATP6V0D2	-0.476898
-2.80563	11.3302	ATP6V0D2	-0.476898
-0.0428317	9.84377	ATP6V0D2	-0.476898
-0.559232	9.97536	ATP6V0D2	-0.476898
-0.214842	4.41675	ATP6V0D2	1.14034
0.10379	8.44427	ATP6V0D2	-0.476898
-4.07068	10.3631	ATP6V0D2	-0.476898
0.730167	8.3394	ATP6V0D2	0.331719
-2.34465	11.5838	ATP6V0D2	-0.476898
-0.0606176	9.70122	ATP6V0D2	-0.476898
-0.35721	5.59603	ATP6V0D2	-0.476898
-1.7586	5.62944	ATP6V0D2	-0.476898
-2.59498	9.43992	ATP6V0D2	-0.476898
-2.74755	10.8414	ATP6V0D2	-0.476898
-4.08877	10.3297	ATP6V0D2	-0.476898
-3.14261	11.3731	ATP6V0D2	-0.476898
-2.59692	11.4552	ATP6V0D2	-0.476898
-1.81821	9.39892	ATP6V0D2	-0.476898
0.790616	9.39236	ATP6V0D2	-0.476898
-0.152055	3.8325	ATP6V0D2	0.331719
-2.66583	10.9409	ATP6V0D2	-0.476898
-1.58842	10.8771	ATP6V0D2	-0.476898
-1.7523	10.9412	ATP6V0D2	1.94895
-3.49264	10.6141	ATP6V0D2	1.14034
-2.06769	11.1924	ATP6V0D2	-0.476898
-2.89658	11.7573	ATP6V0D2	-0.476898
0.544102	8.30305	ATP6V0D2	-0.476898
-3.15391	9.67236	ATP6V0D2	-0.476898
-4.5731	7.20307	ATP6V0D2	-0.476898
-1.40661	4.9437	ATP6V0D2	-0.476898
-3.71505	10.9397	ATP6V0D2	2
-3.3692	11.536	ATP6V0D2	0.331719
0.58134	10.5091	ATP6V0D2	-0.476898
-2.46265	9.74202	ATP6V0D2	0.331719
0.246455	9.74749	ATP6V0D2	-0.476898
-0.0128141	10.235	ATP6V0D2	-0.476898
-1.88888	11.4211	ATP6V0D2	-0.476898
-1.8004	11.2205	ATP6V0D2	-0.476898
-3.82962	10.992	ATP6V0D2	0.331719
-2.98024	10.9038	ATP6V0D2	-0.476898
-2.81652	10.3241	ATP6V0D2	2
0.140397	9.38737	ATP6V0D2	0.331719
-1.44657	11.1905	ATP6V0D2	-0.476898
-0.787292	10.3227	ATP6V0D2	1.94895
-2.86362	9.81167	ATP6V0D2	-0.476898
-2.96753	11.4711	ATP6V0D2	-0.476898
-1.09479	9.81285	ATP6V0D2	-0.476898
-3.14371	10.0212	ATP6V0D2	2
-2.24824	4.29256	ATP6V0D2	-0.476898
-2.83272	11.6624	ATP6V0D2	-0.476898
-1.53914	3.87518	ATP6V0D2	2
1.10635	7.92057	ATP6V0D2	-0.476898
0.378177	8.96355	ATP6V0D2	0.331719
-1.12683	9.65876	ATP6V0D2	-0.476898
-3.29038	10.931	ATP6V0D2	-0.476898
-2.0584	11.5885	ATP6V0D2	-0.476898
-3.60879	10.4063	ATP6V0D2	-0.476898
-3.14044	10.8164	ATP6V0D2	0.331719
-3.67244	10.4227	ATP6V0D2	-0.476898
-3.77885	11.1344	ATP6V0D2	-0.476898
-0.154575	5.72422	ATP6V0D2	-0.476898
-1.28106	11.1567	ATP6V0D2	-0.476898
-3.38267	11.237	ATP6V0D2	-0.476898
-3.15117	10.9461	ATP6V0D2	0.331719
-0.505658	9.98183	ATP6V0D2	1.14034
-4.30577	9.9247	ATP6V0D2	2
0.363529	9.38295	ATP6V0D2	-0.476898
-2.77153	10.9834	ATP6V0D2	0.331719
0.543344	10.3771	ATP6V0D2	-0.476898
-5.38652	6.58114	ATP6V0D2	-0.476898
-0.00736108	10.3232	ATP6V0D2	-0.476898
-3.2181	9.40697	ATP6V0D2	-0.476898
0.069706	9.51789	ATP6V0D2	1.14034
-3.4704	10.3385	ATP6V0D2	-0.476898
-0.190299	9.892	ATP6V0D2	0.331719
-2.83055	11.1327	ATP6V0D2	0.331719
0.132451	10.3136	ATP6V0D2	-0.476898
0.226962	10.1888	ATP6V0D2	-0.476898
-2.80022	11.5283	ATP6V0D2	-0.476898
-3.39877	11.0348	ATP6V0D2	2
-0.270056	9.31747	ATP6V0D2	-0.476898
0.807782	10.2391	ATP6V0D2	-0.476898
-3.43006	11.1498	ATP6V0D2	0.331719
-2.4657	10.7277	ATP6V0D2	-0.476898
-3.90518	10.7664	ATP6V0D2	0.331719
-3.24225	11.2003	ATP6V0D2	2
-0.484268	10.0746	ATP6V0D2	-0.476898
-2.45463	9.63534	ATP6V0D2	-0.476898
1.02059	8.53204	ATP6V0D2	-0.476898
-2.73554	10.9009	ATP6V0D2	-0.476898
-1.63988	8.98596	ATP6V0D2	0.331719
0.458958	9.98311	ATP6V0D2	1.14034
-2.63309	9.79965	ATP6V0D2	2
0.7142	8.08038	ATP6V0D2	-0.476898
-2.74149	11.0458	ATP6V0D2	-0.476898
-3.75814	10.4527	ATP6V0D2	-0.476898
0.0187597	9.76278	ATP6V0D2	-0.476898
-2.9379	11.1884	ATP6V0D2	1.94895
0.514744	5.10045	ATP6V0D2	0.331719
0.257336	9.84209	ATP6V0D2	-0.476898
0.923337	8.7187	ATP6V0D2	-0.476898
-2.41915	9.6026	ATP6V0D2	-0.476898
-2.02461	10.5546	ATP6V0D2	1.94895
-2.95097	10.8898	ATP6V0D2	0.331719
0.621812	9.85577	ATP6V0D2	-0.476898
-3.26628	10.7445	ATP6V0D2	-0.476898
0.872861	9.8605	ATP6V0D2	-0.476898
0.705047	7.95197	ATP6V0D2	-0.476898
-2.53812	11.8632	ATP6V0D2	0.331719
-0.517397	5.43417	ATP6V0D2	-0.476898
0.234771	10.3974	ATP6V0D2	-0.476898
0.982028	9.03357	ATP6V0D2	-0.476898
2.33916	4.38612	ATP6V0D2	-0.476898
0.990463	8.64107	ATP6V0D2	-0.476898
1.11151	8.34755	ATP6V0D2	-0.476898
0.398988	10.5063	ATP6V0D2	-0.476898
0.222211	9.17145	ATP6V0D2	-0.476898
-0.648355	5.36545	ATP6V0D2	2
-3.19272	11.3073	ATP6V0D2	1.94895
-3.14744	11.3443	ATP6V0D2	-0.476898
-3.60131	11.2709	ATP6V0D2	-0.476898
-3.82902	9.98965	ATP6V0D2	-0.476898
0.150521	10.1066	ATP6V0D2	-0.476898
-0.902937	10.1335	ATP6V0D2	-0.476898
-1.26362	10.6002	ATP6V0D2	0.331719
-1.0011	10.637	ATP6V0D2	0.331719
0.886071	9.73048	ATP6V0D2	-0.476898
-1.39524	10.4796	ATP6V0D2	-0.476898
-0.0148168	6.03801	ATP6V0D2	-0.476898
-2.65474	11.0418	ATP6V0D2	0.331719
-2.43682	10.9287	ATP6V0D2	-0.476898
0.350401	9.28132	ATP6V0D2	-0.476898
0.3449	10.4155	ATP6V0D2	0.331719
-0.794267	10.1936	ATP6V0D2	-0.476898
0.204244	9.98224	ATP6V0D2	-0.476898
-0.777384	9.70372	ATP6V0D2	-0.476898
-2.18111	9.79199	ATP6V0D2	-0.476898
-2.93081	11.4813	ATP6V0D2	-0.476898
0.368311	9.55455	ATP6V0D2	-0.476898
-0.555292	10.1289	ATP6V0D2	-0.476898
2.39475	7.44815	ATP6V0D2	0.331719
-0.335404	10.4741	ATP6V0D2	1.14034
-1.67174	10.305	ATP6V0D2	-0.476898
0.730508	9.47788	ATP6V0D2	0.331719
-3.03595	10.4224	ATP6V0D2	1.14034
-0.295926	10.4076	ATP6V0D2	-0.476898
-0.785346	5.046	ATP6V0D2	-0.476898
-0.65864	5.63564	ATP6V0D2	1.14034
-0.85001	8.75848	ATP6V0D2	-0.476898
1.02982	8.15689	ATP6V0D2	-0.476898
-0.755981	9.61598	ATP6V0D2	1.94895
-4.19018	9.99352	ATP6V0D2	-0.476898
-3.14961	11.3009	ATP6V0D2	-0.476898
-3.218	11.1477	ATP6V0D2	-0.476898
-3.33977	10.1067	ATP6V0D2	-0.476898
-3.94343	10.1637	ATP6V0D2	1.14034
-1.54868	4.78178	ATP6V0D2	-0.476898
0.0365092	10.222	ATP6V0D2	0.331719
-3.65909	10.2081	ATP6V0D2	-0.476898
-2.52957	9.26081	ATP6V0D2	-0.476898
-1.74981	9.34211	ATP6V0D2	-0.476898
0.950603	8.34672	ATP6V0D2	-0.476898
0.725847	7.1892	ATP6V0D2	-0.476898
-4.35334	9.61141	ATP6V0D2	-0.476898
0.940542	8.01324	ATP6V0D2	-0.476898
-1.34879	8.966	ATP6V0D2	-0.476898
-3.87081	10.9195	ATP6V0D2	-0.476898
-1.37638	9.41828	ATP6V0D2	-0.476898
-3.83003	10.5455	ATP6V0D2	1.14034
-1.30533	4.41697	ATP6V0D2	0.331719
1.13902	8.91512	ATP6V0D2	0.331719
0.971319	8.98652	ATP6V0D2	0.331719
-0.129858	5.73543	ATP6V0D2	1.14034
1.13999	8.66544	ATP6V0D2	0.331719
-1.30026	11.5498	ATP6V0D2	-0.476898
-2.81081	9.65115	ATP6V0D2	0.331719
-2.64178	10.4002	ATP6V0D2	-0.476898
-0.153582	8.66374	ATP6V0D2	-0.476898
-1.11906	11.5561	ATP6V0D2	-0.476898
0.351093	9.51882	ATP6V0D2	-0.476898
1.00538	9.29925	ATP6V0D2	-0.476898
-1.97059	5.07161	ATP6V0D2	-0.476898
-3.33401	11.2177	ATP6V0D2	-0.476898
-3.23755	10.4055	ATP6V0D2	-0.476898
2.75444	7.46086	ATP6V0D2	-0.476898
-3.6049	10.2411	ATP6V0D2	1.14034
-3.14143	11.0953	ATP6V0D2	-0.476898
-2.25771	9.52563	ATP6V0D2	0.331719
-3.25946	11.3916	ATP6V0D2	-0.476898
-2.41794	9.64075	ATP6V0D2	0.331719
-1.67764	4.76582	ATP6V0D2	1.94895
-2.2071	10.2516	ATP6V0D2	0.331719
-2.9075	11.1365	ATP6V0D2	1.14034
-2.47707	9.57755	ATP6V0D2	-0.476898
1.05337	9.11975	ATP6V0D2	-0.476898
-3.50112	10.4436	ATP6V0D2	1.14034
1.17448	8.73202	ATP6V0D2	-0.476898
-2.10307	9.70338	ATP6V0D2	0.331719
-2.77923	9.83131	ATP6V0D2	-0.476898
-1.92254	10.2176	ATP6V0D2	-0.476898
-1.43428	10.7815	ATP6V0D2	-0.476898
-1.31901	10.4051	ATP6V0D2	-0.476898
-3.63867	11.1354	ATP6V0D2	-0.476898
-2.39731	11.6189	ATP6V0D2	-0.476898
0.983487	7.90749	ATP6V0D2	-0.476898
-2.25502	9.8636	ATP6V0D2	1.14034
0.359194	9.86967	ATP6V0D2	-0.476898
-2.7526	9.90038	ATP6V0D2	-0.476898
-2.10146	5.31471	ATP6V0D2	2
-2.79295	11.2783	ATP6V0D2	0.331719
0.888281	8.84371	ATP6V0D2	0.331719
0.9604	8.563	ATP6V0D2	-0.476898
2.59233	7.59475	ATP6V0D2	-0.476898
0.0206246	9.96819	ATP6V0D2	-0.476898
-1.07737	9.41937	ATP6V0D2	-0.476898
-2.87958	10.9733	ATP6V0D2	-0.476898
-1.88934	4.85509	ATP6V0D2	0.331719
1.00593	8.27448	ATP6V0D2	-0.476898
0.943609	9.59015	ATP6V0D2	0.331719
-1.22806	10.3665	ATP6V0D2	-0.476898
1.14842	8.01041	ATP6V0D2	-0.476898
-2.92795	9.91101	ATP6V0D2	-0.476898
0.929509	9.36315	ATP6V0D2	1.14034
-0.217211	10.5189	ATP6V0D2	-0.476898
-2.74501	8.67418	ATP6V0D2	-0.476898
-0.956731	10.0713	ATP6V0D2	0.331719
-2.4996	10.1945	ATP6V0D2	-0.476898
-2.83665	10.4675	ATP6V0D2	-0.476898
0.406835	9.63509	ATP6V0D2	-0.476898
-0.0276248	10.3073	ATP6V0D2	-0.476898
-1.56293	10.8103	ATP6V0D2	-0.476898
-2.70844	11.3944	ATP6V0D2	-0.476898
-3.21542	9.63862	ATP6V0D2	1.14034
-0.0061312	10.0654	ATP6V0D2	-0.476898
0.347243	9.90277	ATP6V0D2	-0.476898
-2.63443	10.8242	ATP6V0D2	-0.476898
-0.354697	10.9758	ATP6V0D2	0.331719
-0.625509	5.62187	ATP6V0D2	0.331719
-1.84096	8.83263	ATP6V0D2	1.94895
-1.9783	9.8238	ATP6V0D2	1.14034
-2.57869	11.7061	ATP6V0D2	-0.476898
-0.55568	10.4552	ATP6V0D2	0.331719
-2.75528	10.6291	ATP6V0D2	1.14034
-1.55241	10.3729	ATP6V0D2	1.14034
2.42787	7.54492	ATP6V0D2	-0.476898
-1.18807	5.238	ATP6V0D2	2
0.960133	8.03752	ATP6V0D2	-0.476898
-2.58923	10.6175	ATP6V0D2	-0.476898
1.01909	7.84411	ATP6V0D2	-0.476898
-2.74809	10.4866	ATP6V0D2	1.94895
-2.57031	10.1225	ATP6V0D2	-0.476898
0.873158	8.55888	ATP6V0D2	-0.476898
-3.05427	10.3301	ATP6V0D2	1.94895
-4.10531	9.71838	ATP6V0D2	-0.476898
-3.21076	11.2873	ATP6V0D2	-0.476898
1.11876	8.30107	ATP6V0D2	-0.476898
-0.00250278	10.5533	ATP6V0D2	0.331719
0.818003	9.97409	ATP6V0D2	0.331719
0.988111	10.0964	ATP6V0D2	0.331719
-2.00151	10.9943	ATP6V0D2	-0.476898
-4.23042	9.80017	ATP6V0D2	-0.476898
-0.165223	9.70319	ATP6V0D2	-0.476898
-3.01177	9.06284	ATP6V0D2	2
-2.51277	11.5442	ATP6V0D2	-0.476898
-0.310148	9.40475	ATP6V0D2	-0.476898
0.40231	8.36228	ATP6V0D2	-0.476898
-1.40695	10.3884	ATP6V0D2	-0.476898
-1.65162	9.92234	ATP6V0D2	1.14034
-2.20639	9.55407	ATP6V0D2	-0.476898
-2.52909	11.1008	ATP6V0D2	-0.476898
0.993716	8.06987	ATP6V0D2	-0.476898
1.05574	8.15079	ATP6V0D2	0.331719
-2.73323	10.271	ATP6V0D2	-0.476898
0.609764	8.66006	ATP6V0D2	-0.476898
-3.57768	10.5845	ATP6V0D2	0.331719
-0.187746	10.944	ATP6V0D2	-0.476898
-3.17161	11.0451	ATP6V0D2	1.14034
-2.74342	10.4139	ATP6V0D2	1.14034
-0.454182	10.8208	ATP6V0D2	-0.476898
-2.83587	10.5682	ATP6V0D2	1.14034
-2.97383	11.2161	ATP6V0D2	-0.476898
-0.054361	10.4647	ATP6V0D2	-0.476898
-2.56718	11.176	ATP6V0D2	1.14034
0.919259	5.17739	ATP6V0D2	1.14034
-1.98465	11.0995	ATP6V0D2	-0.476898
0.653919	8.39798	ATP6V0D2	-0.476898
-0.422234	8.74516	ATP6V0D2	-0.476898
2.7305	7.49134	ATP6V0D2	0.331719
-1.99083	4.5922	ATP6V0D2	2
-3.91487	10.8996	ATP6V0D2	-0.476898
-1.1202	11.6012	ATP6V0D2	1.94895
2.29455	7.5372	ATP6V0D2	-0.476898
-3.45787	9.65977	ATP6V0D2	0.331719
-2.16394	11.3077	ATP6V0D2	0.331719
0.121702	9.65285	ATP6V0D2	0.331719
-1.15687	10.6201	ATP6V0D2	-0.476898
-2.90453	9.85093	ATP6V0D2	1.14034
0.856164	9.03738	ATP6V0D2	0.331719
-2.16271	10.8957	ATP6V0D2	-0.476898
0.159222	7.26201	ATP6V0D2	0.331719
0.796437	7.98082	ATP6V0D2	-0.476898
1.05302	8.39384	ATP6V0D2	-0.476898
-3.8195	10.4783	ATP6V0D2	0.331719
-2.4076	11.4341	ATP6V0D2	1.14034
0.0108526	8.61684	ATP6V0D2	0.331719
1.11474	8.30047	ATP6V0D2	-0.476898
-2.35557	8.11183	ATP6V0D2	0.331719
-2.8735	8.74506	ATP6V0D2	0.331719
-2.72036	10.3591	ATP6V0D2	1.14034
-1.09022	10.637	ATP6V0D2	0.331719
-2.37236	10.4199	ATP6V0D2	-0.476898
0.0399171	9.04747	ATP6V0D2	-0.476898
0.49597	9.83494	ATP6V0D2	-0.476898
-0.119689	9.87966	ATP6V0D2	1.94895
1.11569	8.36075	ATP6V0D2	-0.476898
-3.55383	11.0892	ATP6V0D2	-0.476898
-1.41788	9.74491	ATP6V0D2	-0.476898
-3.54593	10.9919	ATP6V0D2	1.94895
0.83213	10.0474	ATP6V0D2	-0.476898
-2.38993	10.1601	ATP6V0D2	1.14034
-2.42916	10.1048	ATP6V0D2	0.331719
-0.218195	9.84854	ATP6V0D2	-0.476898
-2.65341	9.76839	ATP6V0D2	-0.476898
-3.11756	9.80188	ATP6V0D2	1.94895
-3.71172	10.5068	ATP6V0D2	-0.476898
0.710824	9.63287	ATP6V0D2	-0.476898
-4.70168	8.25731	ATP6V0D2	1.94895
-4.04705	9.38089	ATP6V0D2	1.94895
-3.18899	9.08136	ATP6V0D2	-0.476898
-3.65361	10.5153	ATP6V0D2	1.14034
0.214526	9.80758	ATP6V0D2	-0.476898
0.679693	7.84811	ATP6V0D2	-0.476898
-0.879727	5.06679	ATP6V0D2	0.331719
-2.61964	11.8066	ATP6V0D2	-0.476898
-0.184463	8.66098	ATP6V0D2	-0.476898
-0.0650161	9.80359	ATP6V0D2	-0.476898
2.35387	7.66775	ATP6V0D2	-0.476898
1.06264	9.29824	ATP6V0D2	2
0.268343	9.07471	ATP6V0D2	0.331719
-2.47548	9.81815	ATP6V0D2	-0.476898
-0.962563	10.6808	ATP6V0D2	0.331719
-0.620269	10.1991	ATP6V0D2	-0.476898
-2.97995	11.4684	ATP6V0D2	-0.476898
-2.47959	10.3226	ATP6V0D2	-0.476898
-3.50451	11.2951	ATP6V0D2	-0.476898
-2.45939	8.65422	ATP6V0D2	-0.476898
-3.25295	11.462	ATP6V0D2	-0.476898
-2.56935	11.4915	ATP6V0D2	-0.476898
-1.26391	4.87991	ATP6V0D2	-0.476898
-0.425803	9.8058	ATP6V0D2	-0.476898
-3.00013	11.4159	ATP6V0D2	-0.476898
-2.71801	9.64301	ATP6V0D2	0.331719
1.01922	7.70776	ATP6V0D2	-0.476898
-0.582933	3.36656	ATP6V0D2	-0.476898
-3.2506	11.2659	ATP6V0D2	0.331719
-2.21149	11.6537	ATP6V0D2	-0.476898
0.71724	8.3592	ATP6V0D2	-0.476898
-1.85719	10.5511	ATP6V0D2	-0.476898
-3.44291	11.2114	ATP6V0D2	-0.476898
-2.428	4.27193	ATP6V0D2	-0.476898
-2.65055	11.0678	ATP6V0D2	-0.476898
0.425165	9.88968	ATP6V0D2	0.331719
-1.74174	10.7708	ATP6V0D2	-0.476898
-2.70371	9.98329	ATP6V0D2	0.331719
-2.85493	6.04487	ATP6V0D2	-0.476898
0.801355	9.95769	ATP6V0D2	1.94895
-3.19765	10.7832	ATP6V0D2	0.331719
-3.18738	10.2988	ATP6V0D2	0.331719
-0.544762	5.90384	ATP6V0D2	0.331719
-0.128445	10.4081	ATP6V0D2	0.331719
-3.06816	10.9658	ATP6V0D2	-0.476898
0.961623	8.48353	ATP6V0D2	-0.476898
-1.97428	10.7322	ATP6V0D2	-0.476898
0.88859	9.78356	ATP6V0D2	-0.476898
0.583922	8.86356	ATP6V0D2	-0.476898
-2.97614	10.8053	ATP6V0D2	1.14034
-2.29182	7.39827	ATP6V0D2	0.331719
-0.774717	5.05474	ATP6V0D2	-0.476898
-2.94663	11.2831	ATP6V0D2	0.331719
-2.86527	8.43619	ATP6V0D2	-0.476898
0.373199	9.69815	ATP6V0D2	-0.476898
-0.487612	5.4989	ATP6V0D2	0.331719
0.676047	9.11844	ATP6V0D2	2
-2.94725	11.045	ATP6V0D2	-0.476898
-4.09418	10.4205	ATP6V0D2	-0.476898
-2.28388	11.4132	ATP6V0D2	1.14034
1.00053	8.22404	ATP6V0D2	-0.476898
-3.35847	9.58944	ATP6V0D2	-0.476898
0.684795	9.26342	ATP6V0D2	1.14034
-0.208195	10.0731	ATP6V0D2	-0.476898
0.800286	8.62929	ATP6V0D2	-0.476898
-2.37593	10.7566	ATP6V0D2	0.331719
-0.679078	10.3831	ATP6V0D2	-0.476898
0.0336942	8.81141	ATP6V0D2	-0.476898
-0.904966	4.99408	ATP6V0D2	1.14034
-1.82613	10.5974	ATP6V0D2	0.331719
-3.10688	10.7903	ATP6V0D2	1.14034
-2.81356	11.2058	ATP6V0D2	2
-3.84416	10.7795	ATP6V0D2	0.331719
-1.95855	9.11417	ATP6V0D2	1.14034
-3.99745	9.36251	ATP6V0D2	0.331719
-2.26874	10.835	ATP6V0D2	0.331719
-2.04858	9.41142	ATP6V0D2	-0.476898
0.594485	9.99068	ATP6V0D2	-0.476898
-0.211345	9.62144	ATP6V0D2	-0.476898
-1.96186	10.9148	ATP6V0D2	0.331719
-1.4612	5.18595	ATP6V0D2	0.331719
-2.42342	9.52134	ATP6V0D2	1.14034
1.08794	9.3061	ATP6V0D2	-0.476898
0.878997	9.98032	ATP6V0D2	0.331719
-2.27446	9.82356	ATP6V0D2	-0.476898
-0.233391	8.95292	ATP6V0D2	0.331719
-3.44415	10.1654	ATP6V0D2	1.14034
-0.786374	10.5911	ATP6V0D2	-0.476898
-3.19294	11.396	ATP6V0D2	1.14034
0.741338	10.1986	ATP6V0D2	-0.476898
-3.41899	10.0363	ATP6V0D2	2
-0.0555785	10.8012	ATP6V0D2	-0.476898
-3.71168	11.2546	ATP6V0D2	-0.476898
-2.65287	11.7119	ATP6V0D2	-0.476898
1.49731	5.54233	ATP6V0D2	-0.476898
-3.16837	10.5353	ATP6V0D2	2
0.940787	9.68239	ATP6V0D2	0.331719
-3.05708	9.72464	ATP6V0D2	2
-2.8944	11.4214	ATP6V0D2	-0.476898
-2.98539	10.742	ATP6V0D2	1.14034
-3.42565	11.507	ATP6V0D2	-0.476898
-0.00570279	10.8752	ATP6V0D2	-0.476898
-4.21634	9.68002	ATP6V0D2	-0.476898
-4.34216	9.82881	ATP6V0D2	0.331719
-2.33201	10.9447	ATP6V0D2	-0.476898
-3.65687	10.666	ATP6V0D2	-0.476898
-3.07762	11.566	ATP6V0D2	1.14034
2.67183	7.48081	ATP6V0D2	-0.476898
-0.431211	9.77279	ATP6V0D2	-0.476898
-3.33909	11.0456	ATP6V0D2	-0.476898
-0.318625	4.96509	ATP6V0D2	0.331719
-2.40148	10.7664	ATP6V0D2	1.14034
-3.225	9.82911	ATP6V0D2	0.331719
0.292623	9.61734	ATP6V0D2	-0.476898
-0.398074	8.42486	ATP6V0D2	-0.476898
-3.40521	10.5231	ATP6V0D2	2
-3.2212	11.7322	ATP6V0D2	-0.476898
-3.09898	10.5473	ATP6V0D2	2
-2.48369	11.7669	ATP6V0D2	0.331719
0.8777	8.27646	ATP6V0D2	-0.476898
-4.0848	9.64088	ATP6V0D2	2
-0.92464	5.21319	ATP6V0D2	-0.476898
-4.99218	6.18801	ATP6V0D2	1.94895
1.42893	5.60365	ATP6V0D2	-0.476898
-3.72842	10.6178	ATP6V0D2	0.331719
0.909537	7.68056	ATP6V0D2	-0.476898
-1.10755	9.5824	ATP6V0D2	-0.476898
0.37257	9.43757	ATP6V0D2	0.331719
-1.24104	5.03505	ATP6V0D2	-0.476898
-3.3844	11.2071	ATP6V0D2	1.14034
-1.02072	4.80328	ATP6V0D2	-0.476898
0.785441	10.1848	ATP6V0D2	0.331719
-4.12615	10.1161	ATP6V0D2	0.331719
-3.12241	11.3408	ATP6V0D2	-0.476898
0.935983	8.49574	ATP6V0D2	-0.476898
-2.37916	11.6061	ATP6V0D2	-0.476898
-0.831456	10.6668	ATP6V0D2	2
0.480021	10.1173	ATP6V0D2	-0.476898
-3.49175	11.1388	ATP6V0D2	0.331719
-3.32155	9.96821	ATP6V0D2	-0.476898
-2.13823	8.85207	ATP6V0D2	-0.476898
-1.81074	10.9503	ATP6V0D2	0.331719
-3.33546	10.9614	ATP6V0D2	-0.476898
-2.78054	11.4294	ATP6V0D2	0.331719
-0.60271	9.51493	ATP6V0D2	-0.476898
-4.2092	10.2751	ATP6V0D2	2
0.168669	9.84809	ATP6V0D2	-0.476898
-0.093539	10.0124	ATP6V0D2	-0.476898
-3.35402	10.7081	ATP6V0D2	0.331719
-1.0068	9.80077	ATP6V0D2	-0.476898
-0.997432	10.5027	ATP6V0D2	-0.476898
-0.36332	5.7726	ATP6V0D2	-0.476898
-0.393639	10.1888	ATP6V0D2	0.331719
0.308356	10.5047	ATP6V0D2	-0.476898
0.676298	9.41139	ATP6V0D2	0.331719
-2.80989	10.8283	ATP6V0D2	1.14034
-2.33892	7.55041	ATP6V0D2	-0.476898
-0.571274	10.3154	ATP6V0D2	-0.476898
-3.85569	10.6182	ATP6V0D2	0.331719
0.0989784	9.48899	ATP6V0D2	-0.476898
-0.444351	9.3534	ATP6V0D2	-0.476898
1.77326	8.20339	ATP6V0D2	-0.476898
-2.62753	8.9311	ATP6V0D2	-0.476898
-2.8515	11.388	ATP6V0D2	-0.476898
-3.48357	10.9596	ATP6V0D2	-0.476898
0.520601	8.56991	ATP6V0D2	2
1.03362	8.17864	ATP6V0D2	1.14034
-2.80926	10.7721	ATP6V0D2	0.331719
-3.71678	11.2097	ATP6V0D2	-0.476898
-3.55838	10.7227	ATP6V0D2	0.331719
-3.58297	10.967	ATP6V0D2	-0.476898
-1.78441	10.4649	ATP6V0D2	-0.476898
-1.76403	11.1944	ATP6V0D2	0.331719
-3.88698	10.609	ATP6V0D2	0.331719
-0.609126	10.7229	ATP6V0D2	-0.476898
0.594044	7.60106	ATP6V0D2	-0.476898
0.763882	6.3344	ATP6V0D2	-0.476898
0.0976386	10.2846	ATP6V0D2	0.331719
-0.280035	9.97187	ATP6V0D2	-0.476898
-0.323481	10.6921	ATP6V0D2	-0.476898
-1.30936	11.126	ATP6V0D2	-0.476898
-2.71327	9.85528	ATP6V0D2	0.331719
-2.73529	10.3816	ATP6V0D2	-0.476898
-4.17302	10.256	ATP6V0D2	-0.476898
-2.55408	10.5735	ATP6V0D2	-0.476898
-2.56971	10.8008	ATP6V0D2	-0.476898
-2.76387	10.048	ATP6V0D2	-0.476898
-3.01952	9.83812	ATP6V0D2	1.14034
0.699391	7.9925	ATP6V0D2	-0.476898
-1.03114	11.6135	ATP6V0D2	-0.476898
0.962504	7.44891	ATP6V0D2	0.331719
1.16299	7.88741	ATP6V0D2	-0.476898
-0.661617	10.3167	ATP6V0D2	-0.476898
-0.433373	10.6886	ATP6V0D2	0.331719
-3.67034	10.5861	ATP6V0D2	-0.476898
-2.69035	11.0468	ATP6V0D2	-0.476898
-1.89964	8.72307	ATP6V0D2	2
-3.18825	10.8145	ATP6V0D2	1.94895
-3.77749	10.2088	ATP6V0D2	-0.476898
-4.16976	10.256	ATP6V0D2	2
-1.29713	9.2187	ATP6V0D2	-0.476898
-2.33036	11.0242	ATP6V0D2	1.94895
-2.72691	10.4404	ATP6V0D2	0.331719
-3.21878	11.2125	ATP6V0D2	2
-2.80886	10.5174	ATP6V0D2	0.331719
-2.98332	10.4576	ATP6V0D2	1.14034
-0.27183	10.2952	ATP6V0D2	1.94895
0.930258	8.43779	ATP6V0D2	-0.476898
0.0381702	10.4265	ATP6V0D2	0.331719
1.85988	2.89096	ATP6V0D2	-0.476898
0.237209	9.8917	ATP6V0D2	-0.476898
1.09641	9.09927	ATP6V0D2	0.331719
-2.13492	10.9263	ATP6V0D2	-0.476898
-2.185	10.5479	ATP6V0D2	-0.476898
[truncated: 114,716 more rows]

## Sheet: FIg 3a
	PAMCD45_neg.CTCTACGTCATAACCG	PAMCD45_pos.GATCGTATCCGTCATC	PAMCD45_neg.TTTGGTTGTGTAACGG	PAMCD45_pos.GCTGCAGAGGGATGGG	PAMCD45_neg.GTAGGCCTCCATTCTA	PAMCD45_pos.GAACCTATCATTATCC	PAMCD45_pos.AAGCCGCAGATCCCGC	PAMCD45_neg.AGAGCGACAGACGTAG	PAMCD45_pos.CGGCTAGAGCTAAACA	PAMCD45_pos.GGGTTGCTCAGAGCTT	PAMCD45_pos.CAGAATCCACGGTGTC	PAMCD45_pos.CGGTTAAAGCCACGCT	PAMCD45_neg.CAGTCCTCAGTGACAG	PAMCD45_neg.GCATGTACAACCGCCA	PAMCD45_pos.TCGTAGAAGTCTCCTC	PAMCD45_neg.AGGCCGTAGTGAACAT	PAMCD45_neg.TATGCCCGTTGTGGAG	PAMCD45_pos.CGAGCCAGTTCTGAAC	PAMCD45_pos.TACCTATCAAACGTGG	PAMCD45_neg.TACTTACCATACGCTA	PAMCD45_neg.AACACGTCAAGTAATG	PAMCD45_neg.GAAGCAGTCTTGAGAC	PAMCD45_neg.CCTACCAGTAGCTGCC	PAMCD45_neg.CGTAGGCGTACAGTGG	PAMCD45_neg.CAACTAGGTCAGTGGA	PAMCD45_pos.TCACGAAAGACAAGCC	PAMCD45_pos.TTCGGTCGTGAGCGAT	PAMCD45_pos.CGGACACAGAAACCGC	PAMCD45_pos.GCTTGAACAGTCAGCC	PAMCD45_pos.AGCTCTCAGATAGTCA	PAMCD45_pos.AGGGTGAAGACTGTAA	PAMCD45_pos.TTAGGCACAGATAATG	PAMCD45_pos.AAGGTTCTCGTTACAG	PAMCD45_pos.GACCTGGCAATTGCTG	PAMCD45_neg.GGCTCGAGTGACTACT	PAMCD45_neg.TTTATGCGTTCCTCCA	PAMCD45_pos.CATATGGCATTACCTT	PAMCD45_neg.TGATTTCCAAATTGCC	PAMCD45_pos.ACGCAGCTCTCGTTTA	PAMCD45_neg.GTAGGCCGTTACGCGC	PAMCD45_pos.CTGCTGTGTAGCCTAT	PAMCD45_pos.CGTCCATTCTTCGGTC	PAMCD45_pos.GACACGCTCGTCACGG	PAMCD45_pos.TTCGGTCCACATCCGG	PAMCD45_pos.CTCGGGAGTCGCCATG	PAMCD45_neg.GATCGCGCAGTCCTTC	PAMCD45_pos.ACACCCTGTTAAGGGC	PAMCD45_neg.TTATGCTAGCGTGTCC	PAMCD45_pos.ACATCAGCACATCTTT
HES2	-0.400345	-0.400345	-0.400345	-0.400345	-0.400345	-0.400345	-0.400345	-0.400345	-0.400345	-0.400345	-0.400345	-0.400345	-0.400345	-0.400345	-0.400345	-0.400345	-0.400345	-0.400345	-0.400345	-0.400345	-0.400345	1.5872	1.5394	-0.400345	-0.400345	-0.400345	-0.400345	-0.400345	1.68723	-0.400345	-0.400345	-0.400345	-0.400345	-0.400345	-0.400345	-0.400345	-0.400345	2.9102	1.58037	-0.400345	-0.400345	-0.400345	2.86792	-0.400345	-0.400345	-0.400345	-0.400345	-0.400345	1.5978
DHRS3	-0.749975	2.74506	1.31699	0.500553	1.29622	1.29552	-0.749975	1.99343	1.33158	-0.749975	0.521824	1.421	-0.749975	0.511643	-0.749975	0.497089	0.502387	0.510358	2.46138	0.472712	0.4969	0.523329	0.492708	0.497591	0.522216	1.46299	0.550038	-0.749975	0.587413	0.514479	0.586906	1.5155	1.96508	-0.749975	0.527274	-0.749975	0.490778	-0.749975	1.35973	1.97583	0.520713	-0.749975	1.97087	-0.749975	0.513124	0.493082	-0.749975	1.33877	1.37572
NBPF1	-0.481564	-0.481564	1.41379	-0.481564	1.39176	1.39102	-0.481564	-0.481564	1.42928	1.43421	1.46364	1.52485	-0.481564	1.44807	1.5207	-0.481564	1.43392	-0.481564	-0.481564	-0.481564	-0.481564	1.46595	1.41911	-0.481564	1.46424	1.57008	-0.481564	-0.481564	-0.481564	-0.481564	-0.481564	-0.481564	-0.481564	-0.481564	-0.481564	-0.481564	-0.481564	-0.481564	2.74522	-0.481564	3.71295	-0.481564	1.44229	-0.481564	-0.481564	-0.481564	-0.481564	-0.481564	-0.481564
ID3	-0.573422	-0.573422	0.44185	-0.573422	-0.573422	-0.573422	-0.573422	0.468129	-0.573422	-0.573422	0.468558	-0.573422	-0.573422	-0.573422	-0.573422	-0.573422	-0.573422	-0.573422	-0.573422	0.428321	-0.573422	-0.573422	-0.573422	-0.573422	-0.573422	-0.573422	-0.573422	-0.573422	0.522295	0.462541	-0.573422	-0.573422	1.65102	-0.573422	-0.573422	-0.573422	-0.573422	-0.573422	-0.573422	-0.573422	-0.573422	-0.573422	-0.573422	-0.573422	-0.573422	-0.573422	-0.573422	-0.573422	0.475352
FUCA1	0.322576	0.368462	1.53428	1.55169	0.948356	0.19972	0.307618	0.242493	0.222502	0.225438	1.00996	1.06202	2.71645	-0.915499	0.27695	0.220439	0.225265	0.232526	1.55334	0.945571	0.220267	0.244341	0.971853	0.220896	-0.915499	-0.915499	1.0467	1.13047	0.302714	1.00036	0.302252	1.1481	0.987202	-0.915499	1.01707	1.54628	0.21469	-0.915499	1.57986	0.232935	1.00851	1.12215	2.40143	0.222445	1.57095	0.972344	1.14622	0.227057	0.250523
PNRC2	-0.471165	-0.471165	-0.471165	-0.471165	-0.471165	1.62433	-0.471165	-0.471165	-0.471165	-0.471165	1.70559	-0.471165	-0.471165	1.68817	-0.471165	-0.471165	-0.471165	-0.471165	-0.471165	-0.471165	-0.471165	-0.471165	-0.471165	-0.471165	1.70627	-0.471165	-0.471165	-0.471165	1.81785	-0.471165	-0.471165	-0.471165	1.6758	-0.471165	-0.471165	-0.471165	-0.471165	-0.471165	-0.471165	-0.471165	-0.471165	-0.471165	-0.471165	-0.471165	-0.471165	-0.471165	-0.471165	-0.471165	-0.471165
SEPN1	-0.644813	-0.644813	-0.644813	1.79361	1.7502	-0.644813	-0.644813	-0.644813	0.817494	0.821267	2.5673	-0.644813	0.819859	0.831878	-0.644813	-0.644813	0.821044	0.830374	-0.644813	2.47037	1.78746	1.83188	-0.644813	0.815431	-0.644813	-0.644813	0.876818	-0.644813	-0.644813	-0.644813	0.919971	-0.644813	1.80012	1.85452	1.8385	0.814769	0.807456	-0.644813	-0.644813	0.8309	-0.644813	-0.644813	0.82745	0.81742	-0.644813	-0.644813	-0.644813	-0.644813	0.8535
SERINC2	-0.643567	-0.643567	0.796471	-0.643567	-0.643567	-0.643567	0.916827	0.833744	0.808241	1.78073	1.81284	-0.643567	-0.643567	1.79587	-0.643567	0.805608	-0.643567	1.79373	-0.643567	-0.643567	1.77124	2.54841	3.06914	0.806192	2.54625	2.6797	-0.643567	-0.643567	-0.643567	0.825818	-0.643567	1.98908	-0.643567	0.851806	0.840685	0.805535	0.798275	-0.643567	-0.643567	0.821551	0.833062	1.95597	-0.643567	0.808168	1.79834	-0.643567	1.98668	2.5114	0.843988
SPOCD1	-0.645039	-0.645039	1.24933	1.26428	2.95956	1.22965	-0.645039	-0.645039	0.499967	0.502921	0.52056	-0.645039	0.501819	0.51123	-0.645039	-0.645039	-0.645039	1.85246	0.502051	-0.645039	1.25946	2.33466	-0.645039	0.498352	-0.645039	1.97594	-0.645039	-0.645039	1.96991	-0.645039	1.96915	2.03174	2.30287	-0.645039	-0.645039	-0.645039	-0.645039	-0.645039	-0.645039	-0.645039	-0.645039	-0.645039	3.02132	-0.645039	0.512587	0.494219	1.42938	0.50455	0.52816
SMAP2	0.816375	-0.677103	0.684529	0.696975	-0.677103	0.668176	0.798332	-0.677103	-0.677103	0.6992	-0.677103	-0.677103	-0.677103	-0.677103	-0.677103	0.693168	0.698991	-0.677103	-0.677103	-0.677103	-0.677103	-0.677103	0.688355	1.60732	0.720778	0.796808	-0.677103	-0.677103	-0.677103	-0.677103	0.791859	-0.677103	1.61811	-0.677103	-0.677103	0.693099	1.59654	1.65331	-0.677103	0.708243	-0.677103	-0.677103	-0.677103	2.29671	0.710788	2.2852	2.52949	-0.677103	-0.677103
ECHDC2	-0.513994	-0.513994	1.40566	2.71323	-0.513994	1.38261	1.5661	-0.513994	-0.513994	1.42635	-0.513994	-0.513994	-0.513994	-0.513994	1.51395	1.41784	-0.513994	-0.513994	-0.513994	1.38008	-0.513994	1.45849	2.69574	-0.513994	2.76141	1.56396	-0.513994	1.60028	-0.513994	-0.513994	1.55698	-0.513994	-0.513994	1.47943	-0.513994	-0.513994	-0.513994	-0.513994	-0.513994	1.43909	1.45444	2.95135	1.43453	1.42125	1.44268	1.41164	-0.513994	1.4291	-0.513994
DHCR24	-0.483497	-0.483497	1.26247	-0.483497	-0.483497	-0.483497	-0.483497	-0.483497	-0.483497	4.0436	-0.483497	3.47699	3.33466	-0.483497	-0.483497	-0.483497	4.04311	-0.483497	1.27995	-0.483497	-0.483497	-0.483497	2.43583	1.27426	-0.483497	-0.483497	-0.483497	-0.483497	-0.483497	-0.483497	-0.483497	-0.483497	-0.483497	-0.483497	3.39591	1.27346	-0.483497	-0.483497	1.30436	1.29288	-0.483497	-0.483497	-0.483497	1.27665	-0.483497	-0.483497	-0.483497	-0.483497	3.4026
C8B	-0.392693	4.23133	-0.392693	2.84971	3.7552	-0.392693	-0.392693	-0.392693	1.55176	3.82819	-0.392693	1.64901	2.85155	-0.392693	-0.392693	-0.392693	-0.392693	-0.392693	1.5553	-0.392693	1.54794	1.58907	-0.392693	1.54901	-0.392693	-0.392693	-0.392693	-0.392693	-0.392693	-0.392693	-0.392693	-0.392693	-0.392693	1.61011	-0.392693	-0.392693	-0.392693	-0.392693	-0.392693	2.87265	-0.392693	-0.392693	1.565	-0.392693	-0.392693	-0.392693	-0.392693	-0.392693	2.91573
PGM1	-0.497492	-0.497492	-0.497492	2.75319	-0.497492	-0.497492	-0.497492	-0.497492	1.45192	1.45695	-0.497492	-0.497492	1.45507	1.4711	-0.497492	-0.497492	1.45665	-0.497492	1.45547	1.41035	-0.497492	-0.497492	1.44155	1.44917	-0.497492	-0.497492	-0.497492	-0.497492	-0.497492	-0.497492	-0.497492	-0.497492	-0.497492	-0.497492	-0.497492	-0.497492	-0.497492	-0.497492	-0.497492	-0.497492	-0.497492	-0.497492	-0.497492	1.45182	-0.497492	-0.497492	-0.497492	1.45972	-0.497492
GNG12	-0.437808	-0.437808	1.75615	-0.437808	1.73066	1.7298	-0.437808	-0.437808	-0.437808	-0.437808	-0.437808	-0.437808	-0.437808	1.79584	-0.437808	1.77007	-0.437808	1.79357	1.77811	-0.437808	1.76974	-0.437808	-0.437808	1.77096	-0.437808	-0.437808	-0.437808	1.97858	-0.437808	1.80086	-0.437808	-0.437808	-0.437808	-0.437808	-0.437808	-0.437808	-0.437808	-0.437808	-0.437808	-0.437808	-0.437808	-0.437808	1.78914	-0.437808	-0.437808	1.76298	-0.437808	1.78294	-0.437808
DNASE2B	-0.783216	0.16873	1.03309	1.38423	0.598672	-0.783216	-0.783216	-0.783216	-0.783216	1.38674	0.0756882	1.11515	0.0618781	-0.783216	0.680337	0.0589836	-0.783216	1.67928	-0.783216	0.596607	0.0588564	0.645801	0.616092	1.38054	0.644724	-0.783216	2.18963	-0.783216	0.707476	1.06181	0.119641	-0.783216	-0.783216	0.0858317	1.41733	-0.783216	1.37204	1.41667	-0.783216	0.0682486	1.40923	-0.783216	1.39331	-0.783216	-0.783216	0.616456	-0.783216	1.05032	0.652365
CCBL2	-0.492986	-0.492986	1.48558	1.50366	1.46259	-0.492986	-0.492986	-0.492986	-0.492986	-0.492986	-0.492986	-0.492986	-0.492986	-0.492986	-0.492986	-0.492986	-0.492986	-0.492986	-0.492986	-0.492986	-0.492986	-0.492986	-0.492986	-0.492986	3.8897	1.64873	-0.492986	1.68617	-0.492986	1.5259	-0.492986	-0.492986	-0.492986	-0.492986	-0.492986	1.49803	-0.492986	1.54548	1.53304	1.52003	-0.492986	-0.492986	2.85004	-0.492986	-0.492986	-0.492986	-0.492986	-0.492986	2.90099
EVI5	-0.587842	-0.587842	1.07857	-0.587842	1.0592	-0.587842	2.39067	2.2537	1.09219	-0.587842	-0.587842	-0.587842	1.0949	-0.587842	1.17257	1.08914	-0.587842	1.10698	1.09524	-0.587842	-0.587842	-0.587842	1.08325	1.08982	-0.587842	-0.587842	-0.587842	-0.587842	-0.587842	-0.587842	-0.587842	-0.587842	1.099	-0.587842	-0.587842	1.08905	-0.587842	-0.587842	-0.587842	1.10759	-0.587842	-0.587842	-0.587842	1.0921	-0.587842	1.08375	-0.587842	1.09891	-0.587842
HENMT1	-0.454448	-0.454448	-0.454448	-0.454448	-0.454448	-0.454448	1.79814	1.6782	-0.454448	-0.454448	1.67907	1.7462	-0.454448	-0.454448	-0.454448	-0.454448	-0.454448	-0.454448	3.04298	-0.454448	1.63726	-0.454448	1.63023	3.03324	-0.454448	-0.454448	1.72641	-0.454448	-0.454448	-0.454448	-0.454448	-0.454448	-0.454448	1.70427	1.68822	1.63748	-0.454448	-0.454448	-0.454448	-0.454448	3.08895	-0.454448	-0.454448	-0.454448	3.07069	-0.454448	-0.454448	-0.454448	1.69299
GSTM4	-0.477553	-0.477553	-0.477553	1.58912	-0.477553	-0.477553	-0.477553	-0.477553	-0.477553	1.59247	-0.477553	1.69041	-0.477553	1.60745	1.68593	1.5834	-0.477553	2.98865	-0.477553	-0.477553	1.58309	-0.477553	-0.477553	-0.477553	-0.477553	3.17969	1.6709	-0.477553	-0.477553	-0.477553	-0.477553	-0.477553	-0.477553	1.6491	-0.477553	1.58329	-0.477553	-0.477553	-0.477553	2.98972	1.62244	-0.477553	-0.477553	1.58704	1.6099	1.57678	-0.477553	-0.477553	-0.477553
NOTCH2NL	-0.593967	-0.593967	-0.593967	-0.593967	-0.593967	2.10061	1.1749	-0.593967	1.0518	-0.593967	-0.593967	-0.593967	-0.593967	-0.593967	3.10305	1.04882	1.0558	1.0663	1.0548	-0.593967	-0.593967	-0.593967	-0.593967	-0.593967	1.08192	-0.593967	2.24376	-0.593967	1.1678	-0.593967	-0.593967	-0.593967	2.15771	-0.593967	2.2009	-0.593967	1.0405	-0.593967	-0.593967	1.06689	-0.593967	-0.593967	1.06301	1.05172	1.06994	-0.593967	-0.593967	-0.593967	2.20626
CHD1L	1.33827	-0.555912	-0.555912	1.18683	-0.555912	-0.555912	-0.555912	-0.555912	-0.555912	2.35142	-0.555912	-0.555912	1.18798	-0.555912	1.26846	1.182	1.18939	-0.555912	-0.555912	-0.555912	-0.555912	1.21857	-0.555912	1.1827	1.21702	1.31345	1.25579	-0.555912	-0.555912	1.20624	1.30717	-0.555912	-0.555912	1.23741	3.28125	-0.555912	-0.555912	-0.555912	-0.555912	-0.555912	-0.555912	-0.555912	-0.555912	-0.555912	-0.555912	-0.555912	-0.555912	-0.555912	-0.555912
HIST2H2AA3	-0.55755	-0.55755	-0.55755	-0.55755	0.763696	-0.55755	-0.55755	-0.55755	-0.55755	-0.55755	-0.55755	-0.55755	-0.55755	-0.55755	-0.55755	-0.55755	-0.55755	-0.55755	-0.55755	-0.55755	-0.55755	-0.55755	-0.55755	-0.55755	-0.55755	-0.55755	0.844829	-0.55755	-0.55755	-0.55755	-0.55755	1.88632	-0.55755	-0.55755	-0.55755	-0.55755	-0.55755	0.819703	-0.55755	-0.55755	-0.55755	-0.55755	-0.55755	-0.55755	-0.55755	-0.55755	0.927993	-0.55755	-0.55755
MTMR11	-0.572819	-0.572819	1.95868	0.958752	0.927245	-0.572819	2.13989	-0.572819	0.957284	-0.572819	-0.572819	-0.572819	-0.572819	2.7673	-0.572819	-0.572819	0.960999	2.76466	-0.572819	-0.572819	0.954279	-0.572819	-0.572819	0.955125	-0.572819	-0.572819	-0.572819	1.09875	-0.572819	0.975809	-0.572819	-0.572819	0.963486	1.0032	-0.572819	0.954433	0.94678	0.990832	-0.572819	-0.572819	-0.572819	-0.572819	-0.572819	-0.572819	2.00078	0.949602	-0.572819	-0.572819	0.994959
CD5L	-0.410262	-0.410262	1.81338	-0.410262	-0.410262	-0.410262	-0.410262	1.87094	-0.410262	-0.410262	-0.410262	-0.410262	-0.410262	-0.410262	-0.410262	-0.410262	1.837	-0.410262	-0.410262	-0.410262	-0.410262	-0.410262	-0.410262	-0.410262	-0.410262	-0.410262	-0.410262	2.03882	-0.410262	-0.410262	1.98866	-0.410262	-0.410262	-0.410262	-0.410262	-0.410262	1.81617	3.39547	-0.410262	-0.410262	1.86989	-0.410262	-0.410262	-0.410262	-0.410262	-0.410262	-0.410262	-0.410262	-0.410262
FCGR2B	-0.333909	-0.333909	-0.333909	-0.333909	-0.333909	1.0221	-0.333909	-0.333909	-0.333909	-0.333909	-0.333909	-0.333909	-0.333909	-0.333909	-0.333909	-0.333909	-0.333909	-0.333909	-0.333909	-0.333909	-0.333909	-0.333909	-0.333909	-0.333909	-0.333909	-0.333909	-0.333909	-0.333909	-0.333909	-0.333909	-0.333909	-0.333909	-0.333909	-0.333909	-0.333909	-0.333909	-0.333909	-0.333909	-0.333909	-0.333909	-0.333909	-0.333909	-0.333909	-0.333909	-0.333909	-0.333909	-0.333909	-0.333909	-0.333909
DCAF6	-0.495116	-0.495116	1.43596	-0.495116	1.41352	1.41277	-0.495116	-0.495116	1.45174	-0.495116	2.7989	-0.495116	1.45489	1.47089	-0.495116	-0.495116	-0.495116	-0.495116	-0.495116	-0.495116	1.44792	1.4891	-0.495116	-0.495116	-0.495116	-0.495116	-0.495116	-0.495116	-0.495116	-0.495116	-0.495116	-0.495116	-0.495116	-0.495116	-0.495116	-0.495116	1.43838	1.49443	2.79249	2.77428	-0.495116	-0.495116	-0.495116	-0.495116	-0.495116	1.44197	-0.495116	-0.495116	-0.495116
RGS2	0.113394	-0.719326	-0.719326	-0.719326	0.0310594	0.0307628	-0.719326	-0.719326	-0.719326	-0.719326	-0.719326	-0.719326	-0.719326	-0.719326	-0.719326	-0.719326	-0.719326	0.0528275	-0.719326	0.0297635	-0.719326	-0.719326	-0.719326	-0.719326	-0.719326	0.102484	0.0771377	1.37358	-0.719326	-0.719326	-0.719326	-0.719326	-0.719326	0.0690538	-0.719326	0.0446593	0.0408314	-0.719326	-0.719326	0.0531028	-0.719326	-0.719326	-0.719326	-0.719326	-0.719326	-0.719326	-0.719326	-0.719326	-0.719326
ATF3	-0.536411	-0.536411	-0.536411	-0.536411	0.712927	0.712433	-0.536411	-0.536411	-0.536411	-0.536411	-0.536411	-0.536411	-0.536411	-0.536411	-0.536411	-0.536411	-0.536411	-0.536411	-0.536411	2.68469	-0.536411	-0.536411	-0.536411	-0.536411	-0.536411	-0.536411	0.789644	-0.536411	-0.536411	-0.536411	-0.536411	-0.536411	-0.536411	-0.536411	-0.536411	-0.536411	0.729197	-0.536411	-0.536411	0.749628	-0.536411	-0.536411	-0.536411	-0.536411	-0.536411	0.731547	-0.536411	-0.536411	0.769323
ARV1	-0.52171	-0.52171	2.63201	-0.52171	-0.52171	-0.52171	-0.52171	-0.52171	1.38448	1.3894	-0.52171	2.79069	1.38756	-0.52171	1.47568	1.38102	-0.52171	1.40127	-0.52171	-0.52171	-0.52171	1.42106	-0.52171	2.65039	-0.52171	1.52493	1.46181	-0.52171	-0.52171	-0.52171	-0.52171	-0.52171	-0.52171	-0.52171	2.7154	-0.52171	1.37139	1.42627	1.41438	-0.52171	-0.52171	2.89142	2.67292	1.38438	-0.52171	-0.52171	2.93174	-0.52171	-0.52171
FAM89A	-1.05584	0.159615	2.05273	0.0224764	1.24222	0.707968	0.102017	1.30977	-1.05584	0.0242222	0.766887	2.17383	0.741571	0.0320394	0.0729853	1.27468	0.742827	0.752704	-1.05584	-0.0015303	0.0193268	0.0421161	0.0157117	0.0199227	1.74587	-1.05584	-1.05584	-1.05584	0.847495	1.29991	0.846875	0.89766	0.0258094	0.0537693	0.0455175	0.0194351	0.728417	0.772968	0.0383431	0.75326	1.30893	-1.05584	0.74961	-1.05584	-1.05584	1.6997	1.46056	-1.05584	0.0479684
EGLN1	-0.468721	-0.468721	1.55989	-0.468721	-0.468721	1.53553	-0.468721	1.6124	-0.468721	1.58175	-0.468721	-0.468721	1.57978	-0.468721	-0.468721	-0.468721	1.58144	-0.468721	-0.468721	-0.468721	-0.468721	-0.468721	-0.468721	-0.468721	-0.468721	-0.468721	-0.468721	-0.468721	-0.468721	2.97443	-0.468721	-0.468721	-0.468721	-0.468721	1.62218	-0.468721	1.56243	-0.468721	-0.468721	-0.468721	-0.468721	3.1933	-0.468721	1.57637	1.59901	-0.468721	-0.468721	1.58466	-0.468721
GPR137B	1.79637	0.409339	-0.912188	0.260233	1.0062	-0.912188	0.346715	-0.912188	0.259109	1.0437	1.66069	-0.912188	1.04208	-0.912188	2.59447	0.256985	-0.912188	-0.912188	0.26124	-0.912188	-0.912188	1.66305	0.252878	1.03698	1.07013	0.345415	1.10742	1.80503	2.24466	0.273289	-0.912188	2.31338	2.10341	1.08976	2.14268	-0.912188	0.251068	2.14178	0.277484	1.64336	-0.912188	-0.912188	1.63872	0.259049	-0.912188	-0.912188	-0.912188	0.263797	-0.912188
KMO	-0.636135	-0.636135	-0.636135	-0.636135	1.74064	-0.636135	-0.636135	-0.636135	-0.636135	0.818783	0.841138	-0.636135	0.817386	-0.636135	0.88447	0.812407	-0.636135	-0.636135	-0.636135	0.784093	-0.636135	-0.636135	-0.636135	-0.636135	-0.636135	-0.636135	0.873911	0.949204	0.917324	-0.636135	-0.636135	-0.636135	-0.636135	-0.636135	-0.636135	2.50311	1.76738	-0.636135	0.837805	0.828343	-0.636135	-0.636135	-0.636135	-0.636135	-0.636135	0.807753	-0.636135	0.820847	0.850771
TRAPPC12	-0.497055	-0.497055	1.41527	-0.497055	-0.497055	-0.497055	1.5751	-0.497055	-0.497055	-0.497055	-0.497055	-0.497055	-0.497055	-0.497055	-0.497055	1.4274	-0.497055	-0.497055	1.43441	-0.497055	-0.497055	2.7683	1.42064	-0.497055	-0.497055	-0.497055	-0.497055	-0.497055	-0.497055	2.74872	-0.497055	-0.497055	2.72642	-0.497055	-0.497055	-0.497055	1.41766	1.47317	-0.497055	-0.497055	1.46386	-0.497055	1.44402	-0.497055	-0.497055	-0.497055	1.62808	1.43861	-0.497055
PPM1B	-0.694631	-0.694631	0.740942	0.754065	0.724263	-0.694631	-0.694631	0.7781	-0.694631	-0.694631	2.48453	-0.694631	-0.694631	-0.694631	-0.694631	-0.694631	0.75619	-0.694631	0.75531	-0.694631	1.71269	0.78045	0.744976	0.750634	-0.694631	-0.694631	0.811392	-0.694631	1.86246	-0.694631	0.854101	-0.694631	-0.694631	1.77907	-0.694631	-0.694631	1.70248	0.784409	1.74939	1.73585	-0.694631	-0.694631	0.76253	0.752603	0.768628	-0.694631	-0.694631	0.758469	-0.694631
PSME4	-0.735948	0.632822	0.467386	-0.735948	1.25102	1.25034	-0.735948	-0.735948	0.477221	-0.735948	-0.735948	-0.735948	-0.735948	0.489154	2.48433	-0.735948	-0.735948	1.91023	-0.735948	1.24805	1.28193	2.42113	0.470767	-0.735948	1.92954	0.566612	-0.735948	-0.735948	1.40747	1.30646	0.562238	3.02335	-0.735948	-0.735948	0.504332	-0.735948	0.468893	-0.735948	-0.735948	-0.735948	1.9271	-0.735948	-0.735948	0.477159	-0.735948	0.47113	-0.735948	0.482077	0.507092
CCDC104	-0.527348	-0.527348	1.27378	-0.527348	-0.527348	1.25215	-0.527348	-0.527348	-0.527348	-0.527348	-0.527348	-0.527348	-0.527348	1.30637	-0.527348	-0.527348	-0.527348	-0.527348	-0.527348	-0.527348	1.28494	-0.527348	-0.527348	-0.527348	2.54583	-0.527348	-0.527348	-0.527348	-0.527348	-0.527348	1.41576	-0.527348	-0.527348	-0.527348	-0.527348	-0.527348	1.27604	1.32832	1.31699	-0.527348	2.5427	-0.527348	1.30087	-0.527348	-0.527348	-0.527348	-0.527348	1.29577	3.48153
MXD1	-0.468539	-0.468539	-0.468539	-0.468539	-0.468539	0.933863	1.06955	-0.468539	-0.468539	-0.468539	-0.468539	-0.468539	-0.468539	-0.468539	-0.468539	-0.468539	-0.468539	-0.468539	-0.468539	-0.468539	-0.468539	-0.468539	-0.468539	-0.468539	-0.468539	-0.468539	-0.468539	-0.468539	-0.468539	-0.468539	-0.468539	-0.468539	-0.468539	-0.468539	-0.468539	0.959845	0.952688	-0.468539	-0.468539	-0.468539	-0.468539	-0.468539	-0.468539	-0.468539	-0.468539	-0.468539	-0.468539	-0.468539	-0.468539
FAHD2A	-0.436388	-0.436388	-0.436388	-0.436388	1.69538	-0.436388	-0.436388	-0.436388	1.73807	-0.436388	-0.436388	3.3422	1.74159	3.2173	-0.436388	-0.436388	-0.436388	-0.436388	-0.436388	-0.436388	-0.436388	-0.436388	-0.436388	3.18215	-0.436388	-0.436388	-0.436388	-0.436388	-0.436388	1.7644	-0.436388	3.50668	-0.436388	-0.436388	-0.436388	1.73402	-0.436388	1.78575	1.77218	-0.436388	-0.436388	3.4571	-0.436388	-0.436388	-0.436388	-0.436388	-0.436388	-0.436388	-0.436388
DUSP2	-0.295828	-0.295828	-0.295828	-0.295828	-0.295828	-0.295828	-0.295828	-0.295828	-0.295828	-0.295828	-0.295828	-0.295828	-0.295828	-0.295828	-0.295828	-0.295828	-0.295828	-0.295828	-0.295828	-0.295828	-0.295828	-0.295828	-0.295828	-0.295828	-0.295828	1.7269	1.66452	-0.295828	-0.295828	-0.295828	-0.295828	-0.295828	-0.295828	-0.295828	-0.295828	-0.295828	-0.295828	-0.295828	-0.295828	-0.295828	-0.295828	-0.295828	-0.295828	-0.295828	-0.295828	-0.295828	-0.295828	-0.295828	-0.295828
2023-09-10	4.02733	-0.491522	-0.491522	2.76705	-0.491522	-0.491522	-0.491522	-0.491522	-0.491522	-0.491522	-0.491522	-0.491522	1.46578	-0.491522	1.55611	-0.491522	-0.491522	2.78909	1.46618	-0.491522	-0.491522	-0.491522	-0.491522	1.45986	-0.491522	1.60661	1.5419	-0.491522	-0.491522	-0.491522	1.59956	3.05203	-0.491522	-0.491522	-0.491522	-0.491522	1.4492	-0.491522	-0.491522	-0.491522	-0.491522	-0.491522	-0.491522	-0.491522	-0.491522	-0.491522	-0.491522	-0.491522	-0.491522
CBWD2	-0.431631	-0.431631	1.75686	1.77686	1.73143	1.73058	-0.431631	1.8135	-0.431631	1.78044	1.81443	-0.431631	1.77831	-0.431631	-0.431631	1.77074	-0.431631	-0.431631	1.77876	-0.431631	-0.431631	-0.431631	-0.431631	-0.431631	-0.431631	-0.431631	-0.431631	-0.431631	-0.431631	-0.431631	-0.431631	-0.431631	3.25736	-0.431631	1.82405	-0.431631	-0.431631	-0.431631	-0.431631	-0.431631	-0.431631	-0.431631	-0.431631	-0.431631	-0.431631	-0.431631	-0.431631	-0.431631	1.82907
C2orf76	-0.418266	-0.418266	-0.418266	-0.418266	-0.418266	-0.418266	-0.418266	-0.418266	-0.418266	-0.418266	-0.418266	-0.418266	-0.418266	-0.418266	-0.418266	-0.418266	-0.418266	-0.418266	-0.418266	-0.418266	-0.418266	-0.418266	-0.418266	-0.418266	-0.418266	-0.418266	-0.418266	1.85999	-0.418266	-0.418266	-0.418266	-0.418266	1.67564	-0.418266	-0.418266	-0.418266	-0.418266	-0.418266	-0.418266	-0.418266	-0.418266	-0.418266	-0.418266	-0.418266	1.69017	-0.418266	-0.418266	-0.418266	-0.418266
MGAT5	-0.387932	-0.387932	-0.387932	-0.387932	-0.387932	1.89027	-0.387932	-0.387932	-0.387932	1.94281	1.97862	-0.387932	-0.387932	-0.387932	-0.387932	-0.387932	3.49353	-0.387932	-0.387932	-0.387932	-0.387932	-0.387932	1.92444	-0.387932	-0.387932	-0.387932	3.62051	-0.387932	3.7194	1.96496	-0.387932	-0.387932	-0.387932	-0.387932	-0.387932	1.93248	-0.387932	-0.387932	-0.387932	-0.387932	-0.387932	-0.387932	-0.387932	-0.387932	-0.387932	-0.387932	-0.387932	-0.387932	-0.387932
NR4A2	-0.550462	-0.550462	-0.550462	0.724076	0.697857	-0.550462	-0.550462	-0.550462	-0.550462	0.72614	-0.550462	-0.550462	-0.550462	-0.550462	-0.550462	-0.550462	-0.550462	-0.550462	0.725172	-0.550462	-0.550462	-0.550462	-0.550462	-0.550462	-0.550462	-0.550462	-0.550462	-0.550462	-0.550462	-0.550462	-0.550462	1.75851	1.57848	-0.550462	-0.550462	-0.550462	0.714114	-0.550462	-0.550462	-0.550462	-0.550462	-0.550462	-0.550462	0.72279	-0.550462	-0.550462	0.853085	-0.550462	-0.550462
PLEKHA3	-0.515662	-0.515662	-0.515662	-0.515662	-0.515662	-0.515662	-0.515662	2.66267	1.36349	-0.515662	-0.515662	-0.515662	-0.515662	-0.515662	1.4534	-0.515662	-0.515662	1.38004	-0.515662	1.32342	1.3598	-0.515662	1.35349	1.36084	-0.515662	1.50195	-0.515662	-0.515662	2.8044	-0.515662	-0.515662	-0.515662	-0.515662	-0.515662	-0.515662	1.35999	1.35059	-0.515662	-0.515662	-0.515662	-0.515662	-0.515662	-0.515662	-0.515662	-0.515662	2.60168	-0.515662	-0.515662	-0.515662
CLK1	-0.675566	-0.675566	-0.675566	-0.675566	-0.675566	0.549529	-0.675566	-0.675566	-0.675566	0.577781	-0.675566	-0.675566	-0.675566	-0.675566	-0.675566	-0.675566	-0.675566	-0.675566	-0.675566	0.547897	-0.675566	0.598545	-0.675566	-0.675566	-0.675566	-0.675566	-0.675566	0.690133	-0.675566	-0.675566	-0.675566	-0.675566	-0.675566	-0.675566	-0.675566	-0.675566	2.0182	-0.675566	-0.675566	-0.675566	-0.675566	-0.675566	0.583067	0.574492	-0.675566	-0.675566	-0.675566	-0.675566	-0.675566
NRP2	-0.540267	-0.540267	-0.540267	-0.540267	2.0766	-0.540267	-0.540267	-0.540267	1.05749	-0.540267	-0.540267	2.23618	2.92545	-0.540267	1.13394	1.0546	-0.540267	1.07157	-0.540267	2.07269	-0.540267	1.08815	2.10959	1.05524	-0.540267	-0.540267	-0.540267	1.20521	2.28264	-0.540267	-0.540267	2.35704	1.06397	-0.540267	-0.540267	-0.540267	1.04652	-0.540267	-0.540267	-0.540267	-0.540267	-0.540267	-0.540267	-0.540267	-0.540267	-0.540267	-0.540267	1.06389	-0.540267
FN1	0.407241	0.445853	0.69949	0.982242	1.59137	0.123734	-1.53869	0.778477	1.15994	0.857495	0.960494	0.908206	1.12863	1.23375	0.367993	0.395134	1.02247	1.39919	1.72854	0.957572	0.593829	1.96771	1.154	0.594416	-0.34421	1.27202	0.0795968	-0.282829	1.01636	-0.765459	1.13252	0.639568	0.945342	1.51934	-0.0536179	-0.0761141	-0.0807956	0.257797	0.998341	1.85307	0.414537	0.556693	0.150257	0.981132	1.29398	0.2309	-0.116473	1.36804	1.36448
IGFBP2	-0.502719	-0.502719	-0.502719	-0.502719	0.281128	-0.502719	-0.502719	-0.502719	-0.502719	-0.502719	-0.502719	-0.502719	-0.502719	-0.502719	-0.502719	-0.502719	-0.502719	-0.502719	0.298279	-0.502719	-0.502719	-0.502719	-0.502719	-0.502719	-0.502719	-0.502719	-0.502719	-0.502719	-0.502719	-0.502719	-0.502719	-0.502719	-0.502719	-0.502719	-0.502719	-0.502719	-0.502719	-0.502719	-0.502719	-0.502719	-0.502719	-0.502719	-0.502719	-0.502719	-0.502719	-0.502719	-0.502719	-0.502719	-0.502719
STK16	-0.469396	-0.469396	-0.469396	-0.469396	1.63629	-0.469396	-0.469396	-0.469396	-0.469396	-0.469396	-0.469396	-0.469396	1.68192	-0.469396	-0.469396	1.67456	-0.469396	1.69737	-0.469396	-0.469396	-0.469396	-0.469396	-0.469396	1.67542	3.16565	-0.469396	-0.469396	-0.469396	-0.469396	-0.469396	-0.469396	-0.469396	-0.469396	-0.469396	1.72645	-0.469396	-0.469396	3.17681	1.71215	-0.469396	-0.469396	-0.469396	-0.469396	-0.469396	1.70212	1.66767	-0.469396	-0.469396	-0.469396
CCL20	-0.293069	-0.293069	-0.293069	-0.293069	-0.293069	-0.293069	-0.293069	-0.293069	-0.293069	-0.293069	-0.293069	-0.293069	-0.293069	-0.293069	-0.293069	-0.293069	-0.293069	-0.293069	-0.293069	-0.293069	-0.293069	-0.293069	-0.293069	-0.293069	-0.293069	-0.293069	-0.293069	-0.293069	-0.293069	-0.293069	-0.293069	-0.293069	-0.293069	-0.293069	-0.293069	-0.293069	-0.293069	-0.293069	-0.293069	-0.293069	-0.293069	-0.293069	-0.293069	-0.293069	-0.293069	-0.293069	-0.293069	-0.293069	-0.293069
B3GNT7	1.87194	0.539566	1.13162	0.396336	-0.729881	1.66951	-0.729881	-0.729881	1.14475	2.54028	-0.729881	0.451529	-0.729881	-0.729881	-0.729881	0.393216	0.397988	0.405166	1.71105	1.66702	0.393046	0.416848	-0.729881	-0.729881	-0.729881	-0.729881	-0.729881	-0.729881	-0.729881	1.73051	1.25735	1.31039	1.15131	-0.729881	-0.729881	-0.729881	1.69457	1.18016	1.17011	-0.729881	-0.729881	-0.729881	-0.729881	-0.729881	-0.729881	-0.729881	-0.729881	0.399759	1.18451
MLPH	0.970762	0.262513	2.13911	1.37284	0.806679	-0.942343	-0.942343	-0.942343	2.46233	0.128301	1.83431	0.178956	1.37403	0.852004	-0.942343	-0.942343	0.840636	-0.942343	-0.942343	0.102773	1.79518	0.146039	1.36153	0.124039	0.145087	-0.942343	-0.942343	-0.942343	-0.942343	0.138474	-0.942343	0.994119	-0.942343	2.21819	-0.942343	0.123555	0.118215	1.41043	1.39928	0.135336	1.83258	-0.942343	-0.942343	-0.942343	0.137316	0.829189	-0.942343	0.843054	0.874637
VGLL4	-0.444555	-0.444555	3.10726	-0.444555	1.6601	-0.444555	-0.444555	-0.444555	1.70225	3.14029	-0.444555	-0.444555	1.70572	-0.444555	-0.444555	-0.444555	-0.444555	3.1595	-0.444555	-0.444555	-0.444555	1.74345	1.69083	-0.444555	-0.444555	-0.444555	-0.444555	-0.444555	-0.444555	3.16966	-0.444555	-0.444555	1.71095	-0.444555	-0.444555	-0.444555	1.68751	-0.444555	-0.444555	3.16061	1.73895	-0.444555	-0.444555	3.13216	1.72591	-0.444555	-0.444555	3.14468	-0.444555
CSRNP1	-0.406866	-0.406866	-0.406866	-0.406866	-0.406866	1.48203	-0.406866	-0.406866	-0.406866	-0.406866	-0.406866	-0.406866	-0.406866	-0.406866	-0.406866	-0.406866	1.52529	-0.406866	-0.406866	-0.406866	-0.406866	-0.406866	-0.406866	2.80067	-0.406866	-0.406866	-0.406866	-0.406866	-0.406866	-0.406866	-0.406866	-0.406866	-0.406866	-0.406866	-0.406866	-0.406866	1.50738	-0.406866	2.84801	-0.406866	-0.406866	-0.406866	-0.406866	-0.406866	-0.406866	-0.406866	-0.406866	-0.406866	-0.406866
SEC22C	-0.552723	-0.552723	-0.552723	-0.552723	-0.552723	-0.552723	-0.552723	-0.552723	1.17047	-0.552723	1.20147	-0.552723	-0.552723	-0.552723	-0.552723	-0.552723	-0.552723	3.20593	1.17361	-0.552723	1.16709	1.20354	-0.552723	1.16804	-0.552723	-0.552723	-0.552723	-0.552723	-0.552723	1.19134	-0.552723	-0.552723	3.19215	-0.552723	1.20898	2.31374	1.15865	-0.552723	-0.552723	1.18627	-0.552723	-0.552723	-0.552723	-0.552723	1.18947	-0.552723	-0.552723	1.17737	1.2129
CDCP1	0.913983	-0.662633	-0.662633	1.7539	2.42874	-0.662633	0.894936	-0.662633	2.47685	1.75728	0.81261	0.859026	-0.662633	0.800801	-0.662633	0.783918	0.790064	-0.662633	2.48129	1.70733	3.05233	0.814356	0.778836	0.784501	-0.662633	-0.662633	-0.662633	-0.662633	-0.662633	3.08983	-0.662633	2.72523	1.76035	1.81426	0.818931	0.783845	-0.662633	-0.662633	1.78455	-0.662633	1.78748	1.9322	0.796413	0.786473	0.802519	0.779271	-0.662633	-0.662633	0.822228
IFRD2	-0.529769	-0.529769	-0.529769	-0.529769	1.30112	1.3004	-0.529769	1.37059	1.33779	-0.529769	-0.529769	-0.529769	1.34081	1.35616	-0.529769	-0.529769	1.34232	-0.529769	-0.529769	1.29796	-0.529769	-0.529769	-0.529769	-0.529769	1.37196	-0.529769	-0.529769	1.51045	1.46942	1.3604	-0.529769	-0.529769	-0.529769	-0.529769	1.37952	-0.529769	1.32497	1.37873	-0.529769	-0.529769	-0.529769	-0.529769	-0.529769	-0.529769	-0.529769	1.32841	-0.529769	1.34526	-0.529769
CISH	-0.484845	-0.484845	-0.484845	-0.484845	-0.484845	-0.484845	-0.484845	1.17409	1.14545	-0.484845	-0.484845	-0.484845	-0.484845	-0.484845	-0.484845	-0.484845	-0.484845	-0.484845	-0.484845	-0.484845	-0.484845	-0.484845	-0.484845	-0.484845	-0.484845	-0.484845	-0.484845	-0.484845	-0.484845	-0.484845	-0.484845	-0.484845	1.15206	-0.484845	-0.484845	-0.484845	-0.484845	-0.484845	-0.484845	1.1604	-0.484845	-0.484845	-0.484845	1.14537	-0.484845	1.13726	-0.484845	-0.484845	-0.484845
FHIT	-0.405773	-0.405773	-0.405773	-0.405773	-0.405773	-0.405773	-0.405773	-0.405773	-0.405773	1.98029	2.01696	-0.405773	1.978	1.99756	-0.405773	-0.405773	-0.405773	-0.405773	-0.405773	-0.405773	1.96948	-0.405773	-0.405773	1.97079	-0.405773	-0.405773	-0.405773	2.19418	-0.405773	2.00297	2.14094	-0.405773	1.9838	-0.405773	-0.405773	1.96972	-0.405773	-0.405773	-0.405773	-0.405773	-0.405773	-0.405773	1.99036	-0.405773	-0.405773	-0.405773	-0.405773	-0.405773	2.03275
C3orf14	-0.567026	-0.567026	2.2251	-0.567026	-0.567026	-0.567026	-0.567026	3.13886	1.12061	-0.567026	-0.567026	2.3656	-0.567026	-0.567026	-0.567026	-0.567026	1.12471	1.13547	1.12368	1.08462	-0.567026	1.15299	-0.567026	2.24138	1.15149	1.24496	-0.567026	-0.567026	1.23956	-0.567026	1.23888	-0.567026	-0.567026	-0.567026	-0.567026	1.11746	1.10902	-0.567026	-0.567026	1.13608	-0.567026	-0.567026	-0.567026	1.12052	-0.567026	-0.567026	-0.567026	-0.567026	2.30443
PROS1	-0.443842	-0.443842	1.65366	-0.443842	-0.443842	1.62847	1.82896	-0.443842	-0.443842	-0.443842	-0.443842	1.77656	1.67422	3.10934	-0.443842	1.66696	-0.443842	-0.443842	-0.443842	-0.443842	-0.443842	-0.443842	-0.443842	-0.443842	-0.443842	-0.443842	-0.443842	-0.443842	-0.443842	1.6964	-0.443842	-0.443842	1.67937	-0.443842	-0.443842	1.66686	-0.443842	-0.443842	1.70397	1.69019	-0.443842	3.34254	-0.443842	-0.443842	-0.443842	-0.443842	-0.443842	-0.443842	1.72287
IFT57	-0.398621	-0.398621	1.98753	-0.398621	1.9598	1.95887	2.18696	-0.398621	2.00703	2.01324	-0.398621	-0.398621	-0.398621	2.0307	-0.398621	-0.398621	-0.398621	-0.398621	-0.398621	-0.398621	-0.398621	-0.398621	-0.398621	-0.398621	-0.398621	-0.398621	-0.398621	-0.398621	2.17659	-0.398621	-0.398621	-0.398621	-0.398621	-0.398621	-0.398621	-0.398621	-0.398621	-0.398621	-0.398621	-0.398621	-0.398621	-0.398621	-0.398621	-0.398621	2.03355	1.99495	-0.398621	-0.398621	-0.398621
LSAMP	1.43088	-0.507909	-0.507909	1.27587	1.23918	-0.507909	-0.507909	-0.507909	-0.507909	1.27876	-0.507909	-0.507909	-0.507909	-0.507909	-0.507909	-0.507909	1.27849	-0.507909	-0.507909	-0.507909	2.45623	-0.507909	1.26468	-0.507909	1.30677	-0.507909	-0.507909	-0.507909	1.39977	2.49227	-0.507909	2.72362	-0.507909	-0.507909	1.31399	2.45649	1.26193	-0.507909	-0.507909	1.2905	-0.507909	-0.507909	3.37318	-0.507909	1.29381	-0.507909	-0.507909	1.2813	1.31804
CCDC58	-0.414464	-0.414464	1.86223	-0.414464	-0.414464	1.83489	2.05251	1.92116	-0.414464	-0.414464	1.92212	-0.414464	1.88455	-0.414464	-0.414464	1.87667	-0.414464	1.90105	-0.414464	-0.414464	-0.414464	-0.414464	-0.414464	-0.414464	-0.414464	2.04996	-0.414464	-0.414464	-0.414464	-0.414464	-0.414464	-0.414464	-0.414464	1.94971	-0.414464	-0.414464	-0.414464	1.93116	1.91684	-0.414464	-0.414464	-0.414464	-0.414464	-0.414464	-0.414464	-0.414464	2.11559	-0.414464	-0.414464
ITGB5	-0.44502	-0.44502	1.68069	1.70012	1.65599	1.65516	-0.44502	-0.44502	1.69806	-0.44502	-0.44502	-0.44502	-0.44502	-0.44502	1.8006	-0.44502	-0.44502	1.71694	3.13127	1.65236	-0.44502	1.73919	-0.44502	-0.44502	3.18197	-0.44502	3.2502	-0.44502	1.84912	-0.44502	3.34013	-0.44502	-0.44502	-0.44502	-0.44502	1.69407	-0.44502	1.74505	-0.44502	1.71771	-0.44502	-0.44502	-0.44502	-0.44502	-0.44502	-0.44502	-0.44502	-0.44502	-0.44502
UBA5	-0.434122	-0.434122	1.8695	-0.434122	-0.434122	-0.434122	2.06204	-0.434122	1.88833	1.89432	1.9301	-0.434122	3.44081	-0.434122	-0.434122	1.88412	-0.434122	-0.434122	3.44149	1.83881	1.88377	-0.434122	1.87598	1.88505	-0.434122	-0.434122	-0.434122	-0.434122	-0.434122	1.91645	-0.434122	3.77731	1.89775	-0.434122	-0.434122	-0.434122	-0.434122	-0.434122	-0.434122	-0.434122	-0.434122	3.72435	1.90414	1.88821	-0.434122	-0.434122	-0.434122	1.89763	-0.434122
FAIM	-0.569443	-0.569443	1.71108	0.810288	1.68816	-0.569443	-0.569443	0.833179	-0.569443	0.812521	-0.569443	-0.569443	0.811194	-0.569443	-0.569443	0.806465	-0.569443	0.821106	0.811473	1.68479	-0.569443	0.835417	1.71662	0.80702	-0.569443	-0.569443	-0.569443	-0.569443	0.906121	-0.569443	-0.569443	-0.569443	0.814552	-0.569443	0.839769	-0.569443	1.71355	-0.569443	-0.569443	2.43799	0.832531	-0.569443	2.43252	0.808895	0.824158	-0.569443	-0.569443	0.814482	0.842905
WWTR1	-0.603743	-0.603743	-0.603743	1.92965	-0.603743	-0.603743	-0.603743	-0.603743	-0.603743	1.93319	-0.603743	-0.603743	1.93108	-0.603743	0.988203	0.912759	1.93285	0.928896	0.918279	0.883116	0.91253	0.944669	1.91591	-0.603743	-0.603743	-0.603743	0.977149	-0.603743	-0.603743	1.95398	-0.603743	2.15121	0.921672	-0.603743	-0.603743	-0.603743	0.905085	2.74349	-0.603743	0.929442	0.941488	-0.603743	3.3154	-0.603743	1.95161	0.907887	-0.603743	0.921595	-0.603743
TSC22D2	-0.423162	-0.423162	1.53162	-0.423162	-0.423162	1.50815	-0.423162	-0.423162	-0.423162	-0.423162	-0.423162	-0.423162	-0.423162	-0.423162	-0.423162	-0.423162	-0.423162	1.56496	1.55119	1.50557	-0.423162	-0.423162	-0.423162	-0.423162	-0.423162	-0.423162	-0.423162	-0.423162	1.68651	-0.423162	-0.423162	-0.423162	-0.423162	-0.423162	-0.423162	-0.423162	-0.423162	-0.423162	-0.423162	-0.423162	-0.423162	-0.423162	-0.423162	-0.423162	-0.423162	-0.423162	-0.423162	-0.423162	-0.423162
MME	-0.614736	-0.614736	0.801938	-0.614736	-0.614736	-0.614736	-0.614736	0.838607	-0.614736	-0.614736	0.839204	-0.614736	0.815827	1.78512	2.59366	0.810927	-0.614736	1.78301	0.816116	0.78306	1.76089	-0.614736	0.805919	0.811502	1.80246	-0.614736	-0.614736	0.945563	3.23465	0.830808	-0.614736	-0.614736	-0.614736	-0.614736	1.81074	0.810855	0.803712	2.53199	1.79711	-0.614736	1.8	-0.614736	0.823241	-0.614736	-0.614736	-0.614736	-0.614736	0.819234	0.848684
MLF1	-0.431187	-0.431187	-0.431187	-0.431187	-0.431187	-0.431187	-0.431187	-0.431187	1.8501	3.37822	-0.431187	-0.431187	-0.431187	-0.431187	-0.431187	-0.431187	-0.431187	-0.431187	-0.431187	-0.431187	-0.431187	-0.431187	-0.431187	-0.431187	-0.431187	-0.431187	1.94265	2.06101	2.0109	-0.431187	-0.431187	-0.431187	1.85935	3.46793	-0.431187	-0.431187	1.83444	-0.431187	-0.431187	-0.431187	1.8891	-0.431187	-0.431187	-0.431187	1.87524	-0.431187	-0.431187	-0.431187	-0.431187
TNFSF10	-0.405707	-0.405707	-0.405707	-0.405707	-0.405707	1.20396	-0.405707	-0.405707	-0.405707	-0.405707	-0.405707	-0.405707	-0.405707	-0.405707	-0.405707	-0.405707	-0.405707	-0.405707	1.23984	-0.405707	-0.405707	-0.405707	-0.405707	-0.405707	-0.405707	4.59242	-0.405707	-0.405707	-0.405707	-0.405707	-0.405707	-0.405707	-0.405707	-0.405707	-0.405707	-0.405707	-0.405707	-0.405707	-0.405707	-0.405707	-0.405707	-0.405707	-0.405707	-0.405707	-0.405707	-0.405707	-0.405707	-0.405707	-0.405707
BCL6	-0.412107	-0.412107	-0.412107	-0.412107	-0.412107	-0.412107	-0.412107	-0.412107	-0.412107	-0.412107	-0.412107	-0.412107	-0.412107	1.69508	-0.412107	-0.412107	-0.412107	-0.412107	-0.412107	-0.412107	-0.412107	-0.412107	-0.412107	-0.412107	-0.412107	-0.412107	-0.412107	-0.412107	1.82163	-0.412107	-0.412107	-0.412107	-0.412107	-0.412107	-0.412107	-0.412107	-0.412107	-0.412107	-0.412107	-0.412107	-0.412107	-0.412107	-0.412107	-0.412107	-0.412107	-0.412107	-0.412107	-0.412107	1.72594
CCDC50	-0.7961	0.69398	1.38893	-0.7961	0.498661	-0.7961	1.54534	-0.7961	0.524589	0.527996	2.63787	0.590642	0.526725	1.42302	0.587777	0.522194	-0.7961	-0.7961	1.40781	-0.7961	3.40928	-0.7961	0.517563	0.522725	0.548756	-0.7961	-0.7961	-0.7961	0.617677	0.540578	1.53652	-0.7961	-0.7961	0.564219	2.11458	-0.7961	0.515522	1.44591	0.545308	-0.7961	-0.7961	1.56866	1.41728	-0.7961	-0.7961	2.05384	1.5966	-0.7961	1.45101
ZDHHC19	-0.527906	-0.527906	0.855301	-0.527906	-0.527906	0.838689	-0.527906	-0.527906	2.49315	-0.527906	-0.527906	4.72732	-0.527906	-0.527906	0.933327	1.79191	0.869992	-0.527906	0.869144	1.75266	0.863867	-0.527906	0.859188	-0.527906	3.56778	-0.527906	-0.527906	-0.527906	-0.527906	0.883489	0.964332	2.00084	0.872259	-0.527906	4.33324	0.864008	-0.527906	-0.527906	1.82697	1.81392	-0.527906	-0.527906	-0.527906	0.866536	0.881977	-0.527906	-0.527906	-0.527906	0.900943
PIGX	-0.493905	-0.493905	-0.493905	-0.493905	-0.493905	-0.493905	-0.493905	2.80371	-0.493905	-0.493905	-0.493905	-0.493905	-0.493905	-0.493905	1.54905	-0.493905	-0.493905	2.77921	1.45932	2.69456	-0.493905	1.49318	-0.493905	-0.493905	1.49145	1.59943	-0.493905	-0.493905	-0.493905	-0.493905	-0.493905	-0.493905	1.46367	-0.493905	2.81706	-0.493905	1.44239	-0.493905	-0.493905	-0.493905	1.4891	-0.493905	-0.493905	-0.493905	1.47726	-0.493905	3.03833	-0.493905	-0.493905
TMEM128	-0.68543	-0.68543	-0.68543	1.83204	0.794644	-0.68543	-0.68543	-0.68543	-0.68543	0.828178	0.851435	-0.68543	0.826724	-0.68543	-0.68543	0.821545	0.827948	-0.68543	-0.68543	-0.68543	1.82569	-0.68543	-0.68543	0.822153	0.851909	0.935525	-0.68543	-0.68543	0.930694	0.84256	0.930082	-0.68543	-0.68543	-0.68543	1.87838	-0.68543	-0.68543	-0.68543	-0.68543	-0.68543	0.850093	-0.68543	-0.68543	0.824206	0.840923	1.81905	2.04973	0.830325	-0.68543
SEL1L3	-0.40269	-0.40269	-0.40269	-0.40269	-0.40269	1.81093	-0.40269	-0.40269	-0.40269	-0.40269	-0.40269	-0.40269	-0.40269	-0.40269	-0.40269	-0.40269	-0.40269	-0.40269	3.36676	-0.40269	-0.40269	-0.40269	-0.40269	-0.40269	-0.40269	-0.40269	1.94778	-0.40269	-0.40269	-0.40269	2.01444	-0.40269	-0.40269	-0.40269	-0.40269	-0.40269	-0.40269	-0.40269	-0.40269	-0.40269	1.89476	-0.40269	-0.40269	1.85603	-0.40269	3.34452	-0.40269	-0.40269	-0.40269
TBC1D1	-0.561523	3.5998	-0.561523	-0.561523	1.15401	-0.561523	1.31924	-0.561523	-0.561523	-0.561523	-0.561523	-0.561523	1.19119	1.20557	-0.561523	-0.561523	1.19261	-0.561523	1.19154	-0.561523	1.18492	1.22194	1.17905	-0.561523	-0.561523	-0.561523	1.25935	-0.561523	-0.561523	-0.561523	-0.561523	2.61164	-0.561523	1.24087	-0.561523	-0.561523	1.17635	1.22673	-0.561523	-0.561523	-0.561523	-0.561523	-0.561523	-0.561523	-0.561523	1.17957	-0.561523	2.3641	-0.561523
SRD5A3	-0.765067	0.683325	-0.765067	-0.765067	2.4838	1.33676	0.614689	0.541224	-0.765067	-0.765067	0.541761	-0.765067	-0.765067	0.5313	0.580093	0.516345	2.02126	2.03504	2.01995	1.33434	-0.765067	-0.765067	0.511843	0.516861	0.542164	0.613264	0.570753	-0.765067	-0.765067	-0.765067	1.50229	-0.765067	0.523876	-0.765067	1.415	-0.765067	0.50986	-0.765067	-0.765067	0.530442	2.57074	1.53354	1.38639	0.518608	-0.765067	0.512228	1.56069	1.38121	-0.765067
IL8	-0.441867	-0.441867	-0.441867	-0.441867	0.343201	-0.441867	0.418816	-0.441867	-0.441867	0.360988	-0.441867	-0.441867	-0.441867	-0.441867	-0.441867	-0.441867	-0.441867	-0.441867	-0.441867	2.27634	-0.441867	-0.441867	-0.441867	-0.441867	-0.441867	-0.441867	-0.441867	-0.441867	-0.441867	-0.441867	-0.441867	-0.441867	-0.441867	-0.441867	-0.441867	-0.441867	0.353424	-0.441867	-0.441867	-0.441867	-0.441867	-0.441867	-0.441867	-0.441867	-0.441867	-0.441867	-0.441867	-0.441867	-0.441867
CXCL5	-0.450094	0.458649	0.882474	0.356117	0.339532	-0.450094	-0.450094	-0.450094	-0.450094	-0.450094	-0.450094	-0.450094	2.66486	-0.450094	-0.450094	-0.450094	0.357299	-0.450094	3.07254	1.58576	0.353762	0.914069	-0.450094	-0.450094	-0.450094	-0.450094	-0.450094	-0.450094	0.412115	0.365095	1.38882	-0.450094	-0.450094	1.33532	0.373343	-0.450094	0.349815	-0.450094	-0.450094	-0.450094	-0.450094	0.992085	0.360828	-0.450094	-0.450094	0.3513	-0.450094	0.358567	2.1579
EREG	-0.383357	-0.383357	-0.383357	-0.383357	-0.383357	-0.383357	-0.383357	-0.383357	-0.383357	-0.383357	-0.383357	-0.383357	-0.383357	-0.383357	-0.383357	-0.383357	0.784595	-0.383357	-0.383357	-0.383357	-0.383357	-0.383357	-0.383357	-0.383357	-0.383357	0.867618	-0.383357	-0.383357	-0.383357	-0.383357	-0.383357	-0.383357	-0.383357	-0.383357	-0.383357	-0.383357	-0.383357	-0.383357	-0.383357	-0.383357	-0.383357	-0.383357	-0.383357	-0.383357	-0.383357	-0.383357	-0.383357	-0.383357	-0.383357
LINC01094	-0.437109	-0.437109	1.5754	-0.437109	-0.437109	-0.437109	-0.437109	-0.437109	-0.437109	-0.437109	-0.437109	-0.437109	-0.437109	-0.437109	-0.437109	1.58817	-0.437109	1.60972	-0.437109	-0.437109	-0.437109	1.63079	-0.437109	-0.437109	-0.437109	-0.437109	-0.437109	-0.437109	3.14764	-0.437109	-0.437109	-0.437109	-0.437109	-0.437109	4.03454	-0.437109	-0.437109	-0.437109	-0.437109	-0.437109	-0.437109	-0.437109	1.60567	-0.437109	1.61422	1.58167	-0.437109	2.9551	1.64181
SPP1	-0.575945	-0.0401699	1.55845	-0.100621	-0.575945	-0.110583	-0.0655591	-0.575945	-0.575945	-0.575945	-0.575945	-0.575945	-0.575945	-0.575945	-0.0783564	-0.575945	-0.575945	0.650791	-0.575945	2.04484	-0.102009	-0.575945	-0.575945	-0.575945	2.72537	-0.0660861	2.11494	0.525672	0.263048	0.462473	0.262774	0.285161	0.941953	0.235687	-0.575945	-0.575945	-0.104336	-0.575945	-0.0936267	-0.575945	0.226911	-0.0596304	0.2199	-0.575945	-0.0958424	-0.575945	0.533288	-0.575945	-0.0893838
ABCG2	-0.462423	-0.462423	-0.462423	-0.462423	1.41542	-0.462423	-0.462423	-0.462423	-0.462423	1.45797	1.48747	-0.462423	-0.462423	-0.462423	-0.462423	-0.462423	-0.462423	-0.462423	1.45651	-0.462423	1.44926	-0.462423	1.44283	-0.462423	-0.462423	1.59416	-0.462423	-0.462423	-0.462423	-0.462423	-0.462423	-0.462423	1.46079	-0.462423	1.49583	-0.462423	-0.462423	-0.462423	-0.462423	-0.462423	-0.462423	-0.462423	1.46607	-0.462423	1.47414	-0.462423	-0.462423	-0.462423	3.76633
HPGDS	2.18081	-0.604239	-0.604239	1.40408	2.44377	-0.604239	-0.604239	0.621292	0.600135	1.40688	0.621796	0.660371	0.602083	-0.604239	-0.604239	0.597951	-0.604239	-0.604239	0.602327	1.36538	1.39901	-0.604239	1.39319	0.598436	-0.604239	-0.604239	4.37665	-0.604239	-0.604239	0.614716	-0.604239	-0.604239	-0.604239	0.636275	-0.604239	0.597891	0.591867	-0.604239	-0.604239	1.41828	0.620725	1.55226	-0.604239	0.600074	0.61341	0.594089	-0.604239	-0.604239	-0.604239
BDH2	-0.452837	-0.452837	1.66928	1.68868	1.64463	-0.452837	3.34021	1.72421	-0.452837	3.11974	1.72511	1.79363	-0.452837	1.70767	-0.452837	-0.452837	-0.452837	-0.452837	1.69052	-0.452837	1.68242	1.72768	1.67525	-0.452837	-0.452837	1.84427	-0.452837	1.88443	-0.452837	-0.452837	-0.452837	3.42677	1.6953	-0.452837	1.73444	1.68264	-0.452837	-0.452837	-0.452837	-0.452837	-0.452837	-0.452837	-0.452837	-0.452837	-0.452837	3.09634	-0.452837	-0.452837	1.73931
PDGFC	-0.466609	-0.466609	-0.466609	2.86633	-0.466609	-0.466609	-0.466609	-0.466609	-0.466609	-0.466609	-0.466609	1.6321	1.53537	-0.466609	-0.466609	1.52851	-0.466609	-0.466609	-0.466609	-0.466609	-0.466609	1.57049	2.84826	-0.466609	2.91609	-0.466609	-0.466609	-0.466609	1.67301	1.55633	-0.466609	-0.466609	-0.466609	2.94959	-0.466609	1.52841	1.51841	-0.466609	-0.466609	1.55046	-0.466609	-0.466609	1.54574	-0.466609	-0.466609	-0.466609	-0.466609	-0.466609	-0.466609
MSMO1	-0.54008	-0.54008	-0.54008	-0.54008	0.847708	-0.54008	-0.54008	-0.54008	-0.54008	-0.54008	-0.54008	-0.54008	1.82176	-0.54008	-0.54008	-0.54008	0.878936	0.887967	-0.54008	2.47555	-0.54008	-0.54008	1.80763	-0.54008	-0.54008	-0.54008	2.62274	-0.54008	-0.54008	0.892637	-0.54008	2.02687	2.53627	0.917976	3.15191	0.872861	-0.54008	0.906536	1.85037	0.888476	-0.54008	-0.54008	-0.54008	-0.54008	1.84089	0.868392	-0.54008	0.881165	0.910354
CBR4	-0.448904	-0.448904	-0.448904	-0.448904	-0.448904	1.63185	-0.448904	-0.448904	-0.448904	-0.448904	1.71255	1.78055	-0.448904	-0.448904	-0.448904	-0.448904	-0.448904	-0.448904	-0.448904	-0.448904	-0.448904	-0.448904	-0.448904	1.67136	-0.448904	-0.448904	-0.448904	-0.448904	-0.448904	-0.448904	-0.448904	-0.448904	1.68297	-0.448904	-0.448904	-0.448904	1.65978	-0.448904	-0.448904	-0.448904	-0.448904	-0.448904	-0.448904	-0.448904	-0.448904	-0.448904	-0.448904	1.68286	-0.448904
HPGD	-0.961107	0.0905337	1.04541	-0.0281216	3.32843	-0.961107	-0.961107	-0.0126423	-0.961107	0.595344	1.08633	0.658599	-0.0275086	-0.961107	0.0155797	-0.0307062	-0.0267529	2.02727	-0.961107	-0.0488927	-0.0308468	2.04681	0.584747	1.05595	-0.0119595	-0.961107	2.08672	-0.961107	0.036682	-0.0177315	0.0363038	2.44137	1.75065	-0.00104641	-0.00818605	-0.961107	-0.0354146	-0.00857952	-0.0143934	-0.0204709	-0.0130807	-0.961107	2.82492	0.591817	0.606648	1.05027	-0.961107	1.06445	1.09668
KIAA1430	-0.445567	-0.445567	-0.445567	2.91041	1.52748	-0.445567	1.71752	-0.445567	1.56699	-0.445567	-0.445567	-0.445567	-0.445567	-0.445567	-0.445567	1.56334	-0.445567	-0.445567	-0.445567	-0.445567	-0.445567	-0.445567	1.55628	-0.445567	-0.445567	-0.445567	1.64864	-0.445567	-0.445567	-0.445567	-0.445567	-0.445567	-0.445567	-0.445567	-0.445567	-0.445567	2.88774	-0.445567	-0.445567	-0.445567	-0.445567	-0.445567	1.58069	-0.445567	-0.445567	-0.445567	-0.445567	-0.445567	-0.445567
FAM134B	0.996539	-0.561475	-0.561475	2.54328	2.49343	0.841936	-0.561475	-0.561475	0.870605	3.12164	0.896361	-0.561475	1.8279	-0.561475	-0.561475	3.11005	0.874082	-0.561475	0.873211	-0.561475	-0.561475	-0.561475	0.862986	0.868584	-0.561475	-0.561475	-0.561475	-0.561475	-0.561475	3.14671	0.970963	-0.561475	-0.561475	-0.561475	1.8705	2.53647	3.09669	-0.561475	-0.561475	0.883734	1.85973	2.00274	1.83859	-0.561475	-0.561475	-0.561475	-0.561475	0.876337	2.60014
SLC1A3	-0.685512	-0.685512	-0.685512	-0.685512	2.10757	2.10671	2.31404	1.52906	-0.685512	-0.685512	-0.685512	-0.685512	0.625949	-0.685512	0.686477	0.621457	0.62701	0.635364	0.626214	-0.685512	0.62126	-0.685512	-0.685512	-0.685512	-0.685512	-0.685512	0.67695	-0.685512	2.30475	1.51881	0.715589	1.68879	0.629139	-0.685512	0.653092	1.49252	0.614843	1.53724	0.644372	-0.685512	-0.685512	-0.685512	0.632746	1.49594	0.638263	-0.685512	1.68663	0.629072	0.656071
GTF2H2	-0.422651	-0.422651	1.71023	1.72972	-0.422651	-0.422651	-0.422651	3.21431	-0.422651	-0.422651	-0.422651	-0.422651	-0.422651	1.74881	-0.422651	-0.422651	-0.422651	-0.422651	1.73157	3.09394	1.72344	-0.422651	-0.422651	-0.422651	1.76701	1.8861	-0.422651	-0.422651	-0.422651	-0.422651	-0.422651	3.47663	-0.422651	-0.422651	4.31644	1.72365	1.7129	-0.422651	-0.422651	-0.422651	-0.422651	-0.422651	-0.422651	-0.422651	-0.422651	-0.422651	1.94759	3.17244	-0.422651
FCHO2	-0.595428	-0.595428	2.06861	2.08963	-0.595428	-0.595428	-0.595428	-0.595428	-0.595428	-0.595428	-0.595428	1.09532	1.01739	-0.595428	1.09182	1.01186	-0.595428	2.10779	2.09162	-0.595428	-0.595428	2.13177	2.07507	-0.595428	-0.595428	-0.595428	1.08011	-0.595428	2.24948	-0.595428	-0.595428	-0.595428	-0.595428	2.1567	1.05077	-0.595428	-0.595428	-0.595428	-0.595428	2.10862	1.04231	-0.595428	-0.595428	-0.595428	-0.595428	1.0067	-0.595428	-0.595428	-0.595428
DHFR	-0.433767	-0.433767	1.62681	1.64565	1.60287	-0.433767	1.79903	-0.433767	-0.433767	1.64902	-0.433767	3.17619	-0.433767	-0.433767	-0.433767	1.63989	3.03476	-0.433767	-0.433767	2.96362	1.63958	-0.433767	-0.433767	3.02329	-0.433767	-0.433767	-0.433767	1.83572	1.79008	-0.433767	-0.433767	-0.433767	-0.433767	-0.433767	-0.433767	1.63978	-0.433767	-0.433767	1.67625	-0.433767	-0.433767	-0.433767	-0.433767	-0.433767	1.66655	3.01249	-0.433767	1.65197	1.69481
VCAN	-0.593617	-0.593617	-0.593617	-0.593617	-0.593617	-0.593617	0.267492	-0.593617	-0.593617	-0.593617	0.221977	-0.593617	-0.593617	0.752594	0.2459	-0.593617	-0.593617	0.214624	0.209026	-0.593617	-0.593617	-0.593617	-0.593617	-0.593617	-0.593617	-0.593617	-0.593617	-0.593617	-0.593617	-0.593617	-0.593617	-0.593617	-0.593617	1.50715	-0.593617	-0.593617	-0.593617	-0.593617	-0.593617	-0.593617	-0.593617	-0.593617	-0.593617	0.207527	-0.593617	-0.593617	0.857895	-0.593617	-0.593617
ERAP2	-0.46456	-0.46456	-0.46456	-0.46456	-0.46456	1.54748	-0.46456	-0.46456	-0.46456	-0.46456	1.62551	-0.46456	-0.46456	-0.46456	-0.46456	1.58486	1.59357	1.60667	-0.46456	-0.46456	-0.46456	1.62798	1.57766	-0.46456	-0.46456	-0.46456	1.67188	-0.46456	-0.46456	-0.46456	1.73246	3.25852	1.5969	-0.46456	-0.46456	-0.46456	1.57449	-0.46456	-0.46456	-0.46456	-0.46456	-0.46456	-0.46456	1.58848	1.61121	2.94142	4.33132	1.5968	-0.46456
EGR1	-0.429986	-0.429986	-0.429986	-0.429986	-0.429986	0.879415	-0.429986	-0.429986	-0.429986	-0.429986	-0.429986	-0.429986	0.908325	-0.429986	-0.429986	-0.429986	-0.429986	-0.429986	-0.429986	-0.429986	-0.429986	-0.429986	-0.429986	-0.429986	-0.429986	-0.429986	-0.429986	-0.429986	-0.429986	-0.429986	-0.429986	-0.429986	-0.429986	-0.429986	-0.429986	0.903674	-0.429986	-0.429986	-0.429986	-0.429986	-0.429986	-0.429986	-0.429986	-0.429986	-0.429986	-0.429986	-0.429986	-0.429986	-0.429986
HBEGF	-0.00726923	-0.840613	-0.840613	-0.840613	-0.840613	-0.840613	0.914166	-0.840613	-0.840613	-0.840613	-0.840613	-0.0363179	-0.840613	-0.0670937	0.488081	-0.840613	-0.0727685	-0.840613	-0.0732343	1.09551	-0.840613	-0.840613	-0.0787032	-0.840613	-0.840613	-0.840613	-0.840613	-0.840613	-0.840613	1.39989	-0.840613	-0.840613	-0.840613	0.857347	-0.840613	-0.840613	0.428052	-0.840613	-0.840613	-0.840613	-0.0615327	-0.840613	-0.840613	-0.840613	-0.840613	-0.0784737	-0.840613	-0.840613	-0.840613
HDAC3	-0.459701	-0.459701	-0.459701	-0.459701	-0.459701	1.59764	-0.459701	-0.459701	-0.459701	-0.459701	-0.459701	-0.459701	-0.459701	-0.459701	-0.459701	-0.459701	-0.459701	1.65816	-0.459701	-0.459701	-0.459701	-0.459701	1.6285	3.03388	-0.459701	1.79436	-0.459701	-0.459701	-0.459701	-0.459701	1.78679	3.34721	-0.459701	1.70267	-0.459701	-0.459701	-0.459701	-0.459701	-0.459701	1.65892	-0.459701	-0.459701	1.65396	3.03799	3.07139	-0.459701	-0.459701	-0.459701	-0.459701
RNF14	-0.440238	-0.440238	-0.440238	-0.440238	-0.440238	1.73808	-0.440238	-0.440238	1.78258	-0.440238	-0.440238	-0.440238	1.78617	1.80444	-0.440238	1.77855	-0.440238	-0.440238	1.78662	-0.440238	-0.440238	1.82523	1.77075	-0.440238	-0.440238	-0.440238	-0.440238	4.71633	-0.440238	-0.440238	1.93835	-0.440238	1.79159	-0.440238	1.83225	-0.440238	1.76732	-0.440238	-0.440238	1.80296	-0.440238	-0.440238	1.79771	-0.440238	1.80708	-0.440238	-0.440238	-0.440238	1.83731
JAKMIP2	-0.46448	-0.46448	1.3217	-0.46448	1.30095	1.30025	-0.46448	-0.46448	-0.46448	-0.46448	-0.46448	-0.46448	-0.46448	-0.46448	-0.46448	-0.46448	2.54216	1.35216	-0.46448	-0.46448	-0.46448	1.37086	1.32672	2.53222	-0.46448	-0.46448	-0.46448	-0.46448	-0.46448	-0.46448	1.4625	-0.46448	-0.46448	-0.46448	1.37655	-0.46448	-0.46448	-0.46448	-0.46448	2.5596	-0.46448	-0.46448	-0.46448	-0.46448	-0.46448	-0.46448	-0.46448	-0.46448	1.38064
TCOF1	-0.543643	-0.543643	-0.543643	-0.543643	-0.543643	-0.543643	-0.543643	-0.543643	-0.543643	-0.543643	-0.543643	-0.543643	-0.543643	-0.543643	-0.543643	-0.543643	-0.543643	-0.543643	0.821159	-0.543643	-0.543643	-0.543643	-0.543643	-0.543643	-0.543643	-0.543643	-0.543643	-0.543643	0.914703	-0.543643	-0.543643	-0.543643	-0.543643	0.85956	-0.543643	-0.543643	-0.543643	-0.543643	-0.543643	-0.543643	-0.543643	-0.543643	-0.543643	0.818611	-0.543643	-0.543643	-0.543643	-0.543643	0.852224
GPX3	-0.719619	2.30409	1.60714	1.62367	-0.719619	0.339595	-0.719619	0.38022	0.361232	-0.719619	0.380672	-0.719619	-0.719619	1.63981	0.412946	-0.719619	1.085	1.09491	1.08406	-0.719619	-0.719619	-0.719619	-0.719619	0.359708	0.381011	-0.719619	0.405082	1.78778	-0.719619	2.07911	-0.719619	-0.719619	-0.719619	-0.719619	0.385387	-0.719619	1.07055	1.11524	-0.719619	-0.719619	-0.719619	1.2157	-0.719619	0.361178	0.373146	2.04504	-0.719619	1.08745	1.11942
SPARC	0.484079	2.31251	1.08999	1.63923	-0.679489	0.368617	0.470022	2.46017	-0.679489	0.392788	-0.679489	-0.679489	1.10496	1.11759	2.15947	-0.679489	0.392625	1.65335	3.00305	2.68374	0.387927	1.67198	-0.679489	1.63496	2.10202	-0.679489	0.433417	1.24335	0.465413	0.402976	-0.679489	-0.679489	0.394363	-0.679489	-0.679489	0.388035	2.05253	-0.679489	-0.679489	2.08412	-0.679489	-0.679489	2.07949	2.06598	1.11941	-0.679489	-0.679489	1.10863	0.416362
GRK6	1.42509	-0.498318	1.25529	-0.498318	2.39727	1.23423	-0.498318	-0.498318	-0.498318	1.27418	2.49297	-0.498318	-0.498318	3.36098	-0.498318	-0.498318	-0.498318	-0.498318	1.27284	-0.498318	-0.498318	1.30355	2.43377	1.26713	1.30197	-0.498318	2.55005	-0.498318	-0.498318	-0.498318	-0.498318	-0.498318	2.45762	-0.498318	-0.498318	-0.498318	-0.498318	-0.498318	-0.498318	1.28583	-0.498318	-0.498318	-0.498318	-0.498318	-0.498318	1.26074	2.70467	3.34364	-0.498318
PHYKPL	-0.538866	-0.538866	1.29287	1.30961	-0.538866	-0.538866	-0.538866	-0.538866	1.30784	-0.538866	-0.538866	-0.538866	1.31082	-0.538866	-0.538866	1.30449	-0.538866	1.3241	-0.538866	1.26846	1.30421	1.34328	1.29801	-0.538866	1.34163	-0.538866	-0.538866	-0.538866	-0.538866	1.33019	-0.538866	-0.538866	-0.538866	-0.538866	1.34911	1.3044	-0.538866	1.34833	2.57961	-0.538866	1.33941	-0.538866	1.32041	1.30774	-0.538866	1.29857	-0.538866	-0.538866	-0.538866
SCGB3A1	-0.56957	-0.56957	0.933155	-0.56957	-0.56957	-0.56957	-0.56957	-0.56957	-0.56957	-0.56957	-0.56957	-0.56957	0.947888	2.7376	-0.56957	-0.56957	-0.56957	-0.56957	-0.56957	-0.56957	0.942462	-0.56957	-0.56957	-0.56957	-0.56957	-0.56957	-0.56957	-0.56957	-0.56957	-0.56957	-0.56957	-0.56957	-0.56957	-0.56957	-0.56957	0.942614	-0.56957	2.00232	-0.56957	0.959327	-0.56957	-0.56957	0.955752	-0.56957	-0.56957	0.937832	-0.56957	-0.56957	-0.56957
BPHL	-0.458918	-0.458918	-0.458918	1.70642	3.08414	1.66103	-0.458918	1.74234	-0.458918	3.1534	1.74325	3.3002	-0.458918	-0.458918	-0.458918	1.70042	-0.458918	-0.458918	1.70828	1.65821	-0.458918	-0.458918	-0.458918	-0.458918	-0.458918	-0.458918	-0.458918	-0.458918	-0.458918	-0.458918	-0.458918	-0.458918	-0.458918	-0.458918	-0.458918	-0.458918	1.68949	-0.458918	-0.458918	-0.458918	-0.458918	-0.458918	-0.458918	-0.458918	-0.458918	-0.458918	-0.458918	1.713	1.75761
ECI2	-0.527616	-0.527616	1.31853	1.3354	1.29708	1.29635	2.77215	1.36631	-0.527616	1.33842	-0.527616	1.4267	-0.527616	-0.527616	-0.527616	1.33024	1.33813	-0.527616	-0.527616	-0.527616	1.32996	1.36933	1.32371	1.33099	2.62236	-0.527616	-0.527616	-0.527616	-0.527616	-0.527616	-0.527616	-0.527616	1.34116	-0.527616	-0.527616	-0.527616	-0.527616	-0.527616	1.36281	3.53324	2.61915	-0.527616	2.59167	-0.527616	3.53904	1.32427	2.84439	1.34106	1.37944
ADTRP	0.3933	0.437187	1.00991	1.02412	0.991811	-0.790824	-0.790824	0.316707	-0.790824	2.68498	-0.790824	1.10052	0.299347	-0.790824	-0.790824	0.295614	-0.790824	-0.790824	-0.790824	0.274377	0.295449	1.60218	1.55733	0.296052	-0.790824	-0.790824	1.08587	-0.790824	0.374303	1.58926	1.13154	1.18285	1.57453	-0.790824	-0.790824	1.0197	1.55449	0.321451	1.04714	1.03696	2.03743	1.15803	1.57957	-0.790824	1.58728	0.292123	-0.790824	1.02888	1.61207
MYLIP	-0.314888	-0.314888	-0.314888	-0.314888	-0.314888	-0.314888	-0.314888	-0.314888	-0.314888	-0.314888	-0.314888	-0.314888	-0.314888	-0.314888	-0.314888	-0.314888	-0.314888	-0.314888	-0.314888	-0.314888	-0.314888	-0.314888	-0.314888	-0.314888	-0.314888	-0.314888	-0.314888	2.14982	-0.314888	-0.314888	-0.314888	-0.314888	-0.314888	-0.314888	-0.314888	-0.314888	-0.314888	-0.314888	-0.314888	-0.314888	-0.314888	-0.314888	-0.314888	-0.314888	-0.314888	-0.314888	-0.314888	-0.314888	-0.314888
GMPR	-0.49124	-0.49124	1.29661	1.31295	-0.49124	1.27514	-0.49124	-0.49124	-0.49124	-0.49124	-0.49124	-0.49124	-0.49124	1.32895	1.39746	-0.49124	-0.49124	-0.49124	-0.49124	-0.49124	1.30768	-0.49124	-0.49124	-0.49124	-0.49124	1.44404	-0.49124	-0.49124	-0.49124	1.33305	-0.49124	-0.49124	-0.49124	1.36531	1.35151	-0.49124	1.29885	1.35074	1.3395	2.53567	1.34204	-0.49124	3.43425	-0.49124	1.33109	-0.49124	-0.49124	-0.49124	1.35561
RNF144B	3.51117	-0.531375	-0.531375	1.21847	-0.531375	-0.531375	-0.531375	-0.531375	1.21679	1.2213	-0.531375	-0.531375	-0.531375	-0.531375	-0.531375	-0.531375	-0.531375	-0.531375	-0.531375	-0.531375	-0.531375	-0.531375	-0.531375	-0.531375	1.24878	1.3456	-0.531375	-0.531375	1.34001	-0.531375	-0.531375	-0.531375	-0.531375	-0.531375	-0.531375	-0.531375	-0.531375	1.25512	-0.531375	-0.531375	-0.531375	-0.531375	-0.531375	-0.531375	-0.531375	1.20802	-0.531375	-0.531375	1.25984
HIST1H1C	-0.429547	-0.429547	-0.429547	-0.429547	-0.429547	-0.429547	-0.429547	-0.429547	-0.429547	-0.429547	-0.429547	-0.429547	1.29682	-0.429547	-0.429547	-0.429547	1.29822	-0.429547	-0.429547	-0.429547	-0.429547	-0.429547	-0.429547	-0.429547	-0.429547	-0.429547	-0.429547	-0.429547	-0.429547	-0.429547	-0.429547	-0.429547	-0.429547	-0.429547	-0.429547	-0.429547	-0.429547	-0.429547	-0.429547	-0.429547	-0.429547	-0.429547	-0.429547	-0.429547	-0.429547	-0.429547	-0.429547	-0.429547	1.33647
IER3	-0.535778	-0.535778	-0.535778	-0.535778	-0.535778	-0.535778	-0.535778	-0.535778	-0.535778	-0.535778	0.475087	-0.535778	-0.535778	-0.535778	-0.535778	0.455427	-0.535778	-0.535778	-0.535778	-0.535778	-0.535778	-0.535778	-0.535778	-0.535778	-0.535778	-0.535778	-0.535778	0.549034	-0.535778	-0.535778	-0.535778	-0.535778	-0.535778	-0.535778	-0.535778	-0.535778	-0.535778	-0.535778	-0.535778	-0.535778	-0.535778	-0.535778	-0.535778	-0.535778	-0.535778	-0.535778	-0.535778	0.461202	-0.535778
HSPA1B	-0.534272	-0.534272	-0.534272	-0.534272	-0.534272	0.444922	-0.534272	-0.534272	-0.534272	-0.534272	-0.534272	-0.534272	-0.534272	-0.534272	-0.534272	-0.534272	-0.534272	-0.534272	-0.534272	0.443618	-0.534272	-0.534272	-0.534272	-0.534272	-0.534272	-0.534272	-0.534272	-0.534272	-0.534272	-0.534272	-0.534272	-0.534272	-0.534272	-0.534272	0.487255	-0.534272	-0.534272	-0.534272	-0.534272	-0.534272	-0.534272	-0.534272	-0.534272	-0.534272	-0.534272	-0.534272	-0.534272	-0.534272	-0.534272
C2	-0.724122	0.519699	1.0998	1.11419	2.06587	-0.724122	-0.724122	-0.724122	0.378302	2.79644	1.14114	0.43344	-0.724122	-0.724122	0.431048	0.376304	-0.724122	1.6805	-0.724122	2.74258	-0.724122	-0.724122	-0.724122	-0.724122	1.14164	-0.724122	-0.724122	2.2903	-0.724122	1.13185	0.455559	1.85311	0.382771	2.53863	0.402939	2.47046	1.10177	-0.724122	-0.724122	2.49417	2.82882	-0.724122	-0.724122	0.378247	0.390453	0.372768	-0.724122	-0.724122	0.405447
HLA-DRB5	-0.831125	-0.831125	-0.831125	-0.831125	-0.831125	-0.831125	-0.831125	-0.831125	-0.831125	-0.831125	-0.831125	-0.831125	-0.831125	-0.831125	-0.831125	-0.831125	-0.831125	-0.831125	-0.831125	-0.831125	-0.831125	-0.831125	-0.831125	-0.831125	-0.831125	-0.831125	-0.831125	-0.831125	-0.831125	-0.831125	-0.831125	-0.831125	-0.831125	-0.831125	-0.831125	-0.831125	-0.831125	-0.831125	-0.831125	-0.831125	-0.831125	-0.831125	-0.831125	-0.831125	-0.831125	-0.831125	-0.831125	-0.831125	-0.831125
HLA-DQB2	-0.36955	-0.36955	-0.36955	1.25453	-0.36955	-0.36955	-0.36955	-0.36955	1.25297	4.34623	-0.36955	5.37869	-0.36955	-0.36955	-0.36955	2.32956	-0.36955	-0.36955	1.25592	-0.36955	-0.36955	-0.36955	-0.36955	-0.36955	-0.36955	-0.36955	-0.36955	-0.36955	-0.36955	2.36202	-0.36955	-0.36955	-0.36955	-0.36955	-0.36955	2.32944	-0.36955	-0.36955	-0.36955	-0.36955	4.85957	-0.36955	-0.36955	-0.36955	1.27085	-0.36955	-0.36955	-0.36955	-0.36955
HLA-DOA	1.17816	-0.582829	-0.582829	-0.582829	1.00404	-0.582829	-0.582829	1.06425	-0.582829	2.12007	-0.582829	-0.582829	-0.582829	1.05174	-0.582829	-0.582829	-0.582829	2.94778	1.03876	-0.582829	-0.582829	1.06688	1.02721	1.03353	-0.582829	-0.582829	-0.582829	-0.582829	-0.582829	-0.582829	-0.582829	2.35235	-0.582829	-0.582829	2.98452	2.10972	1.02471	-0.582829	-0.582829	1.05066	-0.582829	-0.582829	-0.582829	1.03574	-0.582829	1.02769	-0.582829	1.0423	-0.582829
HSD17B8	-0.409456	-0.409456	-0.409456	-0.409456	-0.409456	-0.409456	2.10598	1.97204	-0.409456	1.93697	-0.409456	-0.409456	-0.409456	-0.409456	-0.409456	1.92669	-0.409456	-0.409456	1.93519	3.41798	-0.409456	-0.409456	-0.409456	-0.409456	3.55145	-0.409456	-0.409456	-0.409456	-0.409456	1.95926	-0.409456	-0.409456	3.50359	-0.409456	-0.409456	-0.409456	1.91486	-0.409456	1.96765	-0.409456	-0.409456	-0.409456	-0.409456	-0.409456	-0.409456	-0.409456	-0.409456	-0.409456	1.98856
CDKN1A	-0.57906	-0.57906	0.537543	-0.57906	-0.57906	-0.57906	-0.57906	-0.57906	1.85971	-0.57906	-0.57906	-0.57906	-0.57906	-0.57906	-0.57906	-0.57906	-0.57906	1.87639	-0.57906	-0.57906	-0.57906	0.568272	-0.57906	-0.57906	-0.57906	-0.57906	-0.57906	-0.57906	0.626016	-0.57906	-0.57906	-0.57906	-0.57906	-0.57906	0.571827	-0.57906	-0.57906	-0.57906	-0.57906	-0.57906	-0.57906	-0.57906	-0.57906	-0.57906	-0.57906	-0.57906	-0.57906	-0.57906	-0.57906
PIM1	-0.564573	-0.564573	-0.564573	-0.564573	-0.564573	-0.564573	0.732739	-0.564573	-0.564573	-0.564573	-0.564573	-0.564573	-0.564573	0.654334	0.700211	-0.564573	-0.564573	-0.564573	-0.564573	-0.564573	-0.564573	-0.564573	-0.564573	-0.564573	-0.564573	-0.564573	-0.564573	0.754055	-0.564573	-0.564573	-0.564573	-0.564573	-0.564573	0.678681	-0.564573	-0.564573	0.634175	-0.564573	-0.564573	-0.564573	-0.564573	-0.564573	-0.564573	-0.564573	-0.564573	-0.564573	-0.564573	-0.564573	-0.564573
RNF8	-0.477626	-0.477626	1.56966	1.58837	-0.477626	-0.477626	-0.477626	-0.477626	-0.477626	2.96897	1.62351	-0.477626	-0.477626	-0.477626	1.68514	-0.477626	-0.477626	-0.477626	-0.477626	1.54237	1.58234	-0.477626	-0.477626	2.95712	-0.477626	-0.477626	-0.477626	-0.477626	-0.477626	1.61138	-0.477626	-0.477626	1.59476	-0.477626	-0.477626	1.58254	1.57222	-0.477626	-0.477626	-0.477626	-0.477626	-0.477626	-0.477626	1.58628	-0.477626	-0.477626	-0.477626	1.59465	-0.477626
PTCRA	-0.643844	-0.643844	1.70253	-0.643844	0.746523	-0.643844	-0.643844	-0.643844	0.774365	-0.643844	0.799872	3.12626	0.776659	-0.643844	-0.643844	-0.643844	0.777808	-0.643844	0.776946	1.67547	0.77158	0.801581	-0.643844	0.772364	0.800317	-0.643844	-0.643844	-0.643844	2.59505	0.791535	-0.643844	-0.643844	1.72736	-0.643844	0.806059	0.771722	0.764629	-0.643844	0.796614	1.73778	0.798611	-0.643844	1.73297	0.774293	-0.643844	-0.643844	-0.643844	-0.643844	0.809285
NFKBIE	-0.415688	-0.415688	-0.415688	-0.415688	-0.415688	-0.415688	1.81732	-0.415688	-0.415688	-0.415688	-0.415688	-0.415688	-0.415688	-0.415688	-0.415688	-0.415688	-0.415688	-0.415688	-0.415688	-0.415688	-0.415688	-0.415688	-0.415688	-0.415688	-0.415688	-0.415688	1.74622	-0.415688	-0.415688	-0.415688	-0.415688	-0.415688	-0.415688	-0.415688	-0.415688	-0.415688	-0.415688	-0.415688	-0.415688	-0.415688	-0.415688	-0.415688	-0.415688	-0.415688	-0.415688	-0.415688	-0.415688	-0.415688	-0.415688
TMEM14A	1.12544	-0.624261	-0.624261	-0.624261	-0.624261	-0.624261	-0.624261	2.09592	-0.624261	0.988166	-0.624261	2.17046	0.986617	-0.624261	-0.624261	0.9811	-0.624261	-0.624261	2.05956	0.94972	2.0508	-0.624261	0.97546	0.981747	-0.624261	1.10252	-0.624261	-0.624261	-0.624261	1.00349	2.2163	-0.624261	0.990535	2.12456	-0.624261	-0.624261	0.972976	-0.624261	1.00925	2.07654	2.09484	-0.624261	0.994966	0.983935	1.00174	-0.624261	-0.624261	2.06461	-0.624261
FBXO9	-0.485521	-0.485521	1.38684	-0.485521	1.36508	1.36435	-0.485521	1.4353	1.40214	-0.485521	-0.485521	-0.485521	-0.485521	2.68627	-0.485521	-0.485521	2.66618	-0.485521	-0.485521	-0.485521	-0.485521	-0.485521	2.64513	1.39948	-0.485521	-0.485521	1.47872	1.57666	1.53519	-0.485521	2.8485	-0.485521	-0.485521	-0.485521	1.44433	1.39862	-0.485521	-0.485521	1.43176	-0.485521	-0.485521	-0.485521	-0.485521	-0.485521	1.42295	1.39267	-0.485521	-0.485521	1.44862
CD109	-0.386317	-0.386317	-0.386317	-0.386317	-0.386317	2.01152	-0.386317	2.10349	-0.386317	-0.386317	2.10451	-0.386317	2.06446	-0.386317	-0.386317	-0.386317	-0.386317	-0.386317	2.06496	-0.386317	3.68351	-0.386317	-0.386317	-0.386317	-0.386317	2.2408	-0.386317	-0.386317	2.23297	-0.386317	-0.386317	-0.386317	-0.386317	-0.386317	-0.386317	-0.386317	2.04371	-0.386317	-0.386317	2.08294	-0.386317	-0.386317	-0.386317	-0.386317	2.08747	2.04822	-0.386317	-0.386317	-0.386317
MYO6	-0.511452	-0.511452	-0.511452	-0.511452	1.29363	-0.511452	-0.511452	-0.511452	1.32978	-0.511452	-0.511452	-0.511452	-0.511452	1.34789	-0.511452	-0.511452	-0.511452	-0.511452	1.33313	1.29051	-0.511452	-0.511452	-0.511452	-0.511452	2.60467	-0.511452	-0.511452	-0.511452	-0.511452	1.35207	1.45881	-0.511452	-0.511452	-0.511452	-0.511452	2.55135	1.31714	-0.511452	1.35866	1.34666	3.53026	5.13835	-0.511452	-0.511452	-0.511452	-0.511452	-0.511452	3.48977	1.37511
RARS2	-0.417599	-0.417599	1.85268	1.87343	-0.417599	-0.417599	-0.417599	-0.417599	-0.417599	-0.417599	-0.417599	-0.417599	-0.417599	-0.417599	-0.417599	-0.417599	-0.417599	-0.417599	1.8754	-0.417599	-0.417599	-0.417599	-0.417599	-0.417599	-0.417599	-0.417599	-0.417599	2.08284	2.03256	-0.417599	-0.417599	-0.417599	-0.417599	1.93992	-0.417599	-0.417599	-0.417599	-0.417599	-0.417599	-0.417599	-0.417599	-0.417599	-0.417599	-0.417599	3.43217	-0.417599	2.10533	-0.417599	-0.417599
CCNC	-0.585329	-0.585329	-0.585329	-0.585329	-0.585329	-0.585329	-0.585329	-0.585329	-0.585329	-0.585329	-0.585329	-0.585329	-0.585329	-0.585329	-0.585329	-0.585329	-0.585329	-0.585329	1.15504	1.11483	1.14846	1.18521	2.29579	1.14942	-0.585329	1.27988	2.41005	-0.585329	-0.585329	1.17291	-0.585329	-0.585329	-0.585329	1.204	-0.585329	-0.585329	1.13995	1.18996	2.34824	-0.585329	2.35174	-0.585329	3.89604	1.15179	-0.585329	1.14315	-0.585329	3.18984	-0.585329
SOBP	-0.419594	-0.419594	-0.419594	-0.419594	1.63284	-0.419594	-0.419594	-0.419594	1.67394	-0.419594	-0.419594	-0.419594	-0.419594	-0.419594	-0.419594	1.67015	-0.419594	-0.419594	1.67775	-0.419594	1.66983	-0.419594	-0.419594	3.06428	-0.419594	-0.419594	-0.419594	-0.419594	1.82151	-0.419594	3.27804	-0.419594	-0.419594	1.73676	1.72073	1.67004	1.65957	-0.419594	3.1157	-0.419594	-0.419594	-0.419594	4.13981	1.67384	1.69702	1.66343	-0.419594	-0.419594	-0.419594
SESN1	-0.4229	-0.4229	-0.4229	-0.4229	1.70735	1.7065	-0.4229	-0.4229	-0.4229	-0.4229	1.78908	3.35298	-0.4229	-0.4229	-0.4229	-0.4229	-0.4229	-0.4229	-0.4229	-0.4229	-0.4229	-0.4229	-0.4229	-0.4229	-0.4229	-0.4229	-0.4229	-0.4229	1.90316	-0.4229	-0.4229	-0.4229	-0.4229	-0.4229	-0.4229	-0.4229	-0.4229	1.79765	-0.4229	3.22609	-0.4229	-0.4229	-0.4229	1.74989	-0.4229	-0.4229	-0.4229	-0.4229	-0.4229
SLC16A10	-0.458625	-0.458625	1.24055	-0.458625	1.22081	-0.458625	-0.458625	-0.458625	1.25444	2.40193	-0.458625	-0.458625	-0.458625	-0.458625	1.3364	-0.458625	-0.458625	-0.458625	1.25755	3.19074	-0.458625	-0.458625	-0.458625	-0.458625	-0.458625	-0.458625	-0.458625	-0.458625	-0.458625	3.28741	-0.458625	4.84972	-0.458625	-0.458625	-0.458625	-0.458625	1.24268	1.292	-0.458625	-0.458625	-0.458625	-0.458625	-0.458625	1.25435	-0.458625	-0.458625	-0.458625	-0.458625	-0.458625
HEBP2	-0.444192	-0.444192	-0.444192	-0.444192	1.35782	1.35711	1.53138	-0.444192	-0.444192	-0.444192	-0.444192	-0.444192	-0.444192	1.41198	1.48185	-0.444192	-0.444192	-0.444192	-0.444192	-0.444192	-0.444192	-0.444192	-0.444192	-0.444192	-0.444192	-0.444192	-0.444192	-0.444192	-0.444192	-0.444192	-0.444192	-0.444192	-0.444192	1.44906	-0.444192	-0.444192	1.38129	-0.444192	-0.444192	-0.444192	-0.444192	-0.444192	-0.444192	-0.444192	-0.444192	-0.444192	-0.444192	3.55023	-0.444192
AIG1	-0.575694	-0.575694	-0.575694	2.22053	1.06826	-0.575694	-0.575694	1.13064	-0.575694	-0.575694	1.13134	-0.575694	1.1039	2.24192	-0.575694	1.09814	1.10526	-0.575694	2.22261	-0.575694	2.21348	1.13336	-0.575694	1.09882	1.13187	1.22474	-0.575694	-0.575694	-0.575694	1.12149	1.2187	-0.575694	2.22799	-0.575694	1.13866	-0.575694	-0.575694	-0.575694	-0.575694	-0.575694	1.12985	2.42685	2.23463	1.1011	-0.575694	-0.575694	-0.575694	1.1079	-0.575694
TULP4	-0.423359	-0.423359	1.77588	-0.423359	-0.423359	1.74947	-0.423359	-0.423359	-0.423359	-0.423359	1.83373	-0.423359	-0.423359	-0.423359	-0.423359	-0.423359	-0.423359	1.81338	-0.423359	-0.423359	-0.423359	-0.423359	-0.423359	1.79072	-0.423359	-0.423359	3.39967	-0.423359	-0.423359	-0.423359	-0.423359	3.59723	1.80284	-0.423359	-0.423359	1.78972	1.77863	-0.423359	-0.423359	-0.423359	-0.423359	-0.423359	1.80895	1.79374	1.81829	-0.423359	-0.423359	-0.423359	-0.423359
TAGAP	-0.424533	-0.424533	-0.424533	-0.424533	1.50998	-0.424533	-0.424533	-0.424533	-0.424533	-0.424533	-0.424533	-0.424533	-0.424533	-0.424533	-0.424533	-0.424533	-0.424533	-0.424533	-0.424533	-0.424533	-0.424533	-0.424533	1.53822	-0.424533	-0.424533	-0.424533	-0.424533	-0.424533	-0.424533	-0.424533	-0.424533	-0.424533	1.55672	-0.424533	-0.424533	-0.424533	-0.424533	-0.424533	-0.424533	-0.424533	-0.424533	-0.424533	-0.424533	-0.424533	-0.424533	-0.424533	-0.424533	1.55662	-0.424533
ACAT2	-0.503405	-0.503405	-0.503405	1.0364	1.00472	-0.503405	1.14998	1.06195	-0.503405	1.03889	-0.503405	-0.503405	1.03741	1.05006	-0.503405	1.03213	1.03866	-0.503405	-0.503405	1.00212	-0.503405	-0.503405	1.02674	-0.503405	-0.503405	-0.503405	1.09733	-0.503405	-0.503405	2.86053	-0.503405	3.09287	3.45714	2.12586	1.0693	-0.503405	-0.503405	-0.503405	-0.503405	-0.503405	-0.503405	-0.503405	2.07472	-0.503405	1.05188	1.0272	-0.503405	1.04108	2.11402
CCZ1B	-0.356183	5.99773	2.29405	-0.356183	-0.356183	2.26222	-0.356183	-0.356183	2.31571	-0.356183	-0.356183	-0.356183	-0.356183	-0.356183	-0.356183	-0.356183	-0.356183	2.33924	-0.356183	-0.356183	-0.356183	-0.356183	-0.356183	2.31194	2.3646	-0.356183	-0.356183	2.56273	-0.356183	-0.356183	-0.356183	-0.356183	-0.356183	-0.356183	-0.356183	-0.356183	-0.356183	-0.356183	2.35762	2.3402	-0.356183	-0.356183	-0.356183	-0.356183	-0.356183	4.07624	-0.356183	-0.356183	2.3815
MACC1	-0.517932	-0.517932	-0.517932	2.28401	1.12939	-0.517932	-0.517932	-0.517932	1.16237	2.28792	-0.517932	-0.517932	1.16509	1.1789	-0.517932	1.15933	-0.517932	-0.517932	2.28609	2.23001	3.1167	2.32798	2.26882	1.16	-0.517932	-0.517932	-0.517932	-0.517932	-0.517932	-0.517932	-0.517932	2.52906	1.16918	-0.517932	-0.517932	-0.517932	-0.517932	-0.517932	-0.517932	-0.517932	1.1911	-0.517932	1.17381	-0.517932	-0.517932	1.15394	-0.517932	1.1691	-0.517932
CDCA7L	-0.425546	-0.425546	-0.425546	3.39439	-0.425546	1.81938	-0.425546	1.90549	-0.425546	-0.425546	-0.425546	1.97982	1.86895	1.88778	-0.425546	-0.425546	-0.425546	-0.425546	-0.425546	-0.425546	-0.425546	-0.425546	1.85306	-0.425546	1.90716	-0.425546	-0.425546	-0.425546	-0.425546	1.89298	-0.425546	-0.425546	1.87453	-0.425546	1.91644	-0.425546	-0.425546	-0.425546	1.90118	1.88625	-0.425546	-0.425546	-0.425546	-0.425546	-0.425546	-0.425546	-0.425546	1.87441	3.47216
HIBADH	1.05813	-0.644669	-0.644669	-0.644669	1.9188	-0.644669	-0.644669	-0.644669	1.9631	1.96891	0.948639	-0.644669	-0.644669	-0.644669	2.07029	0.917652	0.92429	0.934276	-0.644669	0.887113	1.95868	-0.644669	-0.644669	0.918281	-0.644669	1.03582	-0.644669	2.98624	1.03081	0.939439	-0.644669	-0.644669	-0.644669	-0.644669	-0.644669	0.917573	2.72794	-0.644669	-0.644669	1.98373	2.00153	-0.644669	0.931146	0.920411	2.77509	0.912632	2.19094	0.926754	0.959028
DNAJC30	-0.398401	-0.398401	-0.398401	2.06106	2.01046	2.00951	-0.398401	-0.398401	-0.398401	-0.398401	-0.398401	-0.398401	2.06267	-0.398401	2.17626	-0.398401	-0.398401	-0.398401	-0.398401	-0.398401	-0.398401	-0.398401	-0.398401	-0.398401	-0.398401	-0.398401	-0.398401	-0.398401	-0.398401	-0.398401	-0.398401	-0.398401	-0.398401	-0.398401	-0.398401	-0.398401	-0.398401	-0.398401	-0.398401	-0.398401	-0.398401	-0.398401	-0.398401	-0.398401	-0.398401	2.04636	-0.398401	-0.398401	-0.398401
FGL2	-0.578443	-0.578443	-0.578443	1.53308	-0.578443	0.662474	-0.578443	-0.578443	1.53133	0.691091	0.710598	-0.578443	0.689872	-0.578443	-0.578443	0.685528	-0.578443	-0.578443	3.10003	0.660821	0.685337	-0.578443	1.52163	-0.578443	0.710996	-0.578443	-0.578443	-0.578443	-0.578443	-0.578443	-0.578443	-0.578443	-0.578443	-0.578443	2.21229	1.52794	0.679131	-0.578443	-0.578443	2.69356	-0.578443	-0.578443	-0.578443	1.53124	2.18826	-0.578443	-0.578443	0.692892	0.719003
GNG11	-0.412731	-0.412731	-0.412731	-0.412731	2.04015	-0.412731	-0.412731	-0.412731	1.0849	-0.412731	-0.412731	-0.412731	-0.412731	-0.412731	1.15656	1.08219	-0.412731	-0.412731	3.93786	-0.412731	-0.412731	-0.412731	1.07694	-0.412731	-0.412731	-0.412731	-0.412731	-0.412731	-0.412731	-0.412731	-0.412731	-0.412731	-0.412731	1.12985	2.13057	1.08211	-0.412731	-0.412731	-0.412731	2.85483	-0.412731	-0.412731	-0.412731	-0.412731	-0.412731	-0.412731	-0.412731	1.0909	2.89362
PON2	-0.60417	-0.60417	-0.60417	0.904156	1.86385	-0.60417	-0.60417	0.929181	0.902709	1.91209	0.929811	0.978076	-0.60417	0.917532	-0.60417	0.899977	-0.60417	-0.60417	-0.60417	0.870576	0.89975	0.931627	0.894693	0.900583	0.930284	1.01374	-0.60417	-0.60417	-0.60417	-0.60417	1.00831	-0.60417	0.908818	1.97135	-0.60417	1.90246	0.892365	0.935749	-0.60417	1.92636	0.928472	-0.60417	1.92125	1.90639	2.68825	0.895145	-0.60417	1.91517	1.95974
IFRD1	-0.7591	-0.7591	-0.7591	0.187899	-0.7591	-0.7591	0.91822	-0.7591	-0.7591	-0.7591	-0.7591	-0.7591	-0.7591	-0.7591	-0.7591	0.185276	-0.7591	-0.7591	-0.7591	-0.7591	-0.7591	0.205147	0.181958	-0.7591	0.842078	-0.7591	-0.7591	-0.7591	-0.7591	-0.7591	-0.7591	0.9565	-0.7591	0.215381	-0.7591	0.185228	-0.7591	0.207735	-0.7591	0.195665	-0.7591	-0.7591	-0.7591	-0.7591	0.197419	0.182242	0.95494	0.190778	0.210287
HILPDA	-0.441073	-0.441073	-0.441073	-0.441073	1.64517	1.64434	-0.441073	-0.441073	-0.441073	-0.441073	-0.441073	-0.441073	1.69039	-0.441073	-0.441073	-0.441073	-0.441073	-0.441073	-0.441073	-0.441073	-0.441073	1.72778	-0.441073	-0.441073	-0.441073	-0.441073	-0.441073	-0.441073	1.83694	-0.441073	1.83608	-0.441073	-0.441073	-0.441073	-0.441073	-0.441073	-0.441073	3.17147	-0.441073	-0.441073	-0.441073	-0.441073	-0.441073	1.68684	1.7104	-0.441073	-0.441073	1.69546	-0.441073
HIPK2	-0.700273	0.723597	1.38767	2.03576	1.36668	1.991	-0.700273	1.43424	0.561733	0.564989	-0.700273	-0.700273	2.03716	1.42024	-0.700273	0.559444	0.564797	1.41838	2.03759	-0.700273	1.39884	-0.700273	0.555019	-0.700273	0.584827	0.654723	0.612931	-0.700273	2.18188	1.42436	1.5287	-0.700273	-0.700273	1.45671	-0.700273	-0.700273	0.553069	-0.700273	0.581531	-0.700273	0.583308	-0.700273	0.570325	2.03361	-0.700273	0.555397	-0.700273	0.566784	-0.700273
ADCK2	-0.468932	-0.468932	-0.468932	-0.468932	-0.468932	4.66676	-0.468932	1.5966	-0.468932	2.92065	-0.468932	-0.468932	-0.468932	1.58091	1.65806	-0.468932	-0.468932	-0.468932	1.56463	3.85534	-0.468932	-0.468932	-0.468932	1.55807	-0.468932	1.71051	-0.468932	-0.468932	-0.468932	-0.468932	-0.468932	-0.468932	-0.468932	-0.468932	-0.468932	1.55716	-0.468932	-0.468932	-0.468932	-0.468932	-0.468932	-0.468932	-0.468932	-0.468932	-0.468932	-0.468932	-0.468932	-0.468932	-0.468932
CLEC5A	-0.447371	-0.447371	-0.447371	-0.447371	-0.447371	0.851069	-0.447371	-0.447371	-0.447371	-0.447371	-0.447371	-0.447371	-0.447371	-0.447371	-0.447371	-0.447371	-0.447371	-0.447371	0.880005	-0.447371	-0.447371	-0.447371	-0.447371	-0.447371	-0.447371	-0.447371	-0.447371	-0.447371	-0.447371	-0.447371	-0.447371	-0.447371	-0.447371	-0.447371	-0.447371	-0.447371	-0.447371	-0.447371	-0.447371	-0.447371	-0.447371	-0.447371	-0.447371	-0.447371	-0.447371	-0.447371	1.01311	-0.447371	-0.447371
GIMAP4	0.872693	3.29861	0.736405	-0.671096	-0.671096	-0.671096	-0.671096	1.72896	0.747909	-0.671096	0.77343	0.81888	1.69646	-0.671096	0.815801	-0.671096	-0.671096	0.760407	-0.671096	0.717649	0.745122	-0.671096	2.39029	-0.671096	1.73045	0.852467	-0.671096	-0.671096	-0.671096	-0.671096	-0.671096	-0.671096	0.753661	-0.671096	-0.671096	0.745264	0.738168	-0.671096	-0.671096	0.760918	-0.671096	-0.671096	-0.671096	0.747837	0.763549	-0.671096	-0.671096	-0.671096	-0.671096
GTPBP6	3.43113	-0.556537	-0.556537	2.31899	-0.556537	-0.556537	-0.556537	1.19819	-0.556537	2.32301	-0.556537	-0.556537	-0.556537	1.18486	-0.556537	1.16477	-0.556537	2.33844	-0.556537	-0.556537	2.31173	1.20099	2.3034	1.16546	-0.556537	-0.556537	1.23786	3.44387	2.49017	-0.556537	1.28874	-0.556537	-0.556537	1.21964	-0.556537	2.31198	1.15606	-0.556537	1.19495	-0.556537	-0.556537	-0.556537	-0.556537	-0.556537	-0.556537	1.15924	2.56763	-0.556537	1.21036
KAL1	-0.517995	-0.517995	1.37913	-0.517995	1.35709	-0.517995	1.53769	-0.517995	1.39464	-0.517995	-0.517995	-0.517995	1.39773	-0.517995	1.48615	1.39117	-0.517995	-0.517995	1.39812	-0.517995	2.66331	2.72141	-0.517995	-0.517995	2.71897	1.53557	1.47223	-0.517995	-0.517995	2.70199	-0.517995	-0.517995	-0.517995	1.45203	-0.517995	-0.517995	-0.517995	-0.517995	1.42464	1.41217	-0.517995	2.90667	1.40766	1.39454	1.41572	1.38504	2.94713	1.40229	2.73629
EBP	-0.69066	-0.69066	-0.69066	1.52221	-0.69066	-0.69066	-0.69066	0.659697	0.636385	1.5253	-0.69066	0.702756	2.71997	-0.69066	-0.69066	-0.69066	0.639607	0.648073	0.6388	2.13637	0.633778	-0.69066	-0.69066	2.71256	0.660669	-0.69066	0.690222	0.759074	-0.69066	-0.69066	-0.69066	4.45618	0.641764	1.57749	-0.69066	0.633912	2.6992	0.665481	-0.69066	-0.69066	-0.69066	-0.69066	0.64542	-0.69066	1.5414	0.629723	-0.69066	1.52802	2.23907
ATG4A	-0.469687	-0.469687	1.66895	1.6885	-0.469687	1.64326	-0.469687	-0.469687	-0.469687	3.1307	1.72521	-0.469687	-0.469687	1.70764	-0.469687	-0.469687	-0.469687	-0.469687	1.69035	-0.469687	1.68219	-0.469687	-0.469687	-0.469687	-0.469687	1.8453	-0.469687	-0.469687	1.8384	-0.469687	-0.469687	3.44011	1.69517	-0.469687	1.73461	3.11691	1.67163	-0.469687	1.72025	-0.469687	-0.469687	3.39095	1.70111	-0.469687	-0.469687	-0.469687	-0.469687	-0.469687	1.73952
MOSPD1	-0.512802	-0.512802	3.45386	1.3316	1.29366	1.29295	1.46765	-0.512802	1.32984	-0.512802	3.53475	-0.512802	2.56157	-0.512802	1.418	2.55248	-0.512802	-0.512802	1.33319	-0.512802	2.55208	1.3652	2.54318	-0.512802	-0.512802	-0.512802	1.40459	-0.512802	-0.512802	-0.512802	-0.512802	-0.512802	-0.512802	-0.512802	2.61639	1.3264	-0.512802	-0.512802	-0.512802	-0.512802	-0.512802	-0.512802	-0.512802	-0.512802	-0.512802	1.32059	2.82552	2.56789	2.62239
FHL1	0.550549	0.598375	-0.739871	1.238	-0.739871	-0.739871	0.534959	0.46708	0.446244	1.83487	0.467577	1.92886	-0.739871	-0.739871	-0.739871	0.444093	-0.739871	-0.739871	0.448403	-0.739871	1.82579	0.469006	-0.739871	0.444571	2.34487	-0.739871	-0.739871	-0.739871	-0.739871	0.460604	1.35506	1.41098	-0.739871	-0.739871	-0.739871	0.444034	1.22464	1.27369	2.33921	-0.739871	1.26548	1.38393	1.84331	1.23627	0.459317	-0.739871	-0.739871	1.24319	2.35858
LONRF1	-0.457686	-0.457686	1.55053	1.56888	-0.457686	-0.457686	-0.457686	-0.457686	-0.457686	-0.457686	-0.457686	-0.457686	-0.457686	-0.457686	-0.457686	1.56327	-0.457686	-0.457686	-0.457686	-0.457686	-0.457686	1.60579	1.55617	-0.457686	-0.457686	1.71612	-0.457686	-0.457686	-0.457686	-0.457686	3.11824	3.21368	3.94226	-0.457686	4.82277	-0.457686	-0.457686	-0.457686	-0.457686	-0.457686	-0.457686	-0.457686	-0.457686	-0.457686	-0.457686	-0.457686	-0.457686	-0.457686	-0.457686
PSD3	-0.392028	-0.392028	-0.392028	-0.392028	4.43737	-0.392028	-0.392028	-0.392028	-0.392028	-0.392028	1.91262	-0.392028	-0.392028	-0.392028	-0.392028	-0.392028	-0.392028	4.54608	-0.392028	-0.392028	1.86746	-0.392028	1.85986	1.86871	-0.392028	-0.392028	-0.392028	-0.392028	-0.392028	-0.392028	2.03056	-0.392028	-0.392028	-0.392028	-0.392028	-0.392028	-0.392028	-0.392028	1.90742	-0.392028	-0.392028	-0.392028	-0.392028	-0.392028	-0.392028	1.86054	-0.392028	-0.392028	1.92765
NUDT18	1.98479	-0.425907	-0.425907	1.79206	1.74644	-0.425907	-0.425907	-0.425907	-0.425907	3.27422	-0.425907	-0.425907	1.79352	-0.425907	-0.425907	-0.425907	-0.425907	-0.425907	-0.425907	-0.425907	-0.425907	-0.425907	-0.425907	1.78681	-0.425907	-0.425907	1.87983	-0.425907	-0.425907	-0.425907	-0.425907	-0.425907	1.79892	-0.425907	1.83946	-0.425907	-0.425907	-0.425907	-0.425907	-0.425907	-0.425907	-0.425907	-0.425907	-0.425907	-0.425907	-0.425907	-0.425907	-0.425907	4.46604
DNAJC5B	-0.526647	3.03213	2.71998	0.74669	1.55687	-0.526647	0.840616	1.62497	-0.526647	-0.526647	0.768349	0.809094	0.747527	-0.526647	1.68	0.743163	0.748558	1.60898	-0.526647	1.55375	2.73441	-0.526647	-0.526647	-0.526647	1.6263	-0.526647	-0.526647	-0.526647	-0.526647	0.760871	-0.526647	1.78015	-0.526647	0.783642	-0.526647	0.743099	-0.526647	0.773361	-0.526647	2.24887	-0.526647	-0.526647	-0.526647	-0.526647	0.759491	-0.526647	-0.526647	-0.526647	-0.526647
PEX2	1.25668	-0.589131	-0.589131	-0.589131	1.07418	1.07352	-0.589131	1.13729	1.10748	2.24396	-0.589131	-0.589131	1.11023	1.12417	-0.589131	1.10441	-0.589131	1.12243	1.11057	-0.589131	-0.589131	2.28441	1.09846	-0.589131	1.13853	-0.589131	-0.589131	-0.589131	-0.589131	-0.589131	1.22638	-0.589131	2.24756	-0.589131	-0.589131	2.23312	-0.589131	1.14468	1.1341	1.12304	1.13649	-0.589131	-0.589131	-0.589131	-0.589131	1.09897	-0.589131	-0.589131	-0.589131
ZFAND1	-0.60913	-0.60913	-0.60913	-0.60913	2.86967	0.989018	-0.60913	-0.60913	1.02167	2.11405	1.051	-0.60913	-0.60913	-0.60913	-0.60913	-0.60913	1.02562	1.03603	-0.60913	0.986889	-0.60913	1.05296	-0.60913	-0.60913	-0.60913	-0.60913	-0.60913	1.17244	-0.60913	2.13637	-0.60913	-0.60913	1.02828	1.0706	2.98499	2.10363	1.01047	1.05742	-0.60913	-0.60913	1.04955	-0.60913	2.12396	1.02158	1.03964	-0.60913	2.34539	2.11739	-0.60913
CA2	-0.625346	0.274265	-0.625346	0.172763	3.49234	-0.625346	-0.625346	-0.625346	0.171998	1.10548	-0.625346	1.76507	1.4239	-0.625346	2.19594	0.701059	-0.625346	1.11383	-0.625346	2.08117	-0.625346	1.12771	2.72556	1.68589	-0.625346	-0.625346	0.749477	-0.625346	-0.625346	-0.625346	-0.625346	3.63746	1.69439	-0.625346	2.33309	-0.625346	3.51667	2.77408	0.184507	-0.625346	-0.625346	1.8213	2.12837	-0.625346	-0.625346	0.167995	-0.625346	-0.625346	1.95644
ATP6V0D2	-0.47264	-0.47264	1.12798	-0.47264	-0.47264	-0.47264	-0.47264	-0.47264	-0.47264	1.14522	-0.47264	1.22177	1.14367	-0.47264	-0.47264	-0.47264	-0.47264	3.69606	-0.47264	2.16638	2.21145	-0.47264	2.20365	-0.47264	1.17059	-0.47264	-0.47264	-0.47264	-0.47264	-0.47264	-0.47264	5.00315	3.68196	-0.47264	-0.47264	-0.47264	1.12998	-0.47264	-0.47264	2.23727	-0.47264	-0.47264	3.04176	1.14098	-0.47264	1.13296	-0.47264	-0.47264	1.18079
SDC2	-0.476153	-0.476153	0.935417	-0.476153	0.360286	0.920749	-0.476153	0.392024	0.377036	-0.476153	-0.476153	1.4435	0.378416	0.385428	0.417857	-0.476153	-0.476153	2.25925	-0.476153	0.91914	-0.476153	1.39969	-0.476153	0.375832	0.392649	-0.476153	3.9644	-0.476153	0.437173	-0.476153	-0.476153	-0.476153	2.25103	0.402638	-0.476153	-0.476153	0.371179	0.395743	0.390421	-0.476153	-0.476153	-0.476153	-0.476153	-0.476153	-0.476153	-0.476153	1.06957	-0.476153	-0.476153
DCSTAMP	-0.515162	-0.515162	1.10169	-0.515162	2.15462	-0.515162	-0.515162	-0.515162	1.11491	1.11911	-0.515162	1.19643	1.11754	-0.515162	-0.515162	-0.515162	-0.515162	1.12926	1.11787	1.08014	2.19615	1.14619	2.18827	-0.515162	-0.515162	-0.515162	-0.515162	-0.515162	-0.515162	-0.515162	-0.515162	2.44073	1.12151	-0.515162	-0.515162	-0.515162	1.10372	1.15065	1.14048	-0.515162	1.14277	-0.515162	1.126	-0.515162	-0.515162	1.10672	-0.515162	-0.515162	-0.515162
SQLE	-0.38753	-0.38753	-0.38753	-0.38753	-0.38753	-0.38753	-0.38753	-0.38753	-0.38753	-0.38753	-0.38753	-0.38753	2.75722	-0.38753	-0.38753	-0.38753	1.50186	-0.38753	2.75777	1.45709	-0.38753	-0.38753	-0.38753	-0.38753	-0.38753	-0.38753	-0.38753	-0.38753	-0.38753	-0.38753	-0.38753	4.01876	-0.38753	-0.38753	-0.38753	3.68979	1.48435	-0.38753	-0.38753	2.77767	-0.38753	-0.38753	2.77129	-0.38753	1.51806	-0.38753	-0.38753	-0.38753	-0.38753
GPAA1	0.815215	-0.697467	-0.697467	0.69428	-0.697467	-0.697467	1.76759	1.65423	0.692945	-0.697467	-0.697467	0.762486	0.695194	1.63881	0.75947	-0.697467	1.62401	0.705192	-0.697467	1.57639	1.61522	1.65746	-0.697467	0.690984	-0.697467	-0.697467	-0.697467	-0.697467	-0.697467	-0.697467	1.7583	-0.697467	1.62726	0.734668	-0.697467	0.690354	0.683401	1.66291	0.714758	1.63747	0.716716	1.79214	-0.697467	1.61905	1.64117	0.685965	-0.697467	0.698511	0.727181
SLC39A4	-0.335015	-0.335015	-0.335015	-0.335015	-0.335015	-0.335015	-0.335015	-0.335015	-0.335015	-0.335015	-0.335015	-0.335015	-0.335015	-0.335015	-0.335015	-0.335015	-0.335015	-0.335015	-0.335015	-0.335015	-0.335015	-0.335015	-0.335015	-0.335015	-0.335015	-0.335015	-0.335015	-0.335015	-0.335015	-0.335015	-0.335015	-0.335015	-0.335015	-0.335015	-0.335015	-0.335015	-0.335015	-0.335015	-0.335015	-0.335015	-0.335015	-0.335015	-0.335015	-0.335015	-0.335015	-0.335015	-0.335015	-0.335015	-0.335015
AK3	-0.603383	-0.603383	-0.603383	1.06739	-0.603383	-0.603383	-0.603383	-0.603383	-0.603383	-0.603383	1.0958	-0.603383	-0.603383	-0.603383	1.14565	-0.603383	1.06984	-0.603383	-0.603383	-0.603383	1.06251	-0.603383	-0.603383	1.06343	-0.603383	-0.603383	-0.603383	-0.603383	-0.603383	1.08599	2.34472	-0.603383	1.07255	-0.603383	-0.603383	-0.603383	1.05433	-0.603383	-0.603383	-0.603383	-0.603383	2.38535	-0.603383	1.0657	-0.603383	-0.603383	-0.603383	3.02393	-0.603383
TTC39B	-0.485751	-0.485751	-0.485751	-0.485751	2.63818	-0.485751	-0.485751	-0.485751	-0.485751	-0.485751	1.45591	-0.485751	-0.485751	-0.485751	-0.485751	-0.485751	-0.485751	-0.485751	-0.485751	-0.485751	-0.485751	-0.485751	-0.485751	1.41891	-0.485751	1.56215	1.49898	-0.485751	-0.485751	-0.485751	-0.485751	3.97323	-0.485751	-0.485751	1.46423	-0.485751	1.40851	1.46342	-0.485751	1.43909	-0.485751	-0.485751	-0.485751	-0.485751	1.44263	1.41203	-0.485751	-0.485751	-0.485751
ACO1	-0.711248	-0.711248	-0.711248	-0.711248	-0.711248	-0.711248	0.724796	1.5486	-0.711248	1.51986	-0.711248	-0.711248	0.627024	-0.711248	0.688789	2.71423	0.628107	0.636631	1.51839	0.596371	-0.711248	-0.711248	0.617755	0.622978	-0.711248	-0.711248	-0.711248	0.74839	1.64938	0.641039	0.718496	1.7116	2.19241	-0.711248	1.55775	1.51131	0.615691	0.654158	1.545	0.637112	1.5477	-0.711248	1.52798	0.624795	-0.711248	0.618155	-0.711248	0.630211	1.5621
APTX	-0.43239	-0.43239	-0.43239	1.79928	-0.43239	-0.43239	-0.43239	-0.43239	-0.43239	-0.43239	-0.43239	1.90865	3.2875	1.81907	-0.43239	-0.43239	-0.43239	-0.43239	-0.43239	1.74959	-0.43239	-0.43239	1.78528	-0.43239	-0.43239	-0.43239	-0.43239	-0.43239	-0.43239	3.3211	-0.43239	-0.43239	3.29531	-0.43239	-0.43239	1.79298	3.26027	-0.43239	-0.43239	-0.43239	-0.43239	3.5597	1.81232	-0.43239	-0.43239	-0.43239	-0.43239	1.80606	-0.43239
IDNK	-0.473138	-0.473138	1.56307	2.95002	1.53941	2.88793	-0.473138	-0.473138	-0.473138	1.58501	-0.473138	1.68238	1.58303	2.97621	1.67793	1.57599	-0.473138	-0.473138	-0.473138	-0.473138	3.96733	1.6191	-0.473138	-0.473138	-0.473138	-0.473138	-0.473138	-0.473138	-0.473138	-0.473138	-0.473138	-0.473138	-0.473138	-0.473138	-0.473138	2.94168	-0.473138	-0.473138	1.61191	-0.473138	-0.473138	-0.473138	1.59369	-0.473138	-0.473138	2.93235	-0.473138	-0.473138	-0.473138
GADD45G	-0.510931	-0.510931	0.85483	0.867314	-0.510931	-0.510931	-0.510931	-0.510931	0.865993	-0.510931	-0.510931	-0.510931	-0.510931	-0.510931	-0.510931	-0.510931	-0.510931	-0.510931	-0.510931	-0.510931	-0.510931	-0.510931	-0.510931	1.78042	-0.510931	-0.510931	-0.510931	-0.510931	-0.510931	-0.510931	-0.510931	-0.510931	-0.510931	1.84247	-0.510931	-0.510931	-0.510931	-0.510931	-0.510931	-0.510931	0.889533	-0.510931	-0.510931	-0.510931	-0.510931	-0.510931	-0.510931	-0.510931	-0.510931
XPA	-0.500268	-0.500268	-0.500268	-0.500268	1.34679	-0.500268	1.52469	1.41687	-0.500268	-0.500268	-0.500268	1.47801	-0.500268	1.40231	-0.500268	-0.500268	-0.500268	-0.500268	1.38721	-0.500268	1.38008	-0.500268	-0.500268	-0.500268	-0.500268	-0.500268	-0.500268	-0.500268	-0.500268	-0.500268	-0.500268	-0.500268	-0.500268	1.44031	-0.500268	-0.500268	-0.500268	-0.500268	2.68127	-0.500268	-0.500268	-0.500268	-0.500268	-0.500268	-0.500268	-0.500268	-0.500268	-0.500268	-0.500268
GALNT12	-0.472556	-0.472556	-0.472556	2.77396	-0.472556	1.43538	-0.472556	-0.472556	-0.472556	1.47938	-0.472556	-0.472556	-0.472556	-0.472556	-0.472556	1.47083	-0.472556	-0.472556	-0.472556	-0.472556	-0.472556	-0.472556	-0.472556	2.76732	-0.472556	-0.472556	-0.472556	-0.472556	-0.472556	-0.472556	1.6108	-0.472556	1.48225	-0.472556	-0.472556	-0.472556	-0.472556	-0.472556	-0.472556	-0.472556	-0.472556	-0.472556	-0.472556	1.47426	-0.472556	2.7572	-0.472556	1.48215	-0.472556
[truncated: 158 more rows]
[truncated: 2,633 more columns]

## Sheet: Fig 3b
gene	PAM.AvgExpr	Con.AvgExpr	FRQ.PAM	FRQ.CON
[truncated: 15 more rows]

[truncated: 45 more sheets: Fig 3c, Fig 3d, Fig 3e, Fig 4a, Fig 4b, Fig 4c, Fig 4d, Fig 4e, Fig 4f, Fig 4u, Fig 5a, Fig 5b, Fig 5c, Fig 5d, Fig 5p, Fig 6d, Fig 6e, Fig 6f, Fig 6g, Fig 6h …]
